# Supplementary material for: Identification of tRNA‐derived small noncoding RNAs as potential biomarkers for prediction of recurrence in triple‐negative breast cancer
Source: Cancer Med. 2018 Sep 21;7(10):5130–44. doi: 10.1002/cam4.1761 (PMC6198211; doi:10.1002/cam4.1761)
Supplement: Supplementary file 2 [file CAM4-7-5130-s002.xlsx]

## Sheet: Table S1
tDRs_ID	tRFdb_ID	mintbase_ID	tRNA	tRFs&tiRNA Region	tRFs&tiRNA Region	tRNASeq	tRNALength	tRNASecondStructure	AlignmentSequence	tDR_Type	AlignmentLength	AlignmentInformation	TagCount	tRF_TPM	TagCount	tRF_TPM	fold_change
				Left	Right								csc-mcf-7	csc-mcf-7	csc-231	csc-231	csc-mcf-7_csc-231
AS-tDR-007318			pre-Leu-CAA-4-1	101	151	ACAAGTATGAGGCTAAGTGAGAAGCGCTCTGCTTCCGAGTGTCAGGATGGCCGAGTGGTCTAAGGCGCCAGACTCAAGGTAAGCACCTTGCCTGCGGGCTTTCTGGTCTCCGGATGGAGGCGTGGGTTCGAATCCCACTTCTGACACATTCGTTTTATTAGCATTTTATTCCCCGGAAGAAACCCC	186	........((((((........))).)))..((((((.((((((((...(((...(.((((..((.(((((((((.(((((((...)))))))..)))...))))))))..)))).).)))(((((.......))))).))))))))....(((.....)))...........)))))).......	TTCTGGTCTCCGGATGGAGGCGTGGGTTCGAATCCCACTTCTGACACATTC	tRF-1	51	ExactMatch	43	317.442	85	1201.16	3.77513
AS-tDR-007833			pre-Tyr-GTA-2-1	94	144	AGCATTAGAGGGCTATCAGCAGCATCTTATCGCAGCGGAGCCTTCGATAGCTCAGTTGGTAGAGCGGAGGACTGTAGTGGATAGGGCGTGGCAATCCTTAGGTCGCTGGTTCGATTCCGGCTCGAAGGACTTCGTCTGTAATTTTTAACCTCAATTTAATTCAATTATC	169	.......(((((((......)))........((((((((((((((((..((((........)))).(((((.(((..((.......))..))).))))).....(((((.......)))))))))))).))))).)))).........)))).................	ATCCTTAGGTCGCTGGTTCGATTCCGGCTCGAAGGACTTCGTCTGTAATTT	tRF-1	51	ExactMatch	74	546.295	82	1158.76	2.11909
AS-tDR-007326			pre-Ser-TGA-1-1	123	140	TGTTACACTAAAGTGTCTCCGCCTGTCGAATATTCTCGTGGCAGCGATGGCCGAGTGGTTAAGGCGTTGGACTTGAAATCCAATGGGGTCTCCCCGCGCAGGTTCGAACCCTGCTCGCTGCGGAAGCGGGTGCTCTTATTTTTTCTATTTTTTTAAATAAAC	162	..........(((.((..((((....(((......)))..(((((((.((((....)))).(((..(((((((((........(((((...)))))..)))))))))..)))..)))))))....))))..)).))).........................	GAAGCGGGTGCTCTTATT	tRF-1	18	ExactMatch	1687	12454	1887	26665.7	2.14104
AS-tDR-010714			pre-Ser-GCT-2-1	39	89	GCCTTAAAGGAGTATCCCAAAAACACATTTTCCCCAGAAGGACGAGGTGGCCGAGTGGTTAAGGCGATGGACTGCTAATCCATTGTGCTCTGCACGCGTGGGTTCGAATCCCACCTTCGTCGACCGTTTTCTTTAAGAGGGTAACCAGGTTTTTGTCGCAGG	162	((......((.....))(((((((.......((((..(((((.(((((.(.((((((((..((((((((((.......)))))))).))..)).)))(((((.......)))))..))).).))).)).)))))..).))).......)))))))..))...	AGGACGAGGTGGCCGAGTGGTTAAGGCGATGGACTGCTAATCCATTGTGCT	tRF-1	51	ExactMatch	0	0	9	127.182	128.182
AS-tDR-010714			pre-Ser-GCT-3-1	39	89	AGATGAGAGATAAGTGAATGTGGACAAACCTGTCACGTAGGACGAGGTGGCCGAGTGGTTAAGGCGATGGACTGCTAATCCATTGTGCTTTGCACGCGTGGGTTCGAATCCCATCCTCGTCGGCCCTGTTTTATAGAGGTTGGGGGGGAAGCATCTACATTT	162	...............(((((((((...(((((((......))).)))).((...(((((.(((((((((((.......)))))))).))).)).)))..(((.......))).(((((.((((((((((...)))).)))))).))))).)).)))))))))	AGGACGAGGTGGCCGAGTGGTTAAGGCGATGGACTGCTAATCCATTGTGCT	tRF-1	51	ExactMatch	0	0	9	127.182	128.182
AS-tDR-007263			pre-Ile-AAT-2-1	115	132	ATAGTAGCTTATAATGTGGAAGTAAGGCATCCTGTCATCCGGCCGGTTAGCTCAGTTGGTTAGAGCGTGGTGCTAATAACGCCAAGGTCGCGGGTTCGATCCCCGTACTGGCCAAGTATTCTCTGTGGCTTTTATCACCAGAATGGATAGTAAC	154	......((((..............))))...(((((....(((((((..((((.........)))).(((((.......))))).....(((((.......))))))))))))...((((((..((((......)))).)))))))))))....	AGTATTCTCTGTGGCTTT	tRF-1	18	ExactMatch	0	0	24	339.151	340.151
AS-tDR-007323			pre-Ile-AAT-2-1	116	132	ATAGTAGCTTATAATGTGGAAGTAAGGCATCCTGTCATCCGGCCGGTTAGCTCAGTTGGTTAGAGCGTGGTGCTAATAACGCCAAGGTCGCGGGTTCGATCCCCGTACTGGCCAAGTATTCTCTGTGGCTTTTATCACCAGAATGGATAGTAAC	154	......((((..............))))...(((((....(((((((..((((.........)))).(((((.......))))).....(((((.......))))))))))))...((((((..((((......)))).)))))))))))....	GTATTCTCTGTGGCTTT	tRF-1	17	ExactMatch	0	0	54	763.089	764.089
AS-tDR-010689			pre-Thr-AGT-1-3	116	141	ATAGTAATGAAGAATAGTTTAGGAAAGTACCTGTACGGGTGGCGCCGTGGCTTAGTTGGTTAAAGCGCCTGTCTAGTAAACAGGAGATCCTGGGTTCGAATCCCAGCGGTGCCTCAACCGAGCGTCCAAGCTCTTTCCATTTTTGCTCCTGCAC	154	.....((((.......(((.(((......(((((((.((.(((((..(((((.....)))))..)))))...)).))..)))))..((((((((.......))))).))).))).))).((((......))))....))))..(((....))).	AACCGAGCGTCCAAGCTCTTTCCATT	tRF-1	26	ExactMatch	0	0	13	183.707	184.707
AS-tDR-010715			pre-Thr-AGT-1-3	116	142	ATAGTAATGAAGAATAGTTTAGGAAAGTACCTGTACGGGTGGCGCCGTGGCTTAGTTGGTTAAAGCGCCTGTCTAGTAAACAGGAGATCCTGGGTTCGAATCCCAGCGGTGCCTCAACCGAGCGTCCAAGCTCTTTCCATTTTTGCTCCTGCAC	154	.....((((.......(((.(((......(((((((.((.(((((..(((((.....)))))..)))))...)).))..)))))..((((((((.......))))).))).))).))).((((......))))....))))..(((....))).	AACCGAGCGTCCAAGCTCTTTCCATTT	tRF-1	27	ExactMatch	0	0	12	169.575	170.575
AS-tDR-000154	1042		pre-Thr-AGT-1-3	116	143	ATAGTAATGAAGAATAGTTTAGGAAAGTACCTGTACGGGTGGCGCCGTGGCTTAGTTGGTTAAAGCGCCTGTCTAGTAAACAGGAGATCCTGGGTTCGAATCCCAGCGGTGCCTCAACCGAGCGTCCAAGCTCTTTCCATTTTTGCTCCTGCAC	154	.....((((.......(((.(((......(((((((.((.(((((..(((((.....)))))..)))))...)).))..)))))..((((((((.......))))).))).))).))).((((......))))....))))..(((....))).	AACCGAGCGTCCAAGCTCTTTCCATTTT	tRF-1	28	ExactMatch	0	0	14	197.838	198.838
AS-tDR-010680			pre-Lys-TTT-3-3	82	127	TTACTCACTAGAATGTGCAGGAAGAAGGCTTTTGCAGGGAGCCCGGATAGCTCAGTCGGTAGAGCATCAGACTTTTAATCTGAGGGTCCAGGGTTCAAGTCCCTGTTCGGGCGGGAGTGGTGGCTTTTAGTACCTGATTCTGGTATCATGTTT	153	......((((((((...((((..(((((((.(..(...((((((((((.((((........)))).(((((.......)))))..)))).)))))).....(((((....))))).)..).)))))))....)))))))))))).........	GAGGGTCCAGGGTTCAAGTCCCTGTTCGGGCGGGAGTGGTGGCTTT	tRF-1	46	ExactMatch	0	0	13	183.707	184.707
AS-tDR-009852			pre-Lys-TTT-3-3	107	127	TTACTCACTAGAATGTGCAGGAAGAAGGCTTTTGCAGGGAGCCCGGATAGCTCAGTCGGTAGAGCATCAGACTTTTAATCTGAGGGTCCAGGGTTCAAGTCCCTGTTCGGGCGGGAGTGGTGGCTTTTAGTACCTGATTCTGGTATCATGTTT	153	......((((((((...((((..(((((((.(..(...((((((((((.((((........)))).(((((.......)))))..)))).)))))).....(((((....))))).)..).)))))))....)))))))))))).........	TCGGGCGGGAGTGGTGGCTTT	tRF-1	21	ExactMatch	23	169.794	35	494.595	2.90171
AS-tDR-009881			pre-Lys-TTT-3-3	107	128	TTACTCACTAGAATGTGCAGGAAGAAGGCTTTTGCAGGGAGCCCGGATAGCTCAGTCGGTAGAGCATCAGACTTTTAATCTGAGGGTCCAGGGTTCAAGTCCCTGTTCGGGCGGGAGTGGTGGCTTTTAGTACCTGATTCTGGTATCATGTTT	153	......((((((((...((((..(((((((.(..(...((((((((((.((((........)))).(((((.......)))))..)))).)))))).....(((((....))))).)..).)))))))....)))))))))))).........	TCGGGCGGGAGTGGTGGCTTTT	tRF-1	22	ExactMatch	0	0	26	367.413	368.413
AS-tDR-007207			pre-Thr-TGT-2-1	114	129	TGGTAAGATCTGTGAATTCCTGAAAACAACGCCTCACGTGGGCTCCATAGCTCAGTGGTTAGAGCACTGGTCTTGTAAACCAGGGGTCGCGAGTTCGATCCTCGCTGGGGCCTCCTGTTGGCTTACTTTTATTTTAATCCATAGCATTTAAAT	153	.....(((((((((.(((....((((....(((.((.(..((((((...((((........)))).(((((.......))))).....(((((.......))))).))))))..)))..)))....)))).....))).))))).))))....	CCTGTTGGCTTACTTT	tRF-1	16	ExactMatch	20	147.647	76	1073.98	7.23173
AS-tDR-007202			pre-Thr-TGT-2-1	114	130	TGGTAAGATCTGTGAATTCCTGAAAACAACGCCTCACGTGGGCTCCATAGCTCAGTGGTTAGAGCACTGGTCTTGTAAACCAGGGGTCGCGAGTTCGATCCTCGCTGGGGCCTCCTGTTGGCTTACTTTTATTTTAATCCATAGCATTTAAAT	153	.....(((((((((.(((....((((....(((.((.(..((((((...((((........)))).(((((.......))))).....(((((.......))))).))))))..)))..)))....)))).....))).))))).))))....	CCTGTTGGCTTACTTTT	tRF-1	17	ExactMatch	0	0	16	226.1	227.1
AS-tDR-001324		tRF-34-6SXMSL73VL4YHE	pre-His-GTG-1-5	40	73	GCAAAGGAAGAGCCCCACAAGCAGCGGCCTCTGGTGGCGTGCCGTGATCGTATAGTGGTTAGTACTCTGCGTTGTGGCCGCAGCAACCTCGGTTCGAATCCGAGTCACGGCAGTACCTTGATGTCGCCTCAATTTCTCAACGTACTGAGCAG	152	((...(((.(((((......((.((((((.(..(..(.((((..((((((.....)))))))))).)..)...).)))))).))......)))))...))).........((((((.((((...............)))).)))))).))..	GGCCGTGATCGTATAGTGGTTAGTACTCTGCGTT	tRF-1	34	1T>G	39	287.912	214	3024.09	10.4706
AS-tDR-009197			pre-Ala-AGC-3-1	98	116	ATAAATCATGAAAGAAATGCAAAGCAACCTGTCTGTGGTTGGGGGTGTAGCTCAGTGGTAGAGCGCGTGCTTAGCATGTACGAGGTCCCGGGTTCAATCCCCGGCACCTCCACCAGTTTTGGGAGTGCGCACTTTCTCCTCTCAATGGACCG	152	........................(((((.......)))))..(((.((....((.((.((((.(((..((((((.((...(((((.(((((.......))))).)))))...)))))....)))..))).))))..)).))...)).))).	TCCCCGGCACCTCCACCAT	tRF-1	19	19G>T	0	0	11	155.444	156.444
AS-tDR-009249			pre-Ala-AGC-3-1	98	117	ATAAATCATGAAAGAAATGCAAAGCAACCTGTCTGTGGTTGGGGGTGTAGCTCAGTGGTAGAGCGCGTGCTTAGCATGTACGAGGTCCCGGGTTCAATCCCCGGCACCTCCACCAGTTTTGGGAGTGCGCACTTTCTCCTCTCAATGGACCG	152	........................(((((.......)))))..(((.((....((.((.((((.(((..((((((.((...(((((.(((((.......))))).)))))...)))))....)))..))).))))..)).))...)).))).	TCCCCGGCACCTCCACCATT	tRF-1	20	19G>T	18	132.883	36	508.726	3.80726
AS-tDR-009281			pre-Pro-AGG-1-1	98	114	CCACGGCTGCCACAAAGAAAAGTAAAGGGCCTGCTGCTGTGGCTCGTTGGTCTAGGGGTATGATTCTCGCTTAGGATGCGAGAGGTCCCGGGTTCAAATCCCGGACGAGCCCCTCTTCTTATTTTTGAGACAGAGTCTCGCTCGGTCGCCCA	152	....(((.(((...(((((.......(((((.((....)))))))........((((((.....((((((.......)))))).((((.(((.......)))))))..)))))).)))))......(((((...)))))....))).)))..	ATCCCGGACGAGCCCCT	tRF-1	17	ExactMatch	0	0	21	296.757	297.757
AS-tDR-008526			pre-Pro-AGG-1-1	99	114	CCACGGCTGCCACAAAGAAAAGTAAAGGGCCTGCTGCTGTGGCTCGTTGGTCTAGGGGTATGATTCTCGCTTAGGATGCGAGAGGTCCCGGGTTCAAATCCCGGACGAGCCCCTCTTCTTATTTTTGAGACAGAGTCTCGCTCGGTCGCCCA	152	....(((.(((...(((((.......(((((.((....)))))))........((((((.....((((((.......)))))).((((.(((.......)))))))..)))))).)))))......(((((...)))))....))).)))..	TCCCGGACGAGCCCCT	tRF-1	16	ExactMatch	0	0	29	409.807	410.807
AS-tDR-009281			pre-Pro-TGG-1-1	98	114	ATAAATGAACACTCTTAAAGAATAGAATCTCTCCAGTTCTGGCTCGTTGGTCTAGTGGTATGATTCTCGCTTTGGGTGCGAGAGGTCCCGGGTTCAAATCCCGGACGAGCCCCTTTACTTTCCTTTCCGTTTCATCTTTCTCTCTTTAAAGT	152	..........(((.(((((((..(((((.......)))))(((((((................(((((((.......)))))))...(((((.......))))))))))))...............................))))))))))	ATCCCGGACGAGCCCCT	tRF-1	17	ExactMatch	0	0	21	296.757	297.757
AS-tDR-008526			pre-Pro-TGG-1-1	99	114	ATAAATGAACACTCTTAAAGAATAGAATCTCTCCAGTTCTGGCTCGTTGGTCTAGTGGTATGATTCTCGCTTTGGGTGCGAGAGGTCCCGGGTTCAAATCCCGGACGAGCCCCTTTACTTTCCTTTCCGTTTCATCTTTCTCTCTTTAAAGT	152	..........(((.(((((((..(((((.......)))))(((((((................(((((((.......)))))))...(((((.......))))))))))))...............................))))))))))	TCCCGGACGAGCCCCT	tRF-1	16	ExactMatch	0	0	29	409.807	410.807
AS-tDR-010703			pre-Pro-TGG-3-2	98	113	GAGAAATTCAGAGTGATAGGAAGCACCACTCAGCTACAGTGGCTCGTTGGTCTAGGGGTATGATTCTCGCTTTGGGTGCGAGAGGTCCCGGGTTCAAATCCCGGACGAGCCCTCGTGGCTACTGTTTTTCCACCCCCTTTTGTCAACTACTG	152	........(((((((((((((((.((.....((((((((.((((((((.......(((.....(((((((.......)))))))..)))(((.......))).)))))))))).))))))...)).))))).........)))).))).)))	ATCCCGGACGAGCCCT	tRF-1	16	ExactMatch	0	0	20	282.626	283.626
AS-tDR-010703			pre-Pro-AGG-2-2	98	113	GGTAAATATTTAACGCATCTAAAATAATAAATGCTCAGGCGGCTCGTTGGTCTAGGGGTATGATTCTCGCTTAGGGTGCGAGAGGTCCCGGGTTCAAATCCCGGACGAGCCCTAGTTTTGTCCCTTGCTTCTGAATCTGGCTGCTTTCGCCC	152	(((...........((((.((......)).))))..((((((((....(((.((((((((.(((....(((.(((((.(....)...(((((.......)))))....))))))))...)))...)))))))).))).))))))))..))).	ATCCCGGACGAGCCCT	tRF-1	16	ExactMatch	0	0	20	282.626	283.626
AS-tDR-010703			pre-Pro-AGG-2-3	98	113	GTGGCAGGGAGAGCACATCTGGCAAGAGATAACTACCAGTGGCTCGTTGGTCTAGGGGTATGATTCTCGCTTAGGGTGCGAGAGGTCCCGGGTTCAAATCCCGGACGAGCCCTACTTTTTCTGTCCCTTCTCTGCTGCCACGTACACATACA	152	(((((((((((((.(((.((((..((......)).)))).((((((((.......(((.....(((((((.......)))))))..)))(((.......))).))))))))..........)))...)))))).)))))))...........	ATCCCGGACGAGCCCT	tRF-1	16	ExactMatch	0	0	20	282.626	283.626
AS-tDR-010703			pre-Pro-AGG-2-4	98	113	ATTCTACTTACAAAGCGAAACGAAAACTCTTACGAGCGACGGCTCGTTGGTCTAGGGGTATGATTCTCGCTTAGGGTGCGAGAGGTCCCGGGTTCAAATCCCGGACGAGCCCTCATTTTCTTTCCCTTCCTTTTTCCGCATCTCCTTCCTTT	152	............((((((.......(((((((.((.(((((...))))).))))))))).......)))))).((((((((((((..(((((.......)))))..((....))..............)))))...))))))).........	ATCCCGGACGAGCCCT	tRF-1	16	ExactMatch	0	0	20	282.626	283.626
AS-tDR-010703			pre-Pro-CGG-1-2	98	113	GGCAGGTGTCTGAAATGTCAGCGGAAATACACGCACGGGAGGCTCGTTGGTCTAGGGGTATGATTCTCGCTTCGGGTGCGAGAGGTCCCGGGTTCAAATCCCGGACGAGCCCTAGAAGTGGTTACTTTTCCCTTGTCATTTTAGAGAATATA	152	......(.(((((((((.(((.(((((...((.(((.((.((((((((.......(((.....(((((((.......)))))))..)))(((.......))).))))))))))....)))))....))))).))).))))))))).).....	ATCCCGGACGAGCCCT	tRF-1	16	ExactMatch	0	0	20	282.626	283.626
AS-tDR-006876		tRF-16-86N7O5D	Leu-CAA-4-1	71	86	GTCAGGATGGCCGAGTGGTCTAAGGCGCCAGACTCAAGTTCTGGTCTCCGGATGGAGGCGTGGGTTCGAATCCCACTTCTGACACCA	87	)))))))..)))...........(((.))))).......(((((.))))....((((..))))).......((((((((((((....	TCCCACTTCTGACACC	tRF-3	16	ExactMatch	0	0	16	226.1	227.1
AS-tDR-006877		tRF-17-86N7O52	Leu-CAA-4-1	71	87	GTCAGGATGGCCGAGTGGTCTAAGGCGCCAGACTCAAGTTCTGGTCTCCGGATGGAGGCGTGGGTTCGAATCCCACTTCTGACACCA	87	)))))))..)))...........(((.))))).......(((((.))))....((((..))))).......((((((((((((....	TCCCACTTCTGACACCA	tRF-3	17	ExactMatch	32	236.236	43	607.645	2.56557
AS-tDR-006876		tRF-16-86N7O5D	Leu-CAA-2-1	71	86	GTCAGGATGGCCGAGTGGTCTAAGGCGCCAGACTCAAGTTCTGGTCTCCGTATGGAGGCGTGGGTTCGAATCCCACTTCTGACACCA	87	)))))))..)))...........(((.))))).......(((((.))))....((((..))))).......((((((((((((....	TCCCACTTCTGACACC	tRF-3	16	ExactMatch	0	0	16	226.1	227.1
AS-tDR-006877		tRF-17-86N7O52	Leu-CAA-2-1	71	87	GTCAGGATGGCCGAGTGGTCTAAGGCGCCAGACTCAAGTTCTGGTCTCCGTATGGAGGCGTGGGTTCGAATCCCACTTCTGACACCA	87	)))))))..)))...........(((.))))).......(((((.))))....((((..))))).......((((((((((((....	TCCCACTTCTGACACCA	tRF-3	17	ExactMatch	32	236.236	43	607.645	2.56557
AS-tDR-006876		tRF-16-86N7O5D	Leu-CAA-3-1	71	86	GTCAGGATGGCCGAGTGGTCTAAGGCGCCAGACTCAAGTTCTGGTCTCCGCATGGAGGCGTGGGTTCGAATCCCACTTCTGACACCA	87	)))))))..)))...........(((.))))).......(((((.))))....((((..))))).......((((((((((((....	TCCCACTTCTGACACC	tRF-3	16	ExactMatch	0	0	16	226.1	227.1
AS-tDR-006877		tRF-17-86N7O52	Leu-CAA-3-1	71	87	GTCAGGATGGCCGAGTGGTCTAAGGCGCCAGACTCAAGTTCTGGTCTCCGCATGGAGGCGTGGGTTCGAATCCCACTTCTGACACCA	87	)))))))..)))...........(((.))))).......(((((.))))....((((..))))).......((((((((((((....	TCCCACTTCTGACACCA	tRF-3	17	ExactMatch	32	236.236	43	607.645	2.56557
AS-tDR-000045	5023a		Leu-CAA-6-1	1	16	GTCAGGATGGCCGAGCAGTCTTAAGGCGCTGCGTTCAAATCGCACCCTCCGCTGGAGGCGTGGGTTCGAATCCCACTTTTGACACCA	87	)))))))..)))............(((..)))).......((((..))))...((((..))))).......((((((((((((....	GTCAGGATGGCCGAGC	tRF-5	16	ExactMatch	0	0	11	155.444	156.444
AS-tDR-006001		tRF-17-HRERXFJ	Leu-CAG-1-1	69	85	GTCAGGATGGCCGAGCGGTCTAAGGCGCTGCGTTCAGGTCGCAGTCTCCCCTGGAGGCGTGGGTTCGAATCCCACTCCTGACACCA	86	)))))))..)))...........(((.))))).......(((((.))))...((((..))))).......((((((((((((....	ATCCCACTCCTGACACC	tRF-3	17	ExactMatch	22	162.412	32	452.201	2.77337
AS-tDR-006875		tRF-17-8647O52	Leu-CAG-1-1	70	86	GTCAGGATGGCCGAGCGGTCTAAGGCGCTGCGTTCAGGTCGCAGTCTCCCCTGGAGGCGTGGGTTCGAATCCCACTCCTGACACCA	86	)))))))..)))...........(((.))))).......(((((.))))...((((..))))).......((((((((((((....	TCCCACTCCTGACACCA	tRF-3	17	ExactMatch	21	155.03	39	551.12	3.53856
AS-tDR-006001		tRF-17-HRERXFJ	Leu-CAG-1-2	69	85	GTCAGGATGGCCGAGCGGTCTAAGGCGCTGCGTTCAGGTCGCAGTCTCCCCTGGAGGCGTGGGTTCGAATCCCACTCCTGACACCA	86	)))))))..)))...........(((.))))).......(((((.))))...((((..))))).......((((((((((((....	ATCCCACTCCTGACACC	tRF-3	17	ExactMatch	22	162.412	32	452.201	2.77337
AS-tDR-006875		tRF-17-8647O52	Leu-CAG-1-2	70	86	GTCAGGATGGCCGAGCGGTCTAAGGCGCTGCGTTCAGGTCGCAGTCTCCCCTGGAGGCGTGGGTTCGAATCCCACTCCTGACACCA	86	)))))))..)))...........(((.))))).......(((((.))))...((((..))))).......((((((((((((....	TCCCACTCCTGACACCA	tRF-3	17	ExactMatch	21	155.03	39	551.12	3.53856
AS-tDR-006001		tRF-17-HRERXFJ	Leu-CAG-1-3	69	85	GTCAGGATGGCCGAGCGGTCTAAGGCGCTGCGTTCAGGTCGCAGTCTCCCCTGGAGGCGTGGGTTCGAATCCCACTCCTGACACCA	86	)))))))..)))...........(((.))))).......(((((.))))...((((..))))).......((((((((((((....	ATCCCACTCCTGACACC	tRF-3	17	ExactMatch	22	162.412	32	452.201	2.77337
AS-tDR-006875		tRF-17-8647O52	Leu-CAG-1-3	70	86	GTCAGGATGGCCGAGCGGTCTAAGGCGCTGCGTTCAGGTCGCAGTCTCCCCTGGAGGCGTGGGTTCGAATCCCACTCCTGACACCA	86	)))))))..)))...........(((.))))).......(((((.))))...((((..))))).......((((((((((((....	TCCCACTCCTGACACCA	tRF-3	17	ExactMatch	21	155.03	39	551.12	3.53856
AS-tDR-006001		tRF-17-HRERXFJ	Leu-CAG-1-4	69	85	GTCAGGATGGCCGAGCGGTCTAAGGCGCTGCGTTCAGGTCGCAGTCTCCCCTGGAGGCGTGGGTTCGAATCCCACTCCTGACACCA	86	)))))))..)))...........(((.))))).......(((((.))))...((((..))))).......((((((((((((....	ATCCCACTCCTGACACC	tRF-3	17	ExactMatch	22	162.412	32	452.201	2.77337
AS-tDR-006875		tRF-17-8647O52	Leu-CAG-1-4	70	86	GTCAGGATGGCCGAGCGGTCTAAGGCGCTGCGTTCAGGTCGCAGTCTCCCCTGGAGGCGTGGGTTCGAATCCCACTCCTGACACCA	86	)))))))..)))...........(((.))))).......(((((.))))...((((..))))).......((((((((((((....	TCCCACTCCTGACACCA	tRF-3	17	ExactMatch	21	155.03	39	551.12	3.53856
AS-tDR-006001		tRF-17-HRERXFJ	Leu-CAG-1-5	69	85	GTCAGGATGGCCGAGCGGTCTAAGGCGCTGCGTTCAGGTCGCAGTCTCCCCTGGAGGCGTGGGTTCGAATCCCACTCCTGACACCA	86	)))))))..)))...........(((.))))).......(((((.))))...((((..))))).......((((((((((((....	ATCCCACTCCTGACACC	tRF-3	17	ExactMatch	22	162.412	32	452.201	2.77337
AS-tDR-006875		tRF-17-8647O52	Leu-CAG-1-5	70	86	GTCAGGATGGCCGAGCGGTCTAAGGCGCTGCGTTCAGGTCGCAGTCTCCCCTGGAGGCGTGGGTTCGAATCCCACTCCTGACACCA	86	)))))))..)))...........(((.))))).......(((((.))))...((((..))))).......((((((((((((....	TCCCACTCCTGACACCA	tRF-3	17	ExactMatch	21	155.03	39	551.12	3.53856
AS-tDR-006001		tRF-17-HRERXFJ	Leu-CAG-1-6	69	85	GTCAGGATGGCCGAGCGGTCTAAGGCGCTGCGTTCAGGTCGCAGTCTCCCCTGGAGGCGTGGGTTCGAATCCCACTCCTGACACCA	86	)))))))..)))...........(((.))))).......(((((.))))...((((..))))).......((((((((((((....	ATCCCACTCCTGACACC	tRF-3	17	ExactMatch	22	162.412	32	452.201	2.77337
AS-tDR-006875		tRF-17-8647O52	Leu-CAG-1-6	70	86	GTCAGGATGGCCGAGCGGTCTAAGGCGCTGCGTTCAGGTCGCAGTCTCCCCTGGAGGCGTGGGTTCGAATCCCACTCCTGACACCA	86	)))))))..)))...........(((.))))).......(((((.))))...((((..))))).......((((((((((((....	TCCCACTCCTGACACCA	tRF-3	17	ExactMatch	21	155.03	39	551.12	3.53856
AS-tDR-006001		tRF-17-HRERXFJ	Leu-CAG-1-7	69	85	GTCAGGATGGCCGAGCGGTCTAAGGCGCTGCGTTCAGGTCGCAGTCTCCCCTGGAGGCGTGGGTTCGAATCCCACTCCTGACACCA	86	)))))))..)))...........(((.))))).......(((((.))))...((((..))))).......((((((((((((....	ATCCCACTCCTGACACC	tRF-3	17	ExactMatch	22	162.412	32	452.201	2.77337
AS-tDR-006875		tRF-17-8647O52	Leu-CAG-1-7	70	86	GTCAGGATGGCCGAGCGGTCTAAGGCGCTGCGTTCAGGTCGCAGTCTCCCCTGGAGGCGTGGGTTCGAATCCCACTCCTGACACCA	86	)))))))..)))...........(((.))))).......(((((.))))...((((..))))).......((((((((((((....	TCCCACTCCTGACACCA	tRF-3	17	ExactMatch	21	155.03	39	551.12	3.53856
AS-tDR-006876		tRF-16-86N7O5D	Leu-CAG-2-1	70	85	GTCAGGATGGCCGAGCGGTCTAAGGCGCTGCGTTCAGGTCGCAGTCTCCCCTGGAGGCGTGGGTTCGAATCCCACTTCTGACACCA	86	)))))))..)))...........(((.))))).......(((((.))))...((((..))))).......((((((((((((....	TCCCACTTCTGACACC	tRF-3	16	ExactMatch	0	0	16	226.1	227.1
AS-tDR-006877		tRF-17-86N7O52	Leu-CAG-2-1	70	86	GTCAGGATGGCCGAGCGGTCTAAGGCGCTGCGTTCAGGTCGCAGTCTCCCCTGGAGGCGTGGGTTCGAATCCCACTTCTGACACCA	86	)))))))..)))...........(((.))))).......(((((.))))...((((..))))).......((((((((((((....	TCCCACTTCTGACACCA	tRF-3	17	ExactMatch	32	236.236	43	607.645	2.56557
AS-tDR-006876		tRF-16-86N7O5D	Leu-CAG-2-2	70	85	GTCAGGATGGCCGAGCGGTCTAAGGCGCTGCGTTCAGGTCGCAGTCTCCCCTGGAGGCGTGGGTTCGAATCCCACTTCTGACACCA	86	)))))))..)))...........(((.))))).......(((((.))))...((((..))))).......((((((((((((....	TCCCACTTCTGACACC	tRF-3	16	ExactMatch	0	0	16	226.1	227.1
AS-tDR-006877		tRF-17-86N7O52	Leu-CAG-2-2	70	86	GTCAGGATGGCCGAGCGGTCTAAGGCGCTGCGTTCAGGTCGCAGTCTCCCCTGGAGGCGTGGGTTCGAATCCCACTTCTGACACCA	86	)))))))..)))...........(((.))))).......(((((.))))...((((..))))).......((((((((((((....	TCCCACTTCTGACACCA	tRF-3	17	ExactMatch	32	236.236	43	607.645	2.56557
AS-tDR-006876		tRF-16-86N7O5D	Leu-CAA-1-1	70	85	GTCAGGATGGCCGAGTGGTCTAAGGCGCCAGACTCAAGTTCTGGTCTCCAATGGAGGCGTGGGTTCGAATCCCACTTCTGACACCA	86	)))))))..)))...........(((.))))).......(((((.))))...((((..))))).......((((((((((((....	TCCCACTTCTGACACC	tRF-3	16	ExactMatch	0	0	16	226.1	227.1
AS-tDR-006877		tRF-17-86N7O52	Leu-CAA-1-1	70	86	GTCAGGATGGCCGAGTGGTCTAAGGCGCCAGACTCAAGTTCTGGTCTCCAATGGAGGCGTGGGTTCGAATCCCACTTCTGACACCA	86	)))))))..)))...........(((.))))).......(((((.))))...((((..))))).......((((((((((((....	TCCCACTTCTGACACCA	tRF-3	17	ExactMatch	32	236.236	43	607.645	2.56557
AS-tDR-006876		tRF-16-86N7O5D	Leu-CAA-1-2	70	85	GTCAGGATGGCCGAGTGGTCTAAGGCGCCAGACTCAAGTTCTGGTCTCCAATGGAGGCGTGGGTTCGAATCCCACTTCTGACACCA	86	)))))))..)))...........(((.))))).......(((((.))))...((((..))))).......((((((((((((....	TCCCACTTCTGACACC	tRF-3	16	ExactMatch	0	0	16	226.1	227.1
AS-tDR-006877		tRF-17-86N7O52	Leu-CAA-1-2	70	86	GTCAGGATGGCCGAGTGGTCTAAGGCGCCAGACTCAAGTTCTGGTCTCCAATGGAGGCGTGGGTTCGAATCCCACTTCTGACACCA	86	)))))))..)))...........(((.))))).......(((((.))))...((((..))))).......((((((((((((....	TCCCACTTCTGACACCA	tRF-3	17	ExactMatch	32	236.236	43	607.645	2.56557
AS-tDR-006195		tRF-16-K5LYK1B	Leu-AAG-1-1	70	85	GGTAGCGTGGCCGAGCGGTCTAAGGCGCTGGATTAAGGCTCCAGTCTCTTCGGAGGCGTGGGTTCGAATCCCACCGCTGCCACCA	85	)))))))..)))...........(((.))))).......(((((.)))....(((..))))).......((((((((((((....	CCCACCGCTGCCACCA	tRF-3	16	ExactMatch	0	0	38	536.989	537.989
AS-tDR-006195		tRF-16-K5LYK1B	Leu-AAG-1-2	70	85	GGTAGCGTGGCCGAGCGGTCTAAGGCGCTGGATTAAGGCTCCAGTCTCTTCGGAGGCGTGGGTTCGAATCCCACCGCTGCCACCA	85	)))))))..)))...........(((.))))).......(((((.)))....(((..))))).......((((((((((((....	CCCACCGCTGCCACCA	tRF-3	16	ExactMatch	0	0	38	536.989	537.989
AS-tDR-006195		tRF-16-K5LYK1B	Leu-AAG-1-3	70	85	GGTAGCGTGGCCGAGCGGTCTAAGGCGCTGGATTAAGGCTCCAGTCTCTTCGGAGGCGTGGGTTCGAATCCCACCGCTGCCACCA	85	)))))))..)))...........(((.))))).......(((((.)))....(((..))))).......((((((((((((....	CCCACCGCTGCCACCA	tRF-3	16	ExactMatch	0	0	38	536.989	537.989
AS-tDR-006195		tRF-16-K5LYK1B	Leu-AAG-2-1	70	85	GGTAGCGTGGCCGAGCGGTCTAAGGCGCTGGATTAAGGCTCCAGTCTCTTCGGGGGCGTGGGTTCGAATCCCACCGCTGCCACCA	85	)))))))..)))...........(((.))))).......(((((.)))....(((..))))).......((((((((((((....	CCCACCGCTGCCACCA	tRF-3	16	ExactMatch	0	0	38	536.989	537.989
AS-tDR-006195		tRF-16-K5LYK1B	Leu-AAG-2-2	70	85	GGTAGCGTGGCCGAGCGGTCTAAGGCGCTGGATTAAGGCTCCAGTCTCTTCGGGGGCGTGGGTTCGAATCCCACCGCTGCCACCA	85	)))))))..)))...........(((.))))).......(((((.)))....(((..))))).......((((((((((((....	CCCACCGCTGCCACCA	tRF-3	16	ExactMatch	0	0	38	536.989	537.989
AS-tDR-006195		tRF-16-K5LYK1B	Leu-AAG-2-3	70	85	GGTAGCGTGGCCGAGCGGTCTAAGGCGCTGGATTAAGGCTCCAGTCTCTTCGGGGGCGTGGGTTCGAATCCCACCGCTGCCACCA	85	)))))))..)))...........(((.))))).......(((((.)))....(((..))))).......((((((((((((....	CCCACCGCTGCCACCA	tRF-3	16	ExactMatch	0	0	38	536.989	537.989
AS-tDR-006195		tRF-16-K5LYK1B	Leu-AAG-2-4	70	85	GGTAGCGTGGCCGAGCGGTCTAAGGCGCTGGATTAAGGCTCCAGTCTCTTCGGGGGCGTGGGTTCGAATCCCACCGCTGCCACCA	85	)))))))..)))...........(((.))))).......(((((.)))....(((..))))).......((((((((((((....	CCCACCGCTGCCACCA	tRF-3	16	ExactMatch	0	0	38	536.989	537.989
AS-tDR-006195		tRF-16-K5LYK1B	Leu-AAG-3-1	70	85	GGTAGCGTGGCCGAGCGGTCTAAGGCGCTGGATTAAGGCTCCAGTCTCTTCGGGGGCGTGGGTTCAAATCCCACCGCTGCCACCA	85	)))))))..)))...........(((.))))).......(((((.)))....(((..))))).......((((((((((((....	CCCACCGCTGCCACCA	tRF-3	16	ExactMatch	0	0	38	536.989	537.989
AS-tDR-006195		tRF-16-K5LYK1B	Leu-TAG-1-1	70	85	GGTAGCGTGGCCGAGCGGTCTAAGGCGCTGGATTTAGGCTCCAGTCTCTTCGGAGGCGTGGGTTCGAATCCCACCGCTGCCACCA	85	)))))))..)))...........(((.))))).......(((((.)))....(((..))))).......((((((((((((....	CCCACCGCTGCCACCA	tRF-3	16	ExactMatch	0	0	38	536.989	537.989
AS-tDR-006195		tRF-16-K5LYK1B	Leu-AAG-4-1	70	85	GGTAGCGTGGCCGAGTGGTCTAAGACGCTGGATTAAGGCTCCAGTCTCTTCGGGGGCGTGGGTTTGAATCCCACCGCTGCCACCA	85	)))))))..).)...........(.(.))))).......(((((.)))....(((..))))).......((((((((((((....	CCCACCGCTGCCACCA	tRF-3	16	ExactMatch	0	0	38	536.989	537.989
AS-tDR-006195		tRF-16-K5LYK1B	Leu-TAG-3-1	70	85	GGTAGCGTGGCCGAGTGGTCTAAGGCGCTGGATTTAGGCTCCAGTCATTTCGATGGCGTGGGTTCGAATCCCACCGCTGCCACCA	85	)))))))..)))...........(((.))))).......(((((..))....((...))))).......((((((((((((....	CCCACCGCTGCCACCA	tRF-3	16	ExactMatch	0	0	38	536.989	537.989
AS-tDR-001050		tRF-16-S3M830E	Ser-AGA-1-1	1	16	GTAGTCGTGGCCGAGTGGTTAAGGCGATGGACTAGAAATCCATTGGGGTTTCCCCGCGCAGGTTCGAATCCTGCCGACTACGCCA	85	)))))))..)))..........(((.))))).......(((((.))))...((((..))))).......((((((((((((....	GTAGTCGTGGCCGAGT	tRF-5	16	ExactMatch	0	0	28	395.676	396.676
AS-tDR-006301		tRF-16-3VLIE1B	Ser-AGA-1-1	70	85	GTAGTCGTGGCCGAGTGGTTAAGGCGATGGACTAGAAATCCATTGGGGTTTCCCCGCGCAGGTTCGAATCCTGCCGACTACGCCA	85	)))))))..)))..........(((.))))).......(((((.))))...((((..))))).......((((((((((((....	CCTGCCGACTACGCCA	tRF-3	16	ExactMatch	0	0	19	268.494	269.494
AS-tDR-001050		tRF-16-S3M830E	Ser-AGA-2-1	1	16	GTAGTCGTGGCCGAGTGGTTAAGGCGATGGACTAGAAATCCATTGGGGTCTCCCCGCGCAGGTTCGAATCCTGCCGACTACGCCA	85	)))))))..)))..........(((.))))).......(((((.))))...((((..))))).......((((((((((((....	GTAGTCGTGGCCGAGT	tRF-5	16	ExactMatch	0	0	28	395.676	396.676
AS-tDR-006301		tRF-16-3VLIE1B	Ser-AGA-2-1	70	85	GTAGTCGTGGCCGAGTGGTTAAGGCGATGGACTAGAAATCCATTGGGGTCTCCCCGCGCAGGTTCGAATCCTGCCGACTACGCCA	85	)))))))..)))..........(((.))))).......(((((.))))...((((..))))).......((((((((((((....	CCTGCCGACTACGCCA	tRF-3	16	ExactMatch	0	0	19	268.494	269.494
AS-tDR-001050		tRF-16-S3M830E	Ser-AGA-2-2	1	16	GTAGTCGTGGCCGAGTGGTTAAGGCGATGGACTAGAAATCCATTGGGGTCTCCCCGCGCAGGTTCGAATCCTGCCGACTACGCCA	85	)))))))..)))..........(((.))))).......(((((.))))...((((..))))).......((((((((((((....	GTAGTCGTGGCCGAGT	tRF-5	16	ExactMatch	0	0	28	395.676	396.676
AS-tDR-006301		tRF-16-3VLIE1B	Ser-AGA-2-2	70	85	GTAGTCGTGGCCGAGTGGTTAAGGCGATGGACTAGAAATCCATTGGGGTCTCCCCGCGCAGGTTCGAATCCTGCCGACTACGCCA	85	)))))))..)))..........(((.))))).......(((((.))))...((((..))))).......((((((((((((....	CCTGCCGACTACGCCA	tRF-3	16	ExactMatch	0	0	19	268.494	269.494
AS-tDR-001050		tRF-16-S3M830E	Ser-AGA-2-3	1	16	GTAGTCGTGGCCGAGTGGTTAAGGCGATGGACTAGAAATCCATTGGGGTCTCCCCGCGCAGGTTCGAATCCTGCCGACTACGCCA	85	)))))))..)))..........(((.))))).......(((((.))))...((((..))))).......((((((((((((....	GTAGTCGTGGCCGAGT	tRF-5	16	ExactMatch	0	0	28	395.676	396.676
AS-tDR-006301		tRF-16-3VLIE1B	Ser-AGA-2-3	70	85	GTAGTCGTGGCCGAGTGGTTAAGGCGATGGACTAGAAATCCATTGGGGTCTCCCCGCGCAGGTTCGAATCCTGCCGACTACGCCA	85	)))))))..)))..........(((.))))).......(((((.))))...((((..))))).......((((((((((((....	CCTGCCGACTACGCCA	tRF-3	16	ExactMatch	0	0	19	268.494	269.494
AS-tDR-001050		tRF-16-S3M830E	Ser-AGA-2-4	1	16	GTAGTCGTGGCCGAGTGGTTAAGGCGATGGACTAGAAATCCATTGGGGTCTCCCCGCGCAGGTTCGAATCCTGCCGACTACGCCA	85	)))))))..)))..........(((.))))).......(((((.))))...((((..))))).......((((((((((((....	GTAGTCGTGGCCGAGT	tRF-5	16	ExactMatch	0	0	28	395.676	396.676
AS-tDR-006301		tRF-16-3VLIE1B	Ser-AGA-2-4	70	85	GTAGTCGTGGCCGAGTGGTTAAGGCGATGGACTAGAAATCCATTGGGGTCTCCCCGCGCAGGTTCGAATCCTGCCGACTACGCCA	85	)))))))..)))..........(((.))))).......(((((.))))...((((..))))).......((((((((((((....	CCTGCCGACTACGCCA	tRF-3	16	ExactMatch	0	0	19	268.494	269.494
AS-tDR-001050		tRF-16-S3M830E	Ser-AGA-2-5	1	16	GTAGTCGTGGCCGAGTGGTTAAGGCGATGGACTAGAAATCCATTGGGGTCTCCCCGCGCAGGTTCGAATCCTGCCGACTACGCCA	85	)))))))..)))..........(((.))))).......(((((.))))...((((..))))).......((((((((((((....	GTAGTCGTGGCCGAGT	tRF-5	16	ExactMatch	0	0	28	395.676	396.676
AS-tDR-006301		tRF-16-3VLIE1B	Ser-AGA-2-5	70	85	GTAGTCGTGGCCGAGTGGTTAAGGCGATGGACTAGAAATCCATTGGGGTCTCCCCGCGCAGGTTCGAATCCTGCCGACTACGCCA	85	)))))))..)))..........(((.))))).......(((((.))))...((((..))))).......((((((((((((....	CCTGCCGACTACGCCA	tRF-3	16	ExactMatch	0	0	19	268.494	269.494
AS-tDR-001050		tRF-16-S3M830E	Ser-AGA-2-6	1	16	GTAGTCGTGGCCGAGTGGTTAAGGCGATGGACTAGAAATCCATTGGGGTCTCCCCGCGCAGGTTCGAATCCTGCCGACTACGCCA	85	)))))))..)))..........(((.))))).......(((((.))))...((((..))))).......((((((((((((....	GTAGTCGTGGCCGAGT	tRF-5	16	ExactMatch	0	0	28	395.676	396.676
AS-tDR-006301		tRF-16-3VLIE1B	Ser-AGA-2-6	70	85	GTAGTCGTGGCCGAGTGGTTAAGGCGATGGACTAGAAATCCATTGGGGTCTCCCCGCGCAGGTTCGAATCCTGCCGACTACGCCA	85	)))))))..)))..........(((.))))).......(((((.))))...((((..))))).......((((((((((((....	CCTGCCGACTACGCCA	tRF-3	16	ExactMatch	0	0	19	268.494	269.494
AS-tDR-001050		tRF-16-S3M830E	Ser-AGA-3-1	1	16	GTAGTCGTGGCCGAGTGGTTAAGGCGATGGACTAGAAATCCATTGGGGTTTCCCCACGCAGGTTCGAATCCTGCCGACTACGCCA	85	)))))))..)))..........(((.))))).......(((((.))))...((((..))))).......((((((((((((....	GTAGTCGTGGCCGAGT	tRF-5	16	ExactMatch	0	0	28	395.676	396.676
AS-tDR-006301		tRF-16-3VLIE1B	Ser-AGA-3-1	70	85	GTAGTCGTGGCCGAGTGGTTAAGGCGATGGACTAGAAATCCATTGGGGTTTCCCCACGCAGGTTCGAATCCTGCCGACTACGCCA	85	)))))))..)))..........(((.))))).......(((((.))))...((((..))))).......((((((((((((....	CCTGCCGACTACGCCA	tRF-3	16	ExactMatch	0	0	19	268.494	269.494
AS-tDR-001050		tRF-16-S3M830E	Ser-AGA-4-1	1	16	GTAGTCGTGGCCGAGTGGTTAAGGTGATGGACTAGAAACCCATTGGGGTCTCCCCGCGCAGGTTCGAATCCTGCCGACTACGCCA	85	)))))))..)))..........(((.)))).........((((.))))...((((..))))).......((((((((((((....	GTAGTCGTGGCCGAGT	tRF-5	16	ExactMatch	0	0	28	395.676	396.676
AS-tDR-006301		tRF-16-3VLIE1B	Ser-AGA-4-1	70	85	GTAGTCGTGGCCGAGTGGTTAAGGTGATGGACTAGAAACCCATTGGGGTCTCCCCGCGCAGGTTCGAATCCTGCCGACTACGCCA	85	)))))))..)))..........(((.)))).........((((.))))...((((..))))).......((((((((((((....	CCTGCCGACTACGCCA	tRF-3	16	ExactMatch	0	0	19	268.494	269.494
AS-tDR-001050		tRF-16-S3M830E	Ser-TGA-2-1	1	16	GTAGTCGTGGCCGAGTGGTTAAGGCGATGGACTTGAAATCCATTGGGGTTTCCCCGCGCAGGTTCGAATCCTGCCGACTACGCCA	85	)))))))..)))..........(((.))))).......(((((.))))...((((..))))).......((((((((((((....	GTAGTCGTGGCCGAGT	tRF-5	16	ExactMatch	0	0	28	395.676	396.676
AS-tDR-006301		tRF-16-3VLIE1B	Ser-TGA-2-1	70	85	GTAGTCGTGGCCGAGTGGTTAAGGCGATGGACTTGAAATCCATTGGGGTTTCCCCGCGCAGGTTCGAATCCTGCCGACTACGCCA	85	)))))))..)))..........(((.))))).......(((((.))))...((((..))))).......((((((((((((....	CCTGCCGACTACGCCA	tRF-3	16	ExactMatch	0	0	19	268.494	269.494
AS-tDR-001050		tRF-16-S3M830E	Ser-TGA-3-1	1	16	GTAGTCGTGGCCGAGTGGTTAAGGCGATGGACTTGAAATCCATTGGGGTCTCCCCGCGCAGGTTCGAATCCTGCCGACTACGCCA	85	)))))))..)))..........(((.))))).......(((((.))))...((((..))))).......((((((((((((....	GTAGTCGTGGCCGAGT	tRF-5	16	ExactMatch	0	0	28	395.676	396.676
AS-tDR-006301		tRF-16-3VLIE1B	Ser-TGA-3-1	70	85	GTAGTCGTGGCCGAGTGGTTAAGGCGATGGACTTGAAATCCATTGGGGTCTCCCCGCGCAGGTTCGAATCCTGCCGACTACGCCA	85	)))))))..)))..........(((.))))).......(((((.))))...((((..))))).......((((((((((((....	CCTGCCGACTACGCCA	tRF-3	16	ExactMatch	0	0	19	268.494	269.494
AS-tDR-001032		tRF-18-OUR83004	Ser-GCT-3-1	1	18	GACGAGGTGGCCGAGTGGTTAAGGCGATGGACTGCTAATCCATTGTGCTTTGCACGCGTGGGTTCGAATCCCATCCTCGTCGCCA	85	)))))))..)))..........(((.))))).......(((((.))))...((((..))))).......((((((((((((....	GACGAGGTGGCCGAGTGG	tRF-5	18	ExactMatch	0	0	18	254.363	255.363
AS-tDR-006881		tRF-16-8689SVD	Ser-GCT-3-1	69	84	GACGAGGTGGCCGAGTGGTTAAGGCGATGGACTGCTAATCCATTGTGCTTTGCACGCGTGGGTTCGAATCCCATCCTCGTCGCCA	85	)))))))..)))..........(((.))))).......(((((.))))...((((..))))).......((((((((((((....	TCCCATCCTCGTCGCC	tRF-3	16	ExactMatch	0	0	14	197.838	198.838
AS-tDR-006882		tRF-17-8689SV2	Ser-GCT-3-1	69	85	GACGAGGTGGCCGAGTGGTTAAGGCGATGGACTGCTAATCCATTGTGCTTTGCACGCGTGGGTTCGAATCCCATCCTCGTCGCCA	85	)))))))..)))..........(((.))))).......(((((.))))...((((..))))).......((((((((((((....	TCCCATCCTCGTCGCCA	tRF-3	17	ExactMatch	0	0	12	169.575	170.575
AS-tDR-006211		tRF-16-KQ3SW1B	Ser-GCT-3-1	70	85	GACGAGGTGGCCGAGTGGTTAAGGCGATGGACTGCTAATCCATTGTGCTTTGCACGCGTGGGTTCGAATCCCATCCTCGTCGCCA	85	)))))))..)))..........(((.))))).......(((((.))))...((((..))))).......((((((((((((....	CCCATCCTCGTCGCCA	tRF-3	16	ExactMatch	0	0	11	155.444	156.444
AS-tDR-001032		tRF-18-OUR83004	Ser-GCT-4-1	1	18	GACGAGGTGGCCGAGTGGTTAAGGCGATGGACTGCTAATCCATTGTGCTCTGCACGCGTGGGTTCGAATCCCATCCTCGTCGCCA	85	)))))))..)))..........(((.))))).......(((((.))))...((((..))))).......((((((((((((....	GACGAGGTGGCCGAGTGG	tRF-5	18	ExactMatch	0	0	18	254.363	255.363
AS-tDR-006881		tRF-16-8689SVD	Ser-GCT-4-1	69	84	GACGAGGTGGCCGAGTGGTTAAGGCGATGGACTGCTAATCCATTGTGCTCTGCACGCGTGGGTTCGAATCCCATCCTCGTCGCCA	85	)))))))..)))..........(((.))))).......(((((.))))...((((..))))).......((((((((((((....	TCCCATCCTCGTCGCC	tRF-3	16	ExactMatch	0	0	14	197.838	198.838
AS-tDR-006882		tRF-17-8689SV2	Ser-GCT-4-1	69	85	GACGAGGTGGCCGAGTGGTTAAGGCGATGGACTGCTAATCCATTGTGCTCTGCACGCGTGGGTTCGAATCCCATCCTCGTCGCCA	85	)))))))..)))..........(((.))))).......(((((.))))...((((..))))).......((((((((((((....	TCCCATCCTCGTCGCCA	tRF-3	17	ExactMatch	0	0	12	169.575	170.575
AS-tDR-006211		tRF-16-KQ3SW1B	Ser-GCT-4-1	70	85	GACGAGGTGGCCGAGTGGTTAAGGCGATGGACTGCTAATCCATTGTGCTCTGCACGCGTGGGTTCGAATCCCATCCTCGTCGCCA	85	)))))))..)))..........(((.))))).......(((((.))))...((((..))))).......((((((((((((....	CCCATCCTCGTCGCCA	tRF-3	16	ExactMatch	0	0	11	155.444	156.444
AS-tDR-001032		tRF-18-OUR83004	Ser-GCT-4-2	1	18	GACGAGGTGGCCGAGTGGTTAAGGCGATGGACTGCTAATCCATTGTGCTCTGCACGCGTGGGTTCGAATCCCATCCTCGTCGCCA	85	)))))))..)))..........(((.))))).......(((((.))))...((((..))))).......((((((((((((....	GACGAGGTGGCCGAGTGG	tRF-5	18	ExactMatch	0	0	18	254.363	255.363
AS-tDR-006881		tRF-16-8689SVD	Ser-GCT-4-2	69	84	GACGAGGTGGCCGAGTGGTTAAGGCGATGGACTGCTAATCCATTGTGCTCTGCACGCGTGGGTTCGAATCCCATCCTCGTCGCCA	85	)))))))..)))..........(((.))))).......(((((.))))...((((..))))).......((((((((((((....	TCCCATCCTCGTCGCC	tRF-3	16	ExactMatch	0	0	14	197.838	198.838
AS-tDR-006882		tRF-17-8689SV2	Ser-GCT-4-2	69	85	GACGAGGTGGCCGAGTGGTTAAGGCGATGGACTGCTAATCCATTGTGCTCTGCACGCGTGGGTTCGAATCCCATCCTCGTCGCCA	85	)))))))..)))..........(((.))))).......(((((.))))...((((..))))).......((((((((((((....	TCCCATCCTCGTCGCCA	tRF-3	17	ExactMatch	0	0	12	169.575	170.575
AS-tDR-006211		tRF-16-KQ3SW1B	Ser-GCT-4-2	70	85	GACGAGGTGGCCGAGTGGTTAAGGCGATGGACTGCTAATCCATTGTGCTCTGCACGCGTGGGTTCGAATCCCATCCTCGTCGCCA	85	)))))))..)))..........(((.))))).......(((((.))))...((((..))))).......((((((((((((....	CCCATCCTCGTCGCCA	tRF-3	16	ExactMatch	0	0	11	155.444	156.444
AS-tDR-001032		tRF-18-OUR83004	Ser-GCT-4-3	1	18	GACGAGGTGGCCGAGTGGTTAAGGCGATGGACTGCTAATCCATTGTGCTCTGCACGCGTGGGTTCGAATCCCATCCTCGTCGCCA	85	)))))))..)))..........(((.))))).......(((((.))))...((((..))))).......((((((((((((....	GACGAGGTGGCCGAGTGG	tRF-5	18	ExactMatch	0	0	18	254.363	255.363
AS-tDR-006881		tRF-16-8689SVD	Ser-GCT-4-3	69	84	GACGAGGTGGCCGAGTGGTTAAGGCGATGGACTGCTAATCCATTGTGCTCTGCACGCGTGGGTTCGAATCCCATCCTCGTCGCCA	85	)))))))..)))..........(((.))))).......(((((.))))...((((..))))).......((((((((((((....	TCCCATCCTCGTCGCC	tRF-3	16	ExactMatch	0	0	14	197.838	198.838
AS-tDR-006882		tRF-17-8689SV2	Ser-GCT-4-3	69	85	GACGAGGTGGCCGAGTGGTTAAGGCGATGGACTGCTAATCCATTGTGCTCTGCACGCGTGGGTTCGAATCCCATCCTCGTCGCCA	85	)))))))..)))..........(((.))))).......(((((.))))...((((..))))).......((((((((((((....	TCCCATCCTCGTCGCCA	tRF-3	17	ExactMatch	0	0	12	169.575	170.575
AS-tDR-006211		tRF-16-KQ3SW1B	Ser-GCT-4-3	70	85	GACGAGGTGGCCGAGTGGTTAAGGCGATGGACTGCTAATCCATTGTGCTCTGCACGCGTGGGTTCGAATCCCATCCTCGTCGCCA	85	)))))))..)))..........(((.))))).......(((((.))))...((((..))))).......((((((((((((....	CCCATCCTCGTCGCCA	tRF-3	16	ExactMatch	0	0	11	155.444	156.444
AS-tDR-001032		tRF-18-OUR83004	Ser-GCT-5-1	1	18	GACGAGGTGGCCGAGTGGTTAAGGCGATGGACTGCTAATCCATTGTGCTCTGCACACGTGGGTTCGAATCCCATCCTCGTCGCCA	85	)))))))..)))..........(((.))))).......(((((.))))...((((..))))).......((((((((((((....	GACGAGGTGGCCGAGTGG	tRF-5	18	ExactMatch	0	0	18	254.363	255.363
AS-tDR-006881		tRF-16-8689SVD	Ser-GCT-5-1	69	84	GACGAGGTGGCCGAGTGGTTAAGGCGATGGACTGCTAATCCATTGTGCTCTGCACACGTGGGTTCGAATCCCATCCTCGTCGCCA	85	)))))))..)))..........(((.))))).......(((((.))))...((((..))))).......((((((((((((....	TCCCATCCTCGTCGCC	tRF-3	16	ExactMatch	0	0	14	197.838	198.838
AS-tDR-006882		tRF-17-8689SV2	Ser-GCT-5-1	69	85	GACGAGGTGGCCGAGTGGTTAAGGCGATGGACTGCTAATCCATTGTGCTCTGCACACGTGGGTTCGAATCCCATCCTCGTCGCCA	85	)))))))..)))..........(((.))))).......(((((.))))...((((..))))).......((((((((((((....	TCCCATCCTCGTCGCCA	tRF-3	17	ExactMatch	0	0	12	169.575	170.575
AS-tDR-006211		tRF-16-KQ3SW1B	Ser-GCT-5-1	70	85	GACGAGGTGGCCGAGTGGTTAAGGCGATGGACTGCTAATCCATTGTGCTCTGCACACGTGGGTTCGAATCCCATCCTCGTCGCCA	85	)))))))..)))..........(((.))))).......(((((.))))...((((..))))).......((((((((((((....	CCCATCCTCGTCGCCA	tRF-3	16	ExactMatch	0	0	11	155.444	156.444
AS-tDR-001050		tRF-16-S3M830E	Ser-TGA-4-1	1	16	GTAGTCGTGGCCGAGTGGTTAAGGCGATGGACTTGAAATCCATTGGGGTTTCCCCGCGCAGGTTCGAATCCTGTCGGCTACGCCA	85	)))))))..)))..........(((.))))).......(((((.))))...((((..))))).......((((((((((((....	GTAGTCGTGGCCGAGT	tRF-5	16	ExactMatch	0	0	28	395.676	396.676
AS-tDR-001032		tRF-18-OUR83004	Ser-GCT-1-1	1	18	GACGAGGTGGCCGAGTGGTTAAGGCGATGGACTGCTAATCCATTGTGCTCTGCACGCGTGGGTTCGAATCCCACCCTCGTCGCCA	85	)))))))..)))..........(((.))))).......(((((.))))...((((..))))).......((((((((((((....	GACGAGGTGGCCGAGTGG	tRF-5	18	ExactMatch	0	0	18	254.363	255.363
AS-tDR-001032		tRF-18-OUR83004	Ser-GCT-2-1	1	18	GACGAGGTGGCCGAGTGGTTAAGGCGATGGACTGCTAATCCATTGTGCTCTGCACGCGTGGGTTCGAATCCCACCTTCGTCGCCA	85	)))))))..)))..........(((.))))).......(((((.))))...((((..))))).......((((((((((((....	GACGAGGTGGCCGAGTGG	tRF-5	18	ExactMatch	0	0	18	254.363	255.363
AS-tDR-006020		tRF-17-HR6HFRJ	Pro-AGG-3-1	65	81	GGCTCGTTGGTCTAGGGGTGTGGTTCTCGCTTAGGGCGGGAGACCCAAGAGGTCCCGGGTTCAAATCCCGGACGAGCCCCCA	82	)))))))..))).........(((.))).).......(.(((.).)..(.(...))))).......((((((((((((....	ATCCCGGACGAGCCCCC	tRF-3	17	ExactMatch	0	0	39	551.12	552.12
AS-tDR-000065	3002a		Pro-AGG-3-1	65	82	GGCTCGTTGGTCTAGGGGTGTGGTTCTCGCTTAGGGCGGGAGACCCAAGAGGTCCCGGGTTCAAATCCCGGACGAGCCCCCA	82	)))))))..))).........(((.))).).......(.(((.).)..(.(...))))).......((((((((((((....	ATCCCGGACGAGCCCCCA	tRF-3	18	ExactMatch	90	664.413	105	1483.78	2.23137
AS-tDR-006898		tRF-16-8SOUPRD	Pro-AGG-3-1	66	81	GGCTCGTTGGTCTAGGGGTGTGGTTCTCGCTTAGGGCGGGAGACCCAAGAGGTCCCGGGTTCAAATCCCGGACGAGCCCCCA	82	)))))))..))).........(((.))).).......(.(((.).)..(.(...))))).......((((((((((((....	TCCCGGACGAGCCCCC	tRF-3	16	ExactMatch	18	132.883	42	593.514	4.44056
AS-tDR-006246		tRF-16-K8E0KRB	Pro-AGG-3-1	67	82	GGCTCGTTGGTCTAGGGGTGTGGTTCTCGCTTAGGGCGGGAGACCCAAGAGGTCCCGGGTTCAAATCCCGGACGAGCCCCCA	82	)))))))..))).........(((.))).).......(.(((.).)..(.(...))))).......((((((((((((....	CCCGGACGAGCCCCCA	tRF-3	16	ExactMatch	22	162.412	45	635.908	3.89756
AS-tDR-001971		tRF-19-18V0JZHW	Cys-ACA-1-1	14	32	GGCTGTATAGCTCAGTGGTAGAGCATTTGACTACAGCTTTAAAGTCATATGTAGCTGGGTTCAAATCCTGTTTCTGCCACCA	82	))).).)..)))).......((((.)).)).......((.((...)....(.....))).......((..((.(.(((....	AGTGGTAGAGCATTTGACT	i-tRF	19	ExactMatch	0	0	15	211.969	212.969
AS-tDR-005692		tRF-18-B689XXD2	iMet-CAT-3-1	61	78	AGCAGAGTGGTGCAGTGGAAGCATACCTATGGGCCCATAACCCAGAGGTTGATGGATGGAAACCATCCTCTGCTACCA	78	)))))))..)))).......((((.)...)))).......(((((.....))))).......((((((((((((....	AACCATCCTCTGCTACCA	tRF-3	18	ExactMatch	0	0	12	169.575	170.575
AS-tDR-005798		tRF-17-0Q37Q52	iMet-CAT-3-1	62	78	AGCAGAGTGGTGCAGTGGAAGCATACCTATGGGCCCATAACCCAGAGGTTGATGGATGGAAACCATCCTCTGCTACCA	78	)))))))..)))).......((((.)...)))).......(((((.....))))).......((((((((((((....	ACCATCCTCTGCTACCA	tRF-3	17	ExactMatch	0	0	12	169.575	170.575
AS-tDR-006187		tRF-16-KM4Y41B	iMet-CAT-3-1	63	78	AGCAGAGTGGTGCAGTGGAAGCATACCTATGGGCCCATAACCCAGAGGTTGATGGATGGAAACCATCCTCTGCTACCA	78	)))))))..)))).......((((.)...)))).......(((((.....))))).......((((((((((((....	CCATCCTCTGCTACCA	tRF-3	16	ExactMatch	0	0	32	452.201	453.201
AS-tDR-006240		tRF-17-KSU8P52	Ile-AAT-1-1	61	77	GGCCGGTTAGCTCAGTTGGTTAGAGCGTGGCGCTAATAACGCCAAGGTCGCGGGTTCGATCCCCGTACGGGCCACCA	77	)))).))..)))).........((((.))))).......(((((.....))))).......(((((((.((((....	CCCCGTACGGGCCACCA	tRF-3	17	ExactMatch	0	0	24	339.151	340.151
AS-tDR-006261		tRF-16-KWEKK1B	Ile-AAT-1-1	62	77	GGCCGGTTAGCTCAGTTGGTTAGAGCGTGGCGCTAATAACGCCAAGGTCGCGGGTTCGATCCCCGTACGGGCCACCA	77	)))).))..)))).........((((.))))).......(((((.....))))).......(((((((.((((....	CCCGTACGGGCCACCA	tRF-3	16	ExactMatch	0	0	9	127.182	128.182
AS-tDR-006240		tRF-17-KSU8P52	Ile-AAT-5-1	61	77	GGCCGGTTAGCTCAGTTGGTTAGAGCGTGGTGCTAATAACGCCAAGGTCGCGGGTTCGATCCCCGTACGGGCCACCA	77	)))).))..)))).........((((.))))).......(((((.....))))).......(((((((.((((....	CCCCGTACGGGCCACCA	tRF-3	17	ExactMatch	0	0	24	339.151	340.151
AS-tDR-006261		tRF-16-KWEKK1B	Ile-AAT-5-1	62	77	GGCCGGTTAGCTCAGTTGGTTAGAGCGTGGTGCTAATAACGCCAAGGTCGCGGGTTCGATCCCCGTACGGGCCACCA	77	)))).))..)))).........((((.))))).......(((((.....))))).......(((((((.((((....	CCCGTACGGGCCACCA	tRF-3	16	ExactMatch	0	0	9	127.182	128.182
AS-tDR-006240		tRF-17-KSU8P52	Ile-AAT-5-2	61	77	GGCCGGTTAGCTCAGTTGGTTAGAGCGTGGTGCTAATAACGCCAAGGTCGCGGGTTCGATCCCCGTACGGGCCACCA	77	)))).))..)))).........((((.))))).......(((((.....))))).......(((((((.((((....	CCCCGTACGGGCCACCA	tRF-3	17	ExactMatch	0	0	24	339.151	340.151
AS-tDR-006261		tRF-16-KWEKK1B	Ile-AAT-5-2	62	77	GGCCGGTTAGCTCAGTTGGTTAGAGCGTGGTGCTAATAACGCCAAGGTCGCGGGTTCGATCCCCGTACGGGCCACCA	77	)))).))..)))).........((((.))))).......(((((.....))))).......(((((((.((((....	CCCGTACGGGCCACCA	tRF-3	16	ExactMatch	0	0	9	127.182	128.182
AS-tDR-006240		tRF-17-KSU8P52	Ile-AAT-5-3	61	77	GGCCGGTTAGCTCAGTTGGTTAGAGCGTGGTGCTAATAACGCCAAGGTCGCGGGTTCGATCCCCGTACGGGCCACCA	77	)))).))..)))).........((((.))))).......(((((.....))))).......(((((((.((((....	CCCCGTACGGGCCACCA	tRF-3	17	ExactMatch	0	0	24	339.151	340.151
AS-tDR-006261		tRF-16-KWEKK1B	Ile-AAT-5-3	62	77	GGCCGGTTAGCTCAGTTGGTTAGAGCGTGGTGCTAATAACGCCAAGGTCGCGGGTTCGATCCCCGTACGGGCCACCA	77	)))).))..)))).........((((.))))).......(((((.....))))).......(((((((.((((....	CCCGTACGGGCCACCA	tRF-3	16	ExactMatch	0	0	9	127.182	128.182
AS-tDR-006240		tRF-17-KSU8P52	Ile-AAT-5-4	61	77	GGCCGGTTAGCTCAGTTGGTTAGAGCGTGGTGCTAATAACGCCAAGGTCGCGGGTTCGATCCCCGTACGGGCCACCA	77	)))).))..)))).........((((.))))).......(((((.....))))).......(((((((.((((....	CCCCGTACGGGCCACCA	tRF-3	17	ExactMatch	0	0	24	339.151	340.151
AS-tDR-006261		tRF-16-KWEKK1B	Ile-AAT-5-4	62	77	GGCCGGTTAGCTCAGTTGGTTAGAGCGTGGTGCTAATAACGCCAAGGTCGCGGGTTCGATCCCCGTACGGGCCACCA	77	)))).))..)))).........((((.))))).......(((((.....))))).......(((((((.((((....	CCCGTACGGGCCACCA	tRF-3	16	ExactMatch	0	0	9	127.182	128.182
AS-tDR-006240		tRF-17-KSU8P52	Ile-AAT-5-5	61	77	GGCCGGTTAGCTCAGTTGGTTAGAGCGTGGTGCTAATAACGCCAAGGTCGCGGGTTCGATCCCCGTACGGGCCACCA	77	)))).))..)))).........((((.))))).......(((((.....))))).......(((((((.((((....	CCCCGTACGGGCCACCA	tRF-3	17	ExactMatch	0	0	24	339.151	340.151
AS-tDR-006261		tRF-16-KWEKK1B	Ile-AAT-5-5	62	77	GGCCGGTTAGCTCAGTTGGTTAGAGCGTGGTGCTAATAACGCCAAGGTCGCGGGTTCGATCCCCGTACGGGCCACCA	77	)))).))..)))).........((((.))))).......(((((.....))))).......(((((((.((((....	CCCGTACGGGCCACCA	tRF-3	16	ExactMatch	0	0	9	127.182	128.182
AS-tDR-006240		tRF-17-KSU8P52	Ile-AAT-7-1	61	77	GGCCGGTTAGCTCAGTTGGTCAGAGCGTGGTGCTAATAACGCCAAGGTCGCGGGTTCGATCCCCGTACGGGCCACCA	77	)))).))..)))).........((((.))))).......(((((.....))))).......(((((((.((((....	CCCCGTACGGGCCACCA	tRF-3	17	ExactMatch	0	0	24	339.151	340.151
AS-tDR-006261		tRF-16-KWEKK1B	Ile-AAT-7-1	62	77	GGCCGGTTAGCTCAGTTGGTCAGAGCGTGGTGCTAATAACGCCAAGGTCGCGGGTTCGATCCCCGTACGGGCCACCA	77	)))).))..)))).........((((.))))).......(((((.....))))).......(((((((.((((....	CCCGTACGGGCCACCA	tRF-3	16	ExactMatch	0	0	9	127.182	128.182
AS-tDR-006240		tRF-17-KSU8P52	Ile-AAT-7-2	61	77	GGCCGGTTAGCTCAGTTGGTCAGAGCGTGGTGCTAATAACGCCAAGGTCGCGGGTTCGATCCCCGTACGGGCCACCA	77	)))).))..)))).........((((.))))).......(((((.....))))).......(((((((.((((....	CCCCGTACGGGCCACCA	tRF-3	17	ExactMatch	0	0	24	339.151	340.151
AS-tDR-006261		tRF-16-KWEKK1B	Ile-AAT-7-2	62	77	GGCCGGTTAGCTCAGTTGGTCAGAGCGTGGTGCTAATAACGCCAAGGTCGCGGGTTCGATCCCCGTACGGGCCACCA	77	)))).))..)))).........((((.))))).......(((((.....))))).......(((((((.((((....	CCCGTACGGGCCACCA	tRF-3	16	ExactMatch	0	0	9	127.182	128.182
AS-tDR-006240		tRF-17-KSU8P52	Ile-AAT-8-1	61	77	GGCCGGTTAGCTCAGTCGGCTAGAGCGTGGTGCTAATAACGCCAAGGTCGCGGGTTCGATCCCCGTACGGGCCACCA	77	)))).))..)))).........((((.))))).......(((((.....))))).......(((((((.((((....	CCCCGTACGGGCCACCA	tRF-3	17	ExactMatch	0	0	24	339.151	340.151
AS-tDR-006261		tRF-16-KWEKK1B	Ile-AAT-8-1	62	77	GGCCGGTTAGCTCAGTCGGCTAGAGCGTGGTGCTAATAACGCCAAGGTCGCGGGTTCGATCCCCGTACGGGCCACCA	77	)))).))..)))).........((((.))))).......(((((.....))))).......(((((((.((((....	CCCGTACGGGCCACCA	tRF-3	16	ExactMatch	0	0	9	127.182	128.182
AS-tDR-006240		tRF-17-KSU8P52	Ile-AAT-4-1	61	77	GGCCGGTTAGCTCAGTTGGTTAGAGCGTGGTGCTAATAACGCCAAGGTCGCGGGTTCGAACCCCGTACGGGCCACCA	77	)))).))..)))).........((((.))))).......(((((.....))))).......(((((((.((((....	CCCCGTACGGGCCACCA	tRF-3	17	ExactMatch	0	0	24	339.151	340.151
AS-tDR-006261		tRF-16-KWEKK1B	Ile-AAT-4-1	62	77	GGCCGGTTAGCTCAGTTGGTTAGAGCGTGGTGCTAATAACGCCAAGGTCGCGGGTTCGAACCCCGTACGGGCCACCA	77	)))).))..)))).........((((.))))).......(((((.....))))).......(((((((.((((....	CCCGTACGGGCCACCA	tRF-3	16	ExactMatch	0	0	9	127.182	128.182
AS-tDR-006004		tRF-18-HRF8X7D2	Thr-AGT-1-1	60	77	GGCGCCGTGGCTTAGTTGGTTAAAGCGCCTGTCTAGTAAACAGGAGATCCTGGGTTCGAATCCCAGCGGTGCCTCCA	77	)))))))..)))).........((((.))))).......(((((.....))))).......((((((((((((....	ATCCCAGCGGTGCCTCCA	tRF-3	18	ExactMatch	0	0	14	197.838	198.838
AS-tDR-006879		tRF-17-86Q3P92	Thr-AGT-1-1	61	77	GGCGCCGTGGCTTAGTTGGTTAAAGCGCCTGTCTAGTAAACAGGAGATCCTGGGTTCGAATCCCAGCGGTGCCTCCA	77	)))))))..)))).........((((.))))).......(((((.....))))).......((((((((((((....	TCCCAGCGGTGCCTCCA	tRF-3	17	ExactMatch	0	0	19	268.494	269.494
AS-tDR-006004		tRF-18-HRF8X7D2	Thr-AGT-1-2	60	77	GGCGCCGTGGCTTAGTTGGTTAAAGCGCCTGTCTAGTAAACAGGAGATCCTGGGTTCGAATCCCAGCGGTGCCTCCA	77	)))))))..)))).........((((.))))).......(((((.....))))).......((((((((((((....	ATCCCAGCGGTGCCTCCA	tRF-3	18	ExactMatch	0	0	14	197.838	198.838
AS-tDR-006879		tRF-17-86Q3P92	Thr-AGT-1-2	61	77	GGCGCCGTGGCTTAGTTGGTTAAAGCGCCTGTCTAGTAAACAGGAGATCCTGGGTTCGAATCCCAGCGGTGCCTCCA	77	)))))))..)))).........((((.))))).......(((((.....))))).......((((((((((((....	TCCCAGCGGTGCCTCCA	tRF-3	17	ExactMatch	0	0	19	268.494	269.494
AS-tDR-006004		tRF-18-HRF8X7D2	Thr-AGT-1-3	60	77	GGCGCCGTGGCTTAGTTGGTTAAAGCGCCTGTCTAGTAAACAGGAGATCCTGGGTTCGAATCCCAGCGGTGCCTCCA	77	)))))))..)))).........((((.))))).......(((((.....))))).......((((((((((((....	ATCCCAGCGGTGCCTCCA	tRF-3	18	ExactMatch	0	0	14	197.838	198.838
AS-tDR-006879		tRF-17-86Q3P92	Thr-AGT-1-3	61	77	GGCGCCGTGGCTTAGTTGGTTAAAGCGCCTGTCTAGTAAACAGGAGATCCTGGGTTCGAATCCCAGCGGTGCCTCCA	77	)))))))..)))).........((((.))))).......(((((.....))))).......((((((((((((....	TCCCAGCGGTGCCTCCA	tRF-3	17	ExactMatch	0	0	19	268.494	269.494
AS-tDR-006004		tRF-18-HRF8X7D2	Thr-AGT-5-1	60	77	GGCGCCGTGGCTTAGCTGGTTAAAGCGCCTGTCTAGTAAACAGGAGATCCTGGGTTCGAATCCCAGCGGTGCCTCCA	77	)))))))..)))).........((((.))))).......(((((.....))))).......((((((((((((....	ATCCCAGCGGTGCCTCCA	tRF-3	18	ExactMatch	0	0	14	197.838	198.838
AS-tDR-006879		tRF-17-86Q3P92	Thr-AGT-5-1	61	77	GGCGCCGTGGCTTAGCTGGTTAAAGCGCCTGTCTAGTAAACAGGAGATCCTGGGTTCGAATCCCAGCGGTGCCTCCA	77	)))))))..)))).........((((.))))).......(((((.....))))).......((((((((((((....	TCCCAGCGGTGCCTCCA	tRF-3	17	ExactMatch	0	0	19	268.494	269.494
AS-tDR-010718			Lys-TTT-13-1	7	23	GCCTGGGTAGCTCAGTCGGTAGAGCTATCAGACTTTTAGCCTGAGGATTCAGGGTTCAATCCCTTGCTGGGGCGCCA	77	)))).))..))))........((((..)))).........((((.....))))).......(((((((.((((....	GTAGCTCAGGCGGTAGA	i-tRF	17	10T>G	0	0	14	197.838	198.838
AS-tDR-010684			Lys-TTT-13-1	7	25	GCCTGGGTAGCTCAGTCGGTAGAGCTATCAGACTTTTAGCCTGAGGATTCAGGGTTCAATCCCTTGCTGGGGCGCCA	77	)))).))..))))........((((..)))).........((((.....))))).......(((((((.((((....	GTAGCTCAGGCGGTAGAGC	i-tRF	19	10T>G	0	0	15	211.969	212.969
AS-tDR-006177		tRF-16-K1JKE1B	Asn-GTT-1-1	62	77	GTCTCTGTGGCGCAATCGGTTAGCGCGTTCGGCTGTTAACCGAAAGGTTGGTGGTTCGATCCCACCCAGGGACGCCA	77	)))))))..)))).........((((.))))).......(((((.....))))).......((((((((((((....	CCACCCAGGGACGCCA	tRF-3	16	ExactMatch	0	0	10	141.313	142.313
AS-tDR-006177		tRF-16-K1JKE1B	Asn-GTT-2-1	62	77	GTCTCTGTGGCGCAATCGGTTAGCGCGTTCGGCTGTTAACCGAAAGGTTGGTGGTTCGAGCCCACCCAGGGACGCCA	77	)))))))..)))).........((((.))))).......(((((.....))))).......((((((((((((....	CCACCCAGGGACGCCA	tRF-3	16	ExactMatch	0	0	10	141.313	142.313
AS-tDR-006177		tRF-16-K1JKE1B	Asn-GTT-2-2	62	77	GTCTCTGTGGCGCAATCGGTTAGCGCGTTCGGCTGTTAACCGAAAGGTTGGTGGTTCGAGCCCACCCAGGGACGCCA	77	)))))))..)))).........((((.))))).......(((((.....))))).......((((((((((((....	CCACCCAGGGACGCCA	tRF-3	16	ExactMatch	0	0	10	141.313	142.313
AS-tDR-006177		tRF-16-K1JKE1B	Asn-GTT-2-3	62	77	GTCTCTGTGGCGCAATCGGTTAGCGCGTTCGGCTGTTAACCGAAAGGTTGGTGGTTCGAGCCCACCCAGGGACGCCA	77	)))))))..)))).........((((.))))).......(((((.....))))).......((((((((((((....	CCACCCAGGGACGCCA	tRF-3	16	ExactMatch	0	0	10	141.313	142.313
AS-tDR-006177		tRF-16-K1JKE1B	Asn-GTT-2-4	62	77	GTCTCTGTGGCGCAATCGGTTAGCGCGTTCGGCTGTTAACCGAAAGGTTGGTGGTTCGAGCCCACCCAGGGACGCCA	77	)))))))..)))).........((((.))))).......(((((.....))))).......((((((((((((....	CCACCCAGGGACGCCA	tRF-3	16	ExactMatch	0	0	10	141.313	142.313
AS-tDR-006177		tRF-16-K1JKE1B	Asn-GTT-2-5	62	77	GTCTCTGTGGCGCAATCGGTTAGCGCGTTCGGCTGTTAACCGAAAGGTTGGTGGTTCGAGCCCACCCAGGGACGCCA	77	)))))))..)))).........((((.))))).......(((((.....))))).......((((((((((((....	CCACCCAGGGACGCCA	tRF-3	16	ExactMatch	0	0	10	141.313	142.313
AS-tDR-006177		tRF-16-K1JKE1B	Asn-GTT-2-6	62	77	GTCTCTGTGGCGCAATCGGTTAGCGCGTTCGGCTGTTAACCGAAAGGTTGGTGGTTCGAGCCCACCCAGGGACGCCA	77	)))))))..)))).........((((.))))).......(((((.....))))).......((((((((((((....	CCACCCAGGGACGCCA	tRF-3	16	ExactMatch	0	0	10	141.313	142.313
AS-tDR-006177		tRF-16-K1JKE1B	Asn-GTT-3-1	62	77	GTCTCTGTGGCGCAATCGGTTAGCGCATTCGGCTGTTAACCGAAAGGTTGGTGGTTCGAGCCCACCCAGGGACGCCA	77	)))))))..)))).........((((.))))).......(((((.....))))).......((((((((((((....	CCACCCAGGGACGCCA	tRF-3	16	ExactMatch	0	0	10	141.313	142.313
AS-tDR-006177		tRF-16-K1JKE1B	Asn-GTT-3-2	62	77	GTCTCTGTGGCGCAATCGGTTAGCGCATTCGGCTGTTAACCGAAAGGTTGGTGGTTCGAGCCCACCCAGGGACGCCA	77	)))))))..)))).........((((.))))).......(((((.....))))).......((((((((((((....	CCACCCAGGGACGCCA	tRF-3	16	ExactMatch	0	0	10	141.313	142.313
AS-tDR-006177		tRF-16-K1JKE1B	Asn-GTT-4-1	62	77	GTCTCTGTGGCGCAATCGGTTAGCGCGTTCGGCTGTTAACCGAAAGATTGGTGGTTCGAGCCCACCCAGGGACGCCA	77	)))))))..)))).........((((.))))).......(((((.....))))).......((((((((((((....	CCACCCAGGGACGCCA	tRF-3	16	ExactMatch	0	0	10	141.313	142.313
AS-tDR-006177		tRF-16-K1JKE1B	Asn-GTT-5-1	62	77	GTCTCTGTGGCGCAATCGGTTAGCGCGTTCGGCTGTTAACTGAAAGGTTGGTGGTTCGAGCCCACCCAGGGACGCCA	77	)))))))..)))).........((((.))))).......(((((.....))))).......((((((((((((....	CCACCCAGGGACGCCA	tRF-3	16	ExactMatch	0	0	10	141.313	142.313
AS-tDR-006177		tRF-16-K1JKE1B	Asn-ATT-1-1	62	77	GTCTCTGTGGCGCAATCGGTCAGAGCGTTCGGCTATTAACCGAACGGTGAGTAGTTCAAGACCACCCAGGGACGCCA	77	)))))))..)).).........(.((.))))).......(((((......)).).......(.((.(((((((....	CCACCCAGGGACGCCA	tRF-3	16	ExactMatch	0	0	10	141.313	142.313
AS-tDR-006177		tRF-16-K1JKE1B	Asn-ATT-1-2	62	77	GTCTCTGTGGCGCAATCGGTCAGAGCGTTCGGCTATTAACCGAACGGTGAGTAGTTCAAGACCACCCAGGGACGCCA	77	)))))))..)).).........(.((.))))).......(((((......)).).......(.((.(((((((....	CCACCCAGGGACGCCA	tRF-3	16	ExactMatch	0	0	10	141.313	142.313
AS-tDR-006177		tRF-16-K1JKE1B	Asn-GTT-13-1	62	77	GTCTCTGTGGTGCAATCGGTTAGCGCGTTCGGCTGTTAACCATAAGGTTGGTGGTTAGAGACCACCCAGGGACGCCA	77	)))))))..)))).........((((.)..)).......((..(.....))))).......((((((((((((....	CCACCCAGGGACGCCA	tRF-3	16	ExactMatch	0	0	10	141.313	142.313
AS-tDR-006177		tRF-16-K1JKE1B	Asn-GTT-18-1	62	77	GTCTCTGTGGTGCAATCGGTTAGCGCGTTCGGCTGTTAACCATAAGGTTGGTGGTTACAGACCACCCAGGGACGCCA	77	)))))))..)))).........((((.)..)).......((..(.....))))).......((((((((((((....	CCACCCAGGGACGCCA	tRF-3	16	ExactMatch	0	0	10	141.313	142.313
AS-tDR-006880		tRF-17-86S2P92	Thr-TGT-1-1	61	77	GGCTCTATGGCTTAGTTGGTTAAAGCGCCTGTCTTGTAAACAGGAGATCCTGGGTTCGAATCCCAGTAGAGCCTCCA	77	)))))))..)))).........((((.))))).......(((((.....))))).......((((((((((((....	TCCCAGTAGAGCCTCCA	tRF-3	17	ExactMatch	0	0	10	141.313	142.313
AS-tDR-010685			Lys-CTT-2-1	43	60	GCCCGGCTAGCTCAGTCGGTAGAGCATGAGACTCTTAATCTCAGGGTCGTGGGTTCGAGCCCCACGTTGGGCGCCA	76	)))))))..))))........((((.))))).......(((((.....))))).......((((((((((((....	AGGGTCGTGGGTTCGAGC	i-tRF	18	ExactMatch	0	0	39	551.12	552.12
AS-tDR-010685			Lys-CTT-2-2	43	60	GCCCGGCTAGCTCAGTCGGTAGAGCATGAGACTCTTAATCTCAGGGTCGTGGGTTCGAGCCCCACGTTGGGCGCCA	76	)))))))..))))........((((.))))).......(((((.....))))).......((((((((((((....	AGGGTCGTGGGTTCGAGC	i-tRF	18	ExactMatch	0	0	39	551.12	552.12
AS-tDR-010685			Lys-CTT-2-3	43	60	GCCCGGCTAGCTCAGTCGGTAGAGCATGAGACTCTTAATCTCAGGGTCGTGGGTTCGAGCCCCACGTTGGGCGCCA	76	)))))))..))))........((((.))))).......(((((.....))))).......((((((((((((....	AGGGTCGTGGGTTCGAGC	i-tRF	18	ExactMatch	0	0	39	551.12	552.12
AS-tDR-010685			Lys-CTT-2-4	43	60	GCCCGGCTAGCTCAGTCGGTAGAGCATGAGACTCTTAATCTCAGGGTCGTGGGTTCGAGCCCCACGTTGGGCGCCA	76	)))))))..))))........((((.))))).......(((((.....))))).......((((((((((((....	AGGGTCGTGGGTTCGAGC	i-tRF	18	ExactMatch	0	0	39	551.12	552.12
AS-tDR-010685			Lys-CTT-2-5	43	60	GCCCGGCTAGCTCAGTCGGTAGAGCATGAGACTCTTAATCTCAGGGTCGTGGGTTCGAGCCCCACGTTGGGCGCCA	76	)))))))..))))........((((.))))).......(((((.....))))).......((((((((((((....	AGGGTCGTGGGTTCGAGC	i-tRF	18	ExactMatch	0	0	39	551.12	552.12
AS-tDR-010685			Lys-CTT-1-1	43	60	GCCCGGCTAGCTCAGTCGGTAGAGCATGGGACTCTTAATCCCAGGGTCGTGGGTTCGAGCCCCACGTTGGGCGCCA	76	)))))))..))))........((((.))))).......(((((.....))))).......((((((((((((....	AGGGTCGTGGGTTCGAGC	i-tRF	18	ExactMatch	0	0	39	551.12	552.12
AS-tDR-010685			Lys-CTT-1-2	43	60	GCCCGGCTAGCTCAGTCGGTAGAGCATGGGACTCTTAATCCCAGGGTCGTGGGTTCGAGCCCCACGTTGGGCGCCA	76	)))))))..))))........((((.))))).......(((((.....))))).......((((((((((((....	AGGGTCGTGGGTTCGAGC	i-tRF	18	ExactMatch	0	0	39	551.12	552.12
AS-tDR-010685			Lys-CTT-4-1	43	60	GCCCGGCTAGCTCAGTCGGTAGAGCATGGGACTCTTAATCTCAGGGTCGTGGGTTCGAGCCCCACGTTGGGCGCCA	76	)))))))..))))........((((.))))).......(((((.....))))).......((((((((((((....	AGGGTCGTGGGTTCGAGC	i-tRF	18	ExactMatch	0	0	39	551.12	552.12
AS-tDR-009782			Lys-CTT-3-1	42	60	GCCCGGCTAGCTCAGTCGGTAGAGCATGAGACCCTTAATCTCAGGGTCGTGGGTTCGAGCCCCACGTTGGGCGCCA	76	)))))))..))))........((((.))))).......(((((.....))))).......((((((((((((....	GAGGGTCGTGGGTTCGAGC	i-tRF	19	1C>G	0	0	35	494.595	495.595
AS-tDR-010685			Lys-CTT-3-1	43	60	GCCCGGCTAGCTCAGTCGGTAGAGCATGAGACCCTTAATCTCAGGGTCGTGGGTTCGAGCCCCACGTTGGGCGCCA	76	)))))))..))))........((((.))))).......(((((.....))))).......((((((((((((....	AGGGTCGTGGGTTCGAGC	i-tRF	18	ExactMatch	0	0	39	551.12	552.12
AS-tDR-008686			Val-CAC-2-1	1	41	GCTTCTGTAGTGTAGTGGTTATCACGTTCGCCTCACACGCGAAAGGTCCCCGGTTCGAAACCGGGCAGAAGCACCA	76	)))))))..)))..........(((.))))).......(((((.....))))).......((((((((((((....	GCTTCTGTAGTGTAGTGGTTATCACGTTCGCCTCACACGCA	tRF-5	41	41G>A	0	0	34	480.464	481.464
AS-tDR-008549			Val-CAC-2-1	1	41	GCTTCTGTAGTGTAGTGGTTATCACGTTCGCCTCACACGCGAAAGGTCCCCGGTTCGAAACCGGGCAGAAGCACCA	76	)))))))..)))..........(((.))))).......(((((.....))))).......((((((((((((....	GCTTCTGTAGTGTAGTGGTTATCACGTTCGCCTCACACGCG	tRF-5	41	ExactMatch	34	251	138	1950.12	7.74252
AS-tDR-010701			Val-CAC-2-1	1	51	GCTTCTGTAGTGTAGTGGTTATCACGTTCGCCTCACACGCGAAAGGTCCCCGGTTCGAAACCGGGCAGAAGCACCA	76	)))))))..)))..........(((.))))).......(((((.....))))).......((((((((((((....	GCTTCTGTAGTGTAGTGGTTATCACGTTCGCCTCACACGCGAAAGGACCCC	tRF-5	51	47T>A	0	0	90	1271.82	1272.82
AS-tDR-009336			Arg-CCT-1-1	28	54	GCCCCAGTGGCCTAATGGATAAGGCACTGGCCTCCTAAGCCAGGGATTGTGGGTTCGAGTCCCACCTGGGGTACCA	76	)))))))..))))........((((.))))).......(((((.....))))).......((((((((((((....	TGGCTTCCTAAGCCAGGGATTGTGGGT	i-tRF	27	5C>T	0	0	27	381.545	382.545
AS-tDR-001604		tRF-19-UJJKIWIZ	Arg-CCT-1-1	36	54	GCCCCAGTGGCCTAATGGATAAGGCACTGGCCTCCTAAGCCAGGGATTGTGGGTTCGAGTCCCACCTGGGGTACCA	76	)))))))..))))........((((.))))).......(((((.....))))).......((((((((((((....	TAAGCCAGGGATTGTGGGT	i-tRF	19	ExactMatch	0	0	25	353.282	354.282
AS-tDR-009336			Arg-CCT-2-1	28	54	GCCCCAGTGGCCTAATGGATAAGGCACTGGCCTCCTAAGCCAGGGATTGTGGGTTCGAGTCCCACCTGGGGTGCCA	76	)))))))..))))........((((.))))).......(((((.....))))).......((((((((((((....	TGGCTTCCTAAGCCAGGGATTGTGGGT	i-tRF	27	5C>T	0	0	27	381.545	382.545
AS-tDR-001604		tRF-19-UJJKIWIZ	Arg-CCT-2-1	36	54	GCCCCAGTGGCCTAATGGATAAGGCACTGGCCTCCTAAGCCAGGGATTGTGGGTTCGAGTCCCACCTGGGGTGCCA	76	)))))))..))))........((((.))))).......(((((.....))))).......((((((((((((....	TAAGCCAGGGATTGTGGGT	i-tRF	19	ExactMatch	0	0	25	353.282	354.282
AS-tDR-001130		tRF-17-79MP9PP	Val-AAC-5-1	1	17	GTTTCCGTAGTGTAGTGGTTATCACGTTTGCCTAACACGCGAAAGGTCCCCGGTTCGAAACCGGGCAGAAACACCA	76	))))).)..)))..........(((.))))).......(((((.....))))).......((((((.(((((....	GTTTCCGTAGTGTAGTG	tRF-5	17	ExactMatch	0	0	20	282.626	283.626
AS-tDR-009398			Arg-CCT-3-1	27	54	GCCCCGGTGGCCTAATGGATAAGGCATTGGCCTCCTAAGCCAGGGATTGTGGGTTCGAGTCCCACCCGGGGTACCA	76	)))))))..))))........((((.))))).......(((((.....))))).......((((((((((((....	TTGGCTTCCTAAGCCAGGGATTGTGGGT	i-tRF	28	6C>T	0	0	33	466.332	467.332
AS-tDR-009336			Arg-CCT-3-1	28	54	GCCCCGGTGGCCTAATGGATAAGGCATTGGCCTCCTAAGCCAGGGATTGTGGGTTCGAGTCCCACCCGGGGTACCA	76	)))))))..))))........((((.))))).......(((((.....))))).......((((((((((((....	TGGCTTCCTAAGCCAGGGATTGTGGGT	i-tRF	27	5C>T	0	0	27	381.545	382.545
AS-tDR-001604		tRF-19-UJJKIWIZ	Arg-CCT-3-1	36	54	GCCCCGGTGGCCTAATGGATAAGGCATTGGCCTCCTAAGCCAGGGATTGTGGGTTCGAGTCCCACCCGGGGTACCA	76	)))))))..))))........((((.))))).......(((((.....))))).......((((((((((((....	TAAGCCAGGGATTGTGGGT	i-tRF	19	ExactMatch	0	0	25	353.282	354.282
AS-tDR-009398			Arg-CCT-4-1	27	54	GCCCCAGTGGCCTAATGGATAAGGCATTGGCCTCCTAAGCCAGGGATTGTGGGTTCGAGTCCCATCTGGGGTGCCA	76	)))))))..))))........((((.))))).......(((((.....))))).......((((((((((((....	TTGGCTTCCTAAGCCAGGGATTGTGGGT	i-tRF	28	6C>T	0	0	33	466.332	467.332
AS-tDR-009336			Arg-CCT-4-1	28	54	GCCCCAGTGGCCTAATGGATAAGGCATTGGCCTCCTAAGCCAGGGATTGTGGGTTCGAGTCCCATCTGGGGTGCCA	76	)))))))..))))........((((.))))).......(((((.....))))).......((((((((((((....	TGGCTTCCTAAGCCAGGGATTGTGGGT	i-tRF	27	5C>T	0	0	27	381.545	382.545
AS-tDR-001604		tRF-19-UJJKIWIZ	Arg-CCT-4-1	36	54	GCCCCAGTGGCCTAATGGATAAGGCATTGGCCTCCTAAGCCAGGGATTGTGGGTTCGAGTCCCATCTGGGGTGCCA	76	)))))))..))))........((((.))))).......(((((.....))))).......((((((((((((....	TAAGCCAGGGATTGTGGGT	i-tRF	19	ExactMatch	0	0	25	353.282	354.282
AS-tDR-010706			Met-CAT-1-1	33	49	GCCTCGTTAGCGCAGTAGGTAGCGCGTCAGTCTCATAATCTGAAGGTCGTGAGTTCGATCCTCACACGGGGCACCA	76	)))))))..))))........((((.)))).........((((.....))))).......((((((((((((....	TCATAATCCGAAGGTCG	i-tRF	17	9T>C	0	0	59	833.745	834.745
AS-tDR-010710			Met-CAT-1-1	33	50	GCCTCGTTAGCGCAGTAGGTAGCGCGTCAGTCTCATAATCTGAAGGTCGTGAGTTCGATCCTCACACGGGGCACCA	76	)))))))..))))........((((.)))).........((((.....))))).......((((((((((((....	TCATAATCCGAAGGTCGT	i-tRF	18	9T>C	0	0	276	3900.23	3901.23
AS-tDR-010676			Met-CAT-1-1	34	50	GCCTCGTTAGCGCAGTAGGTAGCGCGTCAGTCTCATAATCTGAAGGTCGTGAGTTCGATCCTCACACGGGGCACCA	76	)))))))..))))........((((.)))).........((((.....))))).......((((((((((((....	CATAATCCGAAGGTCGT	i-tRF	17	8T>C	0	0	177	2501.24	2502.24
AS-tDR-010706			Met-CAT-6-1	33	49	GCCTCGTTAGCGCAGTAGGCAGCGCGTCAGTCTCATAATCTGAAGGTCGTGAGTTCGAGCCTCACACGGGGCACCA	76	)))))))..))))........((((.)))).........((((.....))))).......((((((((((((....	TCATAATCCGAAGGTCG	i-tRF	17	9T>C	0	0	59	833.745	834.745
AS-tDR-010710			Met-CAT-6-1	33	50	GCCTCGTTAGCGCAGTAGGCAGCGCGTCAGTCTCATAATCTGAAGGTCGTGAGTTCGAGCCTCACACGGGGCACCA	76	)))))))..))))........((((.)))).........((((.....))))).......((((((((((((....	TCATAATCCGAAGGTCGT	i-tRF	18	9T>C	0	0	276	3900.23	3901.23
AS-tDR-010676			Met-CAT-6-1	34	50	GCCTCGTTAGCGCAGTAGGCAGCGCGTCAGTCTCATAATCTGAAGGTCGTGAGTTCGAGCCTCACACGGGGCACCA	76	)))))))..))))........((((.)))).........((((.....))))).......((((((((((((....	CATAATCCGAAGGTCGT	i-tRF	17	8T>C	0	0	177	2501.24	2502.24
AS-tDR-003939		tRF-20-1SS2P46I	Lys-CTT-6-1	14	33	GACGAGCTAGCTCAGTCGGTAGAGCATGGGACTCTTAATCCCAGGGTCGTGGGTTTGAGCCCCATGTTGGGCACCA	76	).).)))..))))........((((.))))).......(((((.....))))).......((((((((.(.(....	AGTCGGTAGAGCATGGGACT	i-tRF	20	ExactMatch	0	0	19	268.494	269.494
AS-tDR-006286		tRF-16-3JWB61B	Tyr-GTA-2-1	61	76	CCTTCGATAGCTCAGTTGGTAGAGCGGAGGACTGTAGATCCTTAGGTCGCTGGTTCGATTCCGGCTCGAAGGACCA	76	)))))))..))))........((((.))))).......(((((.....))))).......((((((((((((....	CCGGCTCGAAGGACCA	tRF-3	16	ExactMatch	23	169.794	73	1031.58	6.04577
AS-tDR-006286		tRF-16-3JWB61B	Tyr-GTA-5-1	61	76	CCTTCGATAGCTCAGCTGGTAGAGCGGAGGACTGTAGATCCTTAGGTCGCTGGTTCGATTCCGGCTCGAAGGACCA	76	)))))))..))))........((((.))))).......(((((.....))))).......((((((((((((....	CCGGCTCGAAGGACCA	tRF-3	16	ExactMatch	23	169.794	73	1031.58	6.04577
AS-tDR-006286		tRF-16-3JWB61B	Tyr-GTA-5-2	61	76	CCTTCGATAGCTCAGCTGGTAGAGCGGAGGACTGTAGATCCTTAGGTCGCTGGTTCGATTCCGGCTCGAAGGACCA	76	)))))))..))))........((((.))))).......(((((.....))))).......((((((((((((....	CCGGCTCGAAGGACCA	tRF-3	16	ExactMatch	23	169.794	73	1031.58	6.04577
AS-tDR-006286		tRF-16-3JWB61B	Tyr-GTA-5-3	61	76	CCTTCGATAGCTCAGCTGGTAGAGCGGAGGACTGTAGATCCTTAGGTCGCTGGTTCGATTCCGGCTCGAAGGACCA	76	)))))))..))))........((((.))))).......(((((.....))))).......((((((((((((....	CCGGCTCGAAGGACCA	tRF-3	16	ExactMatch	23	169.794	73	1031.58	6.04577
AS-tDR-006286		tRF-16-3JWB61B	Tyr-GTA-5-4	61	76	CCTTCGATAGCTCAGCTGGTAGAGCGGAGGACTGTAGATCCTTAGGTCGCTGGTTCGATTCCGGCTCGAAGGACCA	76	)))))))..))))........((((.))))).......(((((.....))))).......((((((((((((....	CCGGCTCGAAGGACCA	tRF-3	16	ExactMatch	23	169.794	73	1031.58	6.04577
AS-tDR-006286		tRF-16-3JWB61B	Tyr-GTA-5-5	61	76	CCTTCGATAGCTCAGCTGGTAGAGCGGAGGACTGTAGATCCTTAGGTCGCTGGTTCGATTCCGGCTCGAAGGACCA	76	)))))))..))))........((((.))))).......(((((.....))))).......((((((((((((....	CCGGCTCGAAGGACCA	tRF-3	16	ExactMatch	23	169.794	73	1031.58	6.04577
AS-tDR-006286		tRF-16-3JWB61B	Tyr-GTA-7-1	61	76	CCTTCGATAGCTCAGCTGGTAGAGCGGAGGACTGTAGATCCTTAGGTCGCTGGTTCAATTCCGGCTCGAAGGACCA	76	)))))))..))))........((((.))))).......(((((.....))))).......((((((((((((....	CCGGCTCGAAGGACCA	tRF-3	16	ExactMatch	23	169.794	73	1031.58	6.04577
AS-tDR-009336			Arg-CCT-5-1	28	54	GCCCCAGTGGCCTGATGGATAAGGTACTGGCCTCCTAAGCCAGGGATTGTGGGTTCGAGTTCCACCTGGGGTACCA	76	)))))))..))))........((((.))))).......(((((.....))))).......((((((((((((....	TGGCTTCCTAAGCCAGGGATTGTGGGT	i-tRF	27	5C>T	0	0	27	381.545	382.545
AS-tDR-008236			Arg-CCT-5-1	35	54	GCCCCAGTGGCCTGATGGATAAGGTACTGGCCTCCTAAGCCAGGGATTGTGGGTTCGAGTTCCACCTGGGGTACCA	76	)))))))..))))........((((.))))).......(((((.....))))).......((((((((((((....	CTAAGCCAGGGATTGTGGGA	i-tRF	20	20T>A	0	0	16	226.1	227.1
AS-tDR-008237			Arg-CCT-5-1	35	54	GCCCCAGTGGCCTGATGGATAAGGTACTGGCCTCCTAAGCCAGGGATTGTGGGTTCGAGTTCCACCTGGGGTACCA	76	)))))))..))))........((((.))))).......(((((.....))))).......((((((((((((....	CTAAGCCAGGGATTGTGGGC	i-tRF	20	20T>C	20	147.647	23	325.019	2.19324
AS-tDR-001604		tRF-19-UJJKIWIZ	Arg-CCT-5-1	36	54	GCCCCAGTGGCCTGATGGATAAGGTACTGGCCTCCTAAGCCAGGGATTGTGGGTTCGAGTTCCACCTGGGGTACCA	76	)))))))..))))........((((.))))).......(((((.....))))).......((((((((((((....	TAAGCCAGGGATTGTGGGT	i-tRF	19	ExactMatch	0	0	25	353.282	354.282
AS-tDR-006031		tRF-17-HSRVK7J	Cys-GCA-5-1	59	75	GGGGGTATAGCTCAGTGGGTAGAGCATTTGACTGCAGATCAAGAGGTCCCCGGTTCAAATCCGGGTGCCCCCTCCA	76	)))))))..))))........((((.))))).......(((((.....))))).......((((((((((((....	ATCCGGGTGCCCCCTCC	tRF-3	17	ExactMatch	0	0	17	240.232	241.232
AS-tDR-006031		tRF-17-HSRVK7J	Cys-GCA-7-1	59	75	GGGGGTATAGCTCAGGTGGTAGAGCATTTGACTGCAGATCAAGAGGTCCCCGGTTCAAATCCGGGTGCCCCCTCCA	76	)))))))..))))........((((.))))).......(((((.....))))).......((((((((((((....	ATCCGGGTGCCCCCTCC	tRF-3	17	ExactMatch	0	0	17	240.232	241.232
AS-tDR-006026		tRF-17-HSQSD2J	Tyr-GTA-1-1	59	75	CCTTCGATAGCTCAGTTGGTAGAGCGGAGGACTGTAGATCCTTAGGTCGCTGGTTCGAATCCGGCTCGAAGGACCA	76	)))))))..))))........((((.))))).......(((((.....))))).......((((((((((((....	ATCCGGCTCGAAGGACC	tRF-3	17	ExactMatch	0	0	15	211.969	212.969
AS-tDR-006286		tRF-16-3JWB61B	Tyr-GTA-1-1	61	76	CCTTCGATAGCTCAGTTGGTAGAGCGGAGGACTGTAGATCCTTAGGTCGCTGGTTCGAATCCGGCTCGAAGGACCA	76	)))))))..))))........((((.))))).......(((((.....))))).......((((((((((((....	CCGGCTCGAAGGACCA	tRF-3	16	ExactMatch	23	169.794	73	1031.58	6.04577
AS-tDR-006026		tRF-17-HSQSD2J	Tyr-GTA-8-1	59	75	CTTTCGATAGCTCAGTTGGTAGAGCGGAGGACTGTAGATCCTTAGGTCGCTGGTTCGAATCCGGCTCGAAGGACCA	76	)))))))..))))........((((.))))).......(((((.....))))).......((((((((((((....	ATCCGGCTCGAAGGACC	tRF-3	17	ExactMatch	0	0	15	211.969	212.969
AS-tDR-006286		tRF-16-3JWB61B	Tyr-GTA-8-1	61	76	CTTTCGATAGCTCAGTTGGTAGAGCGGAGGACTGTAGATCCTTAGGTCGCTGGTTCGAATCCGGCTCGAAGGACCA	76	)))))))..))))........((((.))))).......(((((.....))))).......((((((((((((....	CCGGCTCGAAGGACCA	tRF-3	16	ExactMatch	23	169.794	73	1031.58	6.04577
AS-tDR-004208		tRF-20-1SS2PMFI	Lys-TTT-6-1	14	33	GCCTGGGTAGCTCAGTCGGTAGAGCATCAGACTTTTAATCTGAGGGTCCAGGGTTCAAGTCCCTGTCCAGGCGCCA	76	)))))))..))))........((((.))))).......(((((.....))))).......((((((((((((....	AGTCGGTAGAGCATCAGACT	i-tRF	20	ExactMatch	0	0	16	226.1	227.1
AS-tDR-004208		tRF-20-1SS2PMFI	Lys-TTT-4-1	14	33	GCCTGGATAGCTCAGTCGGTAGAGCATCAGACTTTTAATCTGAGGGTCCAGGGTTCAAGTCCCTGTTCAGGCGCCA	76	)))))))..))))........((((.))))).......(((((.....))))).......((((((((((((....	AGTCGGTAGAGCATCAGACT	i-tRF	20	ExactMatch	0	0	16	226.1	227.1
AS-tDR-010674			Met-CAT-2-1	36	54	GCCCTCTTAGCGCAGTGGGCAGCGCGTCAGTCTCATAATCTGAAGGTCCTGAGTTCGAGCCTCAGAGAGGGCACCA	76	)))))))..))))........((((.)))).........((((.....))))).......((((((((((((....	TAATCTGAAGGTCCTGAGC	i-tRF	19	19T>C	0	0	9	127.182	128.182
AS-tDR-004518		tRF-19-UMX0S7HZ	Met-CAT-2-1	36	54	GCCCTCTTAGCGCAGTGGGCAGCGCGTCAGTCTCATAATCTGAAGGTCCTGAGTTCGAGCCTCAGAGAGGGCACCA	76	)))))))..))))........((((.)))).........((((.....))))).......((((((((((((....	TAATCTGAAGGTCCTGAGT	i-tRF	19	ExactMatch	60	442.942	89	1257.68	2.83525
AS-tDR-010674			Met-CAT-3-1	36	54	GCCTCCTTAGCGCAGTAGGCAGCGCGTCAGTCTCATAATCTGAAGGTCCTGAGTTCGAACCTCAGAGGGGGCACCA	76	)))))))..))))........((((.)))).........((((.....))))).......((((((((((((....	TAATCTGAAGGTCCTGAGC	i-tRF	19	19T>C	0	0	9	127.182	128.182
AS-tDR-004518		tRF-19-UMX0S7HZ	Met-CAT-3-1	36	54	GCCTCCTTAGCGCAGTAGGCAGCGCGTCAGTCTCATAATCTGAAGGTCCTGAGTTCGAACCTCAGAGGGGGCACCA	76	)))))))..))))........((((.)))).........((((.....))))).......((((((((((((....	TAATCTGAAGGTCCTGAGT	i-tRF	19	ExactMatch	60	442.942	89	1257.68	2.83525
AS-tDR-010674			Met-CAT-3-2	36	54	GCCTCCTTAGCGCAGTAGGCAGCGCGTCAGTCTCATAATCTGAAGGTCCTGAGTTCGAACCTCAGAGGGGGCACCA	76	)))))))..))))........((((.)))).........((((.....))))).......((((((((((((....	TAATCTGAAGGTCCTGAGC	i-tRF	19	19T>C	0	0	9	127.182	128.182
AS-tDR-004518		tRF-19-UMX0S7HZ	Met-CAT-3-2	36	54	GCCTCCTTAGCGCAGTAGGCAGCGCGTCAGTCTCATAATCTGAAGGTCCTGAGTTCGAACCTCAGAGGGGGCACCA	76	)))))))..))))........((((.)))).........((((.....))))).......((((((((((((....	TAATCTGAAGGTCCTGAGT	i-tRF	19	ExactMatch	60	442.942	89	1257.68	2.83525
AS-tDR-010674			Met-CAT-4-1	36	54	GCCCTCTTAGCGCAGCGGGCAGCGCGTCAGTCTCATAATCTGAAGGTCCTGAGTTCGAGCCTCAGAGAGGGCACCA	76	)))))))..))))........((((.)))).........((((.....))))).......((((((((((((....	TAATCTGAAGGTCCTGAGC	i-tRF	19	19T>C	0	0	9	127.182	128.182
AS-tDR-004518		tRF-19-UMX0S7HZ	Met-CAT-4-1	36	54	GCCCTCTTAGCGCAGCGGGCAGCGCGTCAGTCTCATAATCTGAAGGTCCTGAGTTCGAGCCTCAGAGAGGGCACCA	76	)))))))..))))........((((.)))).........((((.....))))).......((((((((((((....	TAATCTGAAGGTCCTGAGT	i-tRF	19	ExactMatch	60	442.942	89	1257.68	2.83525
AS-tDR-010674			Met-CAT-4-2	36	54	GCCCTCTTAGCGCAGCGGGCAGCGCGTCAGTCTCATAATCTGAAGGTCCTGAGTTCGAGCCTCAGAGAGGGCACCA	76	)))))))..))))........((((.)))).........((((.....))))).......((((((((((((....	TAATCTGAAGGTCCTGAGC	i-tRF	19	19T>C	0	0	9	127.182	128.182
AS-tDR-004518		tRF-19-UMX0S7HZ	Met-CAT-4-2	36	54	GCCCTCTTAGCGCAGCGGGCAGCGCGTCAGTCTCATAATCTGAAGGTCCTGAGTTCGAGCCTCAGAGAGGGCACCA	76	)))))))..))))........((((.)))).........((((.....))))).......((((((((((((....	TAATCTGAAGGTCCTGAGT	i-tRF	19	ExactMatch	60	442.942	89	1257.68	2.83525
AS-tDR-010674			Met-CAT-4-3	36	54	GCCCTCTTAGCGCAGCGGGCAGCGCGTCAGTCTCATAATCTGAAGGTCCTGAGTTCGAGCCTCAGAGAGGGCACCA	76	)))))))..))))........((((.)))).........((((.....))))).......((((((((((((....	TAATCTGAAGGTCCTGAGC	i-tRF	19	19T>C	0	0	9	127.182	128.182
AS-tDR-004518		tRF-19-UMX0S7HZ	Met-CAT-4-3	36	54	GCCCTCTTAGCGCAGCGGGCAGCGCGTCAGTCTCATAATCTGAAGGTCCTGAGTTCGAGCCTCAGAGAGGGCACCA	76	)))))))..))))........((((.)))).........((((.....))))).......((((((((((((....	TAATCTGAAGGTCCTGAGT	i-tRF	19	ExactMatch	60	442.942	89	1257.68	2.83525
AS-tDR-010674			Met-CAT-5-1	36	54	GCCCTCTTAGCGCAGCTGGCAGCGCGTCAGTCTCATAATCTGAAGGTCCTGAGTTCAAGCCTCAGAGAGGGCACCA	76	)))))))..))))........((((.)))).........((((.....))))).......((((((((((((....	TAATCTGAAGGTCCTGAGC	i-tRF	19	19T>C	0	0	9	127.182	128.182
AS-tDR-004518		tRF-19-UMX0S7HZ	Met-CAT-5-1	36	54	GCCCTCTTAGCGCAGCTGGCAGCGCGTCAGTCTCATAATCTGAAGGTCCTGAGTTCAAGCCTCAGAGAGGGCACCA	76	)))))))..))))........((((.)))).........((((.....))))).......((((((((((((....	TAATCTGAAGGTCCTGAGT	i-tRF	19	ExactMatch	60	442.942	89	1257.68	2.83525
AS-tDR-009782			Lys-CTT-5-1	42	60	GCCCGGCTAGCTCAGTCGATAGAGCATGAGACTCTTAATCTCAGGGTCGTGGGTTCGAGCCGCACGTTGGGCGCCA	76	)))))))..))))........((((.))))).......(((((.....))).).......(.((((((((((....	GAGGGTCGTGGGTTCGAGC	i-tRF	19	1C>G	0	0	35	494.595	495.595
AS-tDR-010672			Lys-CTT-5-1	43	58	GCCCGGCTAGCTCAGTCGATAGAGCATGAGACTCTTAATCTCAGGGTCGTGGGTTCGAGCCGCACGTTGGGCGCCA	76	)))))))..))))........((((.))))).......(((((.....))).).......(.((((((((((....	AGGGTCGTGGGTTCGA	i-tRF	16	ExactMatch	0	0	26	367.413	368.413
AS-tDR-010668			Lys-CTT-5-1	43	59	GCCCGGCTAGCTCAGTCGATAGAGCATGAGACTCTTAATCTCAGGGTCGTGGGTTCGAGCCGCACGTTGGGCGCCA	76	)))))))..))))........((((.))))).......(((((.....))).).......(.((((((((((....	AGGGTCGTGGGTTCGAG	i-tRF	17	ExactMatch	0	0	12	169.575	170.575
AS-tDR-010685			Lys-CTT-5-1	43	60	GCCCGGCTAGCTCAGTCGATAGAGCATGAGACTCTTAATCTCAGGGTCGTGGGTTCGAGCCGCACGTTGGGCGCCA	76	)))))))..))))........((((.))))).......(((((.....))).).......(.((((((((((....	AGGGTCGTGGGTTCGAGC	i-tRF	18	ExactMatch	0	0	39	551.12	552.12
AS-tDR-010693			Lys-CTT-5-1	43	60	GCCCGGCTAGCTCAGTCGATAGAGCATGAGACTCTTAATCTCAGGGTCGTGGGTTCGAGCCGCACGTTGGGCGCCA	76	)))))))..))))........((((.))))).......(((((.....))).).......(.((((((((((....	AGGGTCGTGGGTTCGAGT	i-tRF	18	18C>T	0	0	20	282.626	283.626
AS-tDR-005147		tRF-20-SBKKRSL3	Thr-TGT-4-1	35	54	GGCTCCATAGCTCAGGGGTTAGAGCACTGGTCTTGTAAACCAGGGGTCGCGAGTTCAAATCTCGCTGGGGCCTCCA	76	)))))))..))))........((((.))))).......(((((.....))))).......((((((((((((....	GTAAACCAGGGGTCGCGAGT	i-tRF	20	ExactMatch	0	0	13	183.707	184.707
AS-tDR-006046		tRF-18-H9Q867D2	Thr-TGT-4-1	59	76	GGCTCCATAGCTCAGGGGTTAGAGCACTGGTCTTGTAAACCAGGGGTCGCGAGTTCAAATCTCGCTGGGGCCTCCA	76	)))))))..))))........((((.))))).......(((((.....))))).......((((((((((((....	ATCTCGCTGGGGCCTCCA	tRF-3	18	ExactMatch	0	0	21	296.757	297.757
AS-tDR-006439		tRF-16-4V9K3RB	Thr-TGT-4-1	61	76	GGCTCCATAGCTCAGGGGTTAGAGCACTGGTCTTGTAAACCAGGGGTCGCGAGTTCAAATCTCGCTGGGGCCTCCA	76	)))))))..))))........((((.))))).......(((((.....))))).......((((((((((((....	CTCGCTGGGGCCTCCA	tRF-3	16	ExactMatch	0	0	14	197.838	198.838
AS-tDR-005147		tRF-20-SBKKRSL3	Thr-TGT-5-1	35	54	GGCCCTATAGCTCAGGGGTTAGAGCACTGGTCTTGTAAACCAGGGGTCGCGAGTTCAAATCTCGCTGGGGCCTCCA	76	)))))))..))))........((((.))))).......(((((.....))))).......((((((((((((....	GTAAACCAGGGGTCGCGAGT	i-tRF	20	ExactMatch	0	0	13	183.707	184.707
AS-tDR-006046		tRF-18-H9Q867D2	Thr-TGT-5-1	59	76	GGCCCTATAGCTCAGGGGTTAGAGCACTGGTCTTGTAAACCAGGGGTCGCGAGTTCAAATCTCGCTGGGGCCTCCA	76	)))))))..))))........((((.))))).......(((((.....))))).......((((((((((((....	ATCTCGCTGGGGCCTCCA	tRF-3	18	ExactMatch	0	0	21	296.757	297.757
AS-tDR-006439		tRF-16-4V9K3RB	Thr-TGT-5-1	61	76	GGCCCTATAGCTCAGGGGTTAGAGCACTGGTCTTGTAAACCAGGGGTCGCGAGTTCAAATCTCGCTGGGGCCTCCA	76	)))))))..))))........((((.))))).......(((((.....))))).......((((((((((((....	CTCGCTGGGGCCTCCA	tRF-3	16	ExactMatch	0	0	14	197.838	198.838
AS-tDR-001130		tRF-17-79MP9PP	Val-CAC-7-1	1	17	GTTTCCGTAGTGTAGTGGTTATTATGTTCGCCTCACACGCGAAAAGTCCCCGGTTCGAAATCAGGCGGGAACACCA	76	)))))))..)))..........(((.))))).......(((((.....)).)).......((.(((((((((....	GTTTCCGTAGTGTAGTG	tRF-5	17	ExactMatch	0	0	20	282.626	283.626
AS-tDR-000049	5026a		Val-CAC-7-1	1	18	GTTTCCGTAGTGTAGTGGTTATTATGTTCGCCTCACACGCGAAAAGTCCCCGGTTCGAAATCAGGCGGGAACACCA	76	)))))))..)))..........(((.))))).......(((((.....)).)).......((.(((((((((....	GTTTCCGTAGTGTAGTGG	tRF-5	18	ExactMatch	0	0	13	183.707	184.707
AS-tDR-005147		tRF-20-SBKKRSL3	Thr-TGT-3-1	35	54	GGCTCCATAGCTCAGGGGTTAGAGCGCTGGTCTTGTAAACCAGGGGTCGCGAGTTCAATTCTCGCTGGGGCCTCCA	76	)))))))..))))........((((.))))).......(((((.....))))).......((((((((((((....	GTAAACCAGGGGTCGCGAGT	i-tRF	20	ExactMatch	0	0	13	183.707	184.707
AS-tDR-007296			Thr-TGT-3-1	55	76	GGCTCCATAGCTCAGGGGTTAGAGCGCTGGTCTTGTAAACCAGGGGTCGCGAGTTCAATTCTCGCTGGGGCCTCCA	76	)))))))..))))........((((.))))).......(((((.....))))).......((((((((((((....	TCATTTCTCGCTGGGGCCTCCA	tRF-3	22	4A>T	0	0	9	127.182	128.182
AS-tDR-006439		tRF-16-4V9K3RB	Thr-TGT-3-1	61	76	GGCTCCATAGCTCAGGGGTTAGAGCGCTGGTCTTGTAAACCAGGGGTCGCGAGTTCAATTCTCGCTGGGGCCTCCA	76	)))))))..))))........((((.))))).......(((((.....))))).......((((((((((((....	CTCGCTGGGGCCTCCA	tRF-3	16	ExactMatch	0	0	14	197.838	198.838
AS-tDR-001572		tRF-17-I2UKM7L	Arg-TCG-1-1	15	31	GGCCGCGTGGCCTAATGGATAAGGCGTCTGACTTCGGATCAGAAGATTGCAGGTTCGAGTCCTGCCGCGGTCGCCA	76	)))))))..))))........((((.))))).......(((((.....))))).......((((((((((((....	ATGGATAAGGCGTCTGA	i-tRF	17	ExactMatch	0	0	9	127.182	128.182
AS-tDR-001576		tRF-16-9EDJSYB	Arg-TCG-1-1	16	31	GGCCGCGTGGCCTAATGGATAAGGCGTCTGACTTCGGATCAGAAGATTGCAGGTTCGAGTCCTGCCGCGGTCGCCA	76	)))))))..))))........((((.))))).......(((((.....))))).......((((((((((((....	TGGATAAGGCGTCTGA	i-tRF	16	ExactMatch	0	0	72	1017.45	1018.45
AS-tDR-010717			Arg-TCG-1-1	16	35	GGCCGCGTGGCCTAATGGATAAGGCGTCTGACTTCGGATCAGAAGATTGCAGGTTCGAGTCCTGCCGCGGTCGCCA	76	)))))))..))))........((((.))))).......(((((.....))))).......((((((((((((....	TGGATAAGGCGTCTGACTTC	i-tRF	20	ExactMatch	0	0	21	296.757	297.757
AS-tDR-001572		tRF-17-I2UKM7L	Arg-TCG-2-1	15	31	GACCACGTGGCCTAATGGATAAGGCGTCTGACTTCGGATCAGAAGATTGAGGGTTCGAATCCCTCCGTGGTTACCA	76	)))))))..))))........((((.))))).......(((((.....))))).......((((((((((((....	ATGGATAAGGCGTCTGA	i-tRF	17	ExactMatch	0	0	9	127.182	128.182
AS-tDR-001576		tRF-16-9EDJSYB	Arg-TCG-2-1	16	31	GACCACGTGGCCTAATGGATAAGGCGTCTGACTTCGGATCAGAAGATTGAGGGTTCGAATCCCTCCGTGGTTACCA	76	)))))))..))))........((((.))))).......(((((.....))))).......((((((((((((....	TGGATAAGGCGTCTGA	i-tRF	16	ExactMatch	0	0	72	1017.45	1018.45
AS-tDR-010717			Arg-TCG-2-1	16	35	GACCACGTGGCCTAATGGATAAGGCGTCTGACTTCGGATCAGAAGATTGAGGGTTCGAATCCCTCCGTGGTTACCA	76	)))))))..))))........((((.))))).......(((((.....))))).......((((((((((((....	TGGATAAGGCGTCTGACTTC	i-tRF	20	ExactMatch	0	0	21	296.757	297.757
AS-tDR-001572		tRF-17-I2UKM7L	Arg-TCG-3-1	15	31	GACCGCGTGGCCTAATGGATAAGGCGTCTGACTTCGGATCAGAAGATTGAGGGTTCGAGTCCCTTCGTGGTCGCCA	76	)))))))..))))........((((.))))).......(((((.....))))).......((((((((((((....	ATGGATAAGGCGTCTGA	i-tRF	17	ExactMatch	0	0	9	127.182	128.182
AS-tDR-001576		tRF-16-9EDJSYB	Arg-TCG-3-1	16	31	GACCGCGTGGCCTAATGGATAAGGCGTCTGACTTCGGATCAGAAGATTGAGGGTTCGAGTCCCTTCGTGGTCGCCA	76	)))))))..))))........((((.))))).......(((((.....))))).......((((((((((((....	TGGATAAGGCGTCTGA	i-tRF	16	ExactMatch	0	0	72	1017.45	1018.45
AS-tDR-010717			Arg-TCG-3-1	16	35	GACCGCGTGGCCTAATGGATAAGGCGTCTGACTTCGGATCAGAAGATTGAGGGTTCGAGTCCCTTCGTGGTCGCCA	76	)))))))..))))........((((.))))).......(((((.....))))).......((((((((((((....	TGGATAAGGCGTCTGACTTC	i-tRF	20	ExactMatch	0	0	21	296.757	297.757
AS-tDR-001572		tRF-17-I2UKM7L	Arg-TCG-4-1	15	31	GACCACGTGGCCTAATGGATAAGGCGTCTGACTTCGGATCAGAAGATTGAGGGTTCGAATCCCTTCGTGGTTACCA	76	)))))))..))))........((((.))))).......(((((.....))))).......((((((((((((....	ATGGATAAGGCGTCTGA	i-tRF	17	ExactMatch	0	0	9	127.182	128.182
AS-tDR-001576		tRF-16-9EDJSYB	Arg-TCG-4-1	16	31	GACCACGTGGCCTAATGGATAAGGCGTCTGACTTCGGATCAGAAGATTGAGGGTTCGAATCCCTTCGTGGTTACCA	76	)))))))..))))........((((.))))).......(((((.....))))).......((((((((((((....	TGGATAAGGCGTCTGA	i-tRF	16	ExactMatch	0	0	72	1017.45	1018.45
AS-tDR-010717			Arg-TCG-4-1	16	35	GACCACGTGGCCTAATGGATAAGGCGTCTGACTTCGGATCAGAAGATTGAGGGTTCGAATCCCTTCGTGGTTACCA	76	)))))))..))))........((((.))))).......(((((.....))))).......((((((((((((....	TGGATAAGGCGTCTGACTTC	i-tRF	20	ExactMatch	0	0	21	296.757	297.757
AS-tDR-001572		tRF-17-I2UKM7L	Arg-TCG-5-1	15	31	GACCACGTGGCCTAATGGATAAGGCGTCTGACTTCGGATCAGAAGATTGAGGGTTCGAATCCCTTCGTGGTTGCCA	76	)))))))..))))........((((.))))).......(((((.....))))).......((((((((((((....	ATGGATAAGGCGTCTGA	i-tRF	17	ExactMatch	0	0	9	127.182	128.182
AS-tDR-001576		tRF-16-9EDJSYB	Arg-TCG-5-1	16	31	GACCACGTGGCCTAATGGATAAGGCGTCTGACTTCGGATCAGAAGATTGAGGGTTCGAATCCCTTCGTGGTTGCCA	76	)))))))..))))........((((.))))).......(((((.....))))).......((((((((((((....	TGGATAAGGCGTCTGA	i-tRF	16	ExactMatch	0	0	72	1017.45	1018.45
AS-tDR-010717			Arg-TCG-5-1	16	35	GACCACGTGGCCTAATGGATAAGGCGTCTGACTTCGGATCAGAAGATTGAGGGTTCGAATCCCTTCGTGGTTGCCA	76	)))))))..))))........((((.))))).......(((((.....))))).......((((((((((((....	TGGATAAGGCGTCTGACTTC	i-tRF	20	ExactMatch	0	0	21	296.757	297.757
AS-tDR-001572		tRF-17-I2UKM7L	Arg-TCG-6-1	15	31	GGCCGTGTGGCCTAATGGATAAGGCGTCTGACTTCGGATCAAAAGATTGCAGGTTTGAGTTCTGCCACGGTCGCCA	76	)))))))..))))........((((.).))).......(((.(.....))))).......((((((((((((....	ATGGATAAGGCGTCTGA	i-tRF	17	ExactMatch	0	0	9	127.182	128.182
AS-tDR-001576		tRF-16-9EDJSYB	Arg-TCG-6-1	16	31	GGCCGTGTGGCCTAATGGATAAGGCGTCTGACTTCGGATCAAAAGATTGCAGGTTTGAGTTCTGCCACGGTCGCCA	76	)))))))..))))........((((.).))).......(((.(.....))))).......((((((((((((....	TGGATAAGGCGTCTGA	i-tRF	16	ExactMatch	0	0	72	1017.45	1018.45
AS-tDR-010717			Arg-TCG-6-1	16	35	GGCCGTGTGGCCTAATGGATAAGGCGTCTGACTTCGGATCAAAAGATTGCAGGTTTGAGTTCTGCCACGGTCGCCA	76	)))))))..))))........((((.).))).......(((.(.....))))).......((((((((((((....	TGGATAAGGCGTCTGACTTC	i-tRF	20	ExactMatch	0	0	21	296.757	297.757
AS-tDR-008392			Ala-AGC-8-1	39	54	GGGGGATTAGCTCAAATGGTAGAGCGCTCGCTTAGCATGCGAGAGGTAGCGGGATCGATGCCCGCATCCTCCACCA	76	)))))))..))))........((((.))))).......(((((.....))))).......((((((((((((....	GCGAGAGGTAGCGGGA	i-tRF	16	ExactMatch	0	0	9	127.182	128.182
AS-tDR-008392			Ala-AGC-8-2	39	54	GGGGGATTAGCTCAAATGGTAGAGCGCTCGCTTAGCATGCGAGAGGTAGCGGGATCGATGCCCGCATCCTCCACCA	76	)))))))..))))........((((.))))).......(((((.....))))).......((((((((((((....	GCGAGAGGTAGCGGGA	i-tRF	16	ExactMatch	0	0	9	127.182	128.182
AS-tDR-001572		tRF-17-I2UKM7L	Arg-CCG-1-1	15	31	GGCCGCGTGGCCTAATGGATAAGGCGTCTGATTCCGGATCAGAAGATTGAGGGTTCGAGTCCCTTCGTGGTCGCCA	76	)))))))..))))........((((.))))).......(((((.....))))).......((((((((((((....	ATGGATAAGGCGTCTGA	i-tRF	17	ExactMatch	0	0	9	127.182	128.182
AS-tDR-001576		tRF-16-9EDJSYB	Arg-CCG-1-1	16	31	GGCCGCGTGGCCTAATGGATAAGGCGTCTGATTCCGGATCAGAAGATTGAGGGTTCGAGTCCCTTCGTGGTCGCCA	76	)))))))..))))........((((.))))).......(((((.....))))).......((((((((((((....	TGGATAAGGCGTCTGA	i-tRF	16	ExactMatch	0	0	72	1017.45	1018.45
AS-tDR-001572		tRF-17-I2UKM7L	Arg-CCG-1-2	15	31	GGCCGCGTGGCCTAATGGATAAGGCGTCTGATTCCGGATCAGAAGATTGAGGGTTCGAGTCCCTTCGTGGTCGCCA	76	)))))))..))))........((((.))))).......(((((.....))))).......((((((((((((....	ATGGATAAGGCGTCTGA	i-tRF	17	ExactMatch	0	0	9	127.182	128.182
AS-tDR-001576		tRF-16-9EDJSYB	Arg-CCG-1-2	16	31	GGCCGCGTGGCCTAATGGATAAGGCGTCTGATTCCGGATCAGAAGATTGAGGGTTCGAGTCCCTTCGTGGTCGCCA	76	)))))))..))))........((((.))))).......(((((.....))))).......((((((((((((....	TGGATAAGGCGTCTGA	i-tRF	16	ExactMatch	0	0	72	1017.45	1018.45
AS-tDR-001572		tRF-17-I2UKM7L	Arg-CCG-1-3	15	31	GGCCGCGTGGCCTAATGGATAAGGCGTCTGATTCCGGATCAGAAGATTGAGGGTTCGAGTCCCTTCGTGGTCGCCA	76	)))))))..))))........((((.))))).......(((((.....))))).......((((((((((((....	ATGGATAAGGCGTCTGA	i-tRF	17	ExactMatch	0	0	9	127.182	128.182
AS-tDR-001576		tRF-16-9EDJSYB	Arg-CCG-1-3	16	31	GGCCGCGTGGCCTAATGGATAAGGCGTCTGATTCCGGATCAGAAGATTGAGGGTTCGAGTCCCTTCGTGGTCGCCA	76	)))))))..))))........((((.))))).......(((((.....))))).......((((((((((((....	TGGATAAGGCGTCTGA	i-tRF	16	ExactMatch	0	0	72	1017.45	1018.45
AS-tDR-010705			Tyr-GTA-3-1	4	23	CCTTCGATAGCTCAGTTGGTAGAGCGGAGGACTGTAGATCCTTAGGTCGCTGGTTCGAATCCGGCTCGGAGGACCA	76	)))))))..))))........((((.))))).......(((((.....))))).......((((((((((((....	TCGTTAGCTCAGTTGGTAGA	i-tRF	20	4A>T	0	0	9	127.182	128.182
AS-tDR-010698			Tyr-GTA-3-1	5	23	CCTTCGATAGCTCAGTTGGTAGAGCGGAGGACTGTAGATCCTTAGGTCGCTGGTTCGAATCCGGCTCGGAGGACCA	76	)))))))..))))........((((.))))).......(((((.....))))).......((((((((((((....	CGTTAGCTCAGTTGGTAGA	i-tRF	19	3A>T	0	0	10	141.313	142.313
AS-tDR-010708			Tyr-GTA-3-1	7	23	CCTTCGATAGCTCAGTTGGTAGAGCGGAGGACTGTAGATCCTTAGGTCGCTGGTTCGAATCCGGCTCGGAGGACCA	76	)))))))..))))........((((.))))).......(((((.....))))).......((((((((((((....	TTAGCTCAGTTGGTAGA	i-tRF	17	1A>T	0	0	10	141.313	142.313
AS-tDR-006437		tRF-17-476YQSJ	Arg-ACG-1-1	59	75	GGGCCAGTGGCGCAATGGATAACGCGTCTGACTACGGATCAGAAGATTCCAGGTTCGACTCCTGGCTGGCTCGCCA	76	)))))))..)))..........(((.))))).......(((((.....))))).......((((((((((((....	CTCCTGGCTGGCTCGCC	tRF-3	17	ExactMatch	0	0	20	282.626	283.626
AS-tDR-006936		tRF-16-8YQ84VD	Arg-ACG-1-1	60	75	GGGCCAGTGGCGCAATGGATAACGCGTCTGACTACGGATCAGAAGATTCCAGGTTCGACTCCTGGCTGGCTCGCCA	76	)))))))..)))..........(((.))))).......(((((.....))))).......((((((((((((....	TCCTGGCTGGCTCGCC	tRF-3	16	ExactMatch	0	0	17	240.232	241.232
AS-tDR-006937		tRF-17-8YQ84V2	Arg-ACG-1-1	60	76	GGGCCAGTGGCGCAATGGATAACGCGTCTGACTACGGATCAGAAGATTCCAGGTTCGACTCCTGGCTGGCTCGCCA	76	)))))))..)))..........(((.))))).......(((((.....))))).......((((((((((((....	TCCTGGCTGGCTCGCCA	tRF-3	17	ExactMatch	0	0	10	141.313	142.313
AS-tDR-006437		tRF-17-476YQSJ	Arg-ACG-1-2	59	75	GGGCCAGTGGCGCAATGGATAACGCGTCTGACTACGGATCAGAAGATTCCAGGTTCGACTCCTGGCTGGCTCGCCA	76	)))))))..)))..........(((.))))).......(((((.....))))).......((((((((((((....	CTCCTGGCTGGCTCGCC	tRF-3	17	ExactMatch	0	0	20	282.626	283.626
AS-tDR-006936		tRF-16-8YQ84VD	Arg-ACG-1-2	60	75	GGGCCAGTGGCGCAATGGATAACGCGTCTGACTACGGATCAGAAGATTCCAGGTTCGACTCCTGGCTGGCTCGCCA	76	)))))))..)))..........(((.))))).......(((((.....))))).......((((((((((((....	TCCTGGCTGGCTCGCC	tRF-3	16	ExactMatch	0	0	17	240.232	241.232
AS-tDR-006937		tRF-17-8YQ84V2	Arg-ACG-1-2	60	76	GGGCCAGTGGCGCAATGGATAACGCGTCTGACTACGGATCAGAAGATTCCAGGTTCGACTCCTGGCTGGCTCGCCA	76	)))))))..)))..........(((.))))).......(((((.....))))).......((((((((((((....	TCCTGGCTGGCTCGCCA	tRF-3	17	ExactMatch	0	0	10	141.313	142.313
AS-tDR-006437		tRF-17-476YQSJ	Arg-ACG-1-3	59	75	GGGCCAGTGGCGCAATGGATAACGCGTCTGACTACGGATCAGAAGATTCCAGGTTCGACTCCTGGCTGGCTCGCCA	76	)))))))..)))..........(((.))))).......(((((.....))))).......((((((((((((....	CTCCTGGCTGGCTCGCC	tRF-3	17	ExactMatch	0	0	20	282.626	283.626
AS-tDR-006936		tRF-16-8YQ84VD	Arg-ACG-1-3	60	75	GGGCCAGTGGCGCAATGGATAACGCGTCTGACTACGGATCAGAAGATTCCAGGTTCGACTCCTGGCTGGCTCGCCA	76	)))))))..)))..........(((.))))).......(((((.....))))).......((((((((((((....	TCCTGGCTGGCTCGCC	tRF-3	16	ExactMatch	0	0	17	240.232	241.232
AS-tDR-006937		tRF-17-8YQ84V2	Arg-ACG-1-3	60	76	GGGCCAGTGGCGCAATGGATAACGCGTCTGACTACGGATCAGAAGATTCCAGGTTCGACTCCTGGCTGGCTCGCCA	76	)))))))..)))..........(((.))))).......(((((.....))))).......((((((((((((....	TCCTGGCTGGCTCGCCA	tRF-3	17	ExactMatch	0	0	10	141.313	142.313
AS-tDR-006437		tRF-17-476YQSJ	Arg-ACG-2-1	59	75	GGGCCAGTGGCGCAATGGATAACGCGTCTGACTACGGATCAGAAGATTCTAGGTTCGACTCCTGGCTGGCTCGCCA	76	)))))))..)))..........(((.))))).......(((((.....))))).......((((((((((((....	CTCCTGGCTGGCTCGCC	tRF-3	17	ExactMatch	0	0	20	282.626	283.626
AS-tDR-006936		tRF-16-8YQ84VD	Arg-ACG-2-1	60	75	GGGCCAGTGGCGCAATGGATAACGCGTCTGACTACGGATCAGAAGATTCTAGGTTCGACTCCTGGCTGGCTCGCCA	76	)))))))..)))..........(((.))))).......(((((.....))))).......((((((((((((....	TCCTGGCTGGCTCGCC	tRF-3	16	ExactMatch	0	0	17	240.232	241.232
AS-tDR-006937		tRF-17-8YQ84V2	Arg-ACG-2-1	60	76	GGGCCAGTGGCGCAATGGATAACGCGTCTGACTACGGATCAGAAGATTCTAGGTTCGACTCCTGGCTGGCTCGCCA	76	)))))))..)))..........(((.))))).......(((((.....))))).......((((((((((((....	TCCTGGCTGGCTCGCCA	tRF-3	17	ExactMatch	0	0	10	141.313	142.313
AS-tDR-006437		tRF-17-476YQSJ	Arg-ACG-2-2	59	75	GGGCCAGTGGCGCAATGGATAACGCGTCTGACTACGGATCAGAAGATTCTAGGTTCGACTCCTGGCTGGCTCGCCA	76	)))))))..)))..........(((.))))).......(((((.....))))).......((((((((((((....	CTCCTGGCTGGCTCGCC	tRF-3	17	ExactMatch	0	0	20	282.626	283.626
AS-tDR-006936		tRF-16-8YQ84VD	Arg-ACG-2-2	60	75	GGGCCAGTGGCGCAATGGATAACGCGTCTGACTACGGATCAGAAGATTCTAGGTTCGACTCCTGGCTGGCTCGCCA	76	)))))))..)))..........(((.))))).......(((((.....))))).......((((((((((((....	TCCTGGCTGGCTCGCC	tRF-3	16	ExactMatch	0	0	17	240.232	241.232
AS-tDR-006937		tRF-17-8YQ84V2	Arg-ACG-2-2	60	76	GGGCCAGTGGCGCAATGGATAACGCGTCTGACTACGGATCAGAAGATTCTAGGTTCGACTCCTGGCTGGCTCGCCA	76	)))))))..)))..........(((.))))).......(((((.....))))).......((((((((((((....	TCCTGGCTGGCTCGCCA	tRF-3	17	ExactMatch	0	0	10	141.313	142.313
AS-tDR-006437		tRF-17-476YQSJ	Arg-ACG-2-3	59	75	GGGCCAGTGGCGCAATGGATAACGCGTCTGACTACGGATCAGAAGATTCTAGGTTCGACTCCTGGCTGGCTCGCCA	76	)))))))..)))..........(((.))))).......(((((.....))))).......((((((((((((....	CTCCTGGCTGGCTCGCC	tRF-3	17	ExactMatch	0	0	20	282.626	283.626
AS-tDR-006936		tRF-16-8YQ84VD	Arg-ACG-2-3	60	75	GGGCCAGTGGCGCAATGGATAACGCGTCTGACTACGGATCAGAAGATTCTAGGTTCGACTCCTGGCTGGCTCGCCA	76	)))))))..)))..........(((.))))).......(((((.....))))).......((((((((((((....	TCCTGGCTGGCTCGCC	tRF-3	16	ExactMatch	0	0	17	240.232	241.232
AS-tDR-006937		tRF-17-8YQ84V2	Arg-ACG-2-3	60	76	GGGCCAGTGGCGCAATGGATAACGCGTCTGACTACGGATCAGAAGATTCTAGGTTCGACTCCTGGCTGGCTCGCCA	76	)))))))..)))..........(((.))))).......(((((.....))))).......((((((((((((....	TCCTGGCTGGCTCGCCA	tRF-3	17	ExactMatch	0	0	10	141.313	142.313
AS-tDR-006437		tRF-17-476YQSJ	Arg-ACG-2-4	59	75	GGGCCAGTGGCGCAATGGATAACGCGTCTGACTACGGATCAGAAGATTCTAGGTTCGACTCCTGGCTGGCTCGCCA	76	)))))))..)))..........(((.))))).......(((((.....))))).......((((((((((((....	CTCCTGGCTGGCTCGCC	tRF-3	17	ExactMatch	0	0	20	282.626	283.626
AS-tDR-006936		tRF-16-8YQ84VD	Arg-ACG-2-4	60	75	GGGCCAGTGGCGCAATGGATAACGCGTCTGACTACGGATCAGAAGATTCTAGGTTCGACTCCTGGCTGGCTCGCCA	76	)))))))..)))..........(((.))))).......(((((.....))))).......((((((((((((....	TCCTGGCTGGCTCGCC	tRF-3	16	ExactMatch	0	0	17	240.232	241.232
AS-tDR-006937		tRF-17-8YQ84V2	Arg-ACG-2-4	60	76	GGGCCAGTGGCGCAATGGATAACGCGTCTGACTACGGATCAGAAGATTCTAGGTTCGACTCCTGGCTGGCTCGCCA	76	)))))))..)))..........(((.))))).......(((((.....))))).......((((((((((((....	TCCTGGCTGGCTCGCCA	tRF-3	17	ExactMatch	0	0	10	141.313	142.313
AS-tDR-010718			Ala-AGC-9-1	7	23	GGGGAATTAGCTCAGGCGGTAGAGCGCTCGCTTAGCATGCGAGAGGTAGCGGGATCGACGCCCGCATTCTCCACCA	76	)))))))..))))........((((.))))).......(((((.....))))).......((((((((((((....	GTAGCTCAGGCGGTAGA	i-tRF	17	1T>G	0	0	14	197.838	198.838
AS-tDR-010684			Ala-AGC-9-1	7	25	GGGGAATTAGCTCAGGCGGTAGAGCGCTCGCTTAGCATGCGAGAGGTAGCGGGATCGACGCCCGCATTCTCCACCA	76	)))))))..))))........((((.))))).......(((((.....))))).......((((((((((((....	GTAGCTCAGGCGGTAGAGC	i-tRF	19	1T>G	0	0	15	211.969	212.969
AS-tDR-008392			Ala-AGC-9-1	39	54	GGGGAATTAGCTCAGGCGGTAGAGCGCTCGCTTAGCATGCGAGAGGTAGCGGGATCGACGCCCGCATTCTCCACCA	76	)))))))..))))........((((.))))).......(((((.....))))).......((((((((((((....	GCGAGAGGTAGCGGGA	i-tRF	16	ExactMatch	0	0	9	127.182	128.182
AS-tDR-010718			Ala-AGC-9-2	7	23	GGGGAATTAGCTCAGGCGGTAGAGCGCTCGCTTAGCATGCGAGAGGTAGCGGGATCGACGCCCGCATTCTCCACCA	76	)))))))..))))........((((.))))).......(((((.....))))).......((((((((((((....	GTAGCTCAGGCGGTAGA	i-tRF	17	1T>G	0	0	14	197.838	198.838
AS-tDR-010684			Ala-AGC-9-2	7	25	GGGGAATTAGCTCAGGCGGTAGAGCGCTCGCTTAGCATGCGAGAGGTAGCGGGATCGACGCCCGCATTCTCCACCA	76	)))))))..))))........((((.))))).......(((((.....))))).......((((((((((((....	GTAGCTCAGGCGGTAGAGC	i-tRF	19	1T>G	0	0	15	211.969	212.969
AS-tDR-008392			Ala-AGC-9-2	39	54	GGGGAATTAGCTCAGGCGGTAGAGCGCTCGCTTAGCATGCGAGAGGTAGCGGGATCGACGCCCGCATTCTCCACCA	76	)))))))..))))........((((.))))).......(((((.....))))).......((((((((((((....	GCGAGAGGTAGCGGGA	i-tRF	16	ExactMatch	0	0	9	127.182	128.182
AS-tDR-005147		tRF-20-SBKKRSL3	Thr-TGT-2-1	35	54	GGCTCCATAGCTCAGTGGTTAGAGCACTGGTCTTGTAAACCAGGGGTCGCGAGTTCGATCCTCGCTGGGGCCTCCA	76	)))))))..))))........((((.))))).......(((((.....))))).......((((((((((((....	GTAAACCAGGGGTCGCGAGT	i-tRF	20	ExactMatch	0	0	13	183.707	184.707
AS-tDR-006439		tRF-16-4V9K3RB	Thr-TGT-2-1	61	76	GGCTCCATAGCTCAGTGGTTAGAGCACTGGTCTTGTAAACCAGGGGTCGCGAGTTCGATCCTCGCTGGGGCCTCCA	76	)))))))..))))........((((.))))).......(((((.....))))).......((((((((((((....	CTCGCTGGGGCCTCCA	tRF-3	16	ExactMatch	0	0	14	197.838	198.838
AS-tDR-010683			Val-CAC-6-1	14	38	GTTTCCGTAGTGGAGTGGTTATCACGTTCGCCTCACACGCGAAAGGTCCCCGGTTTGAAACCAGGCGGAAACACCA	76	)))))))..))))........((((.))))).......(((((.....)).)).......((.(((((((((....	AGTGGTTATCACGTTCGCCTGACAC	i-tRF	25	21C>G	0	0	15	211.969	212.969
AS-tDR-010686			Lys-TTT-9-1	6	23	ACCTGGGTAGCTCAGTAGGTAGAACATCAGACTTTTAATCTGAGGGTCTAGGGTTCAAGTCCCTGTCCAGGCGCCA	76	.))))))..).))........((.(.))))).......(((((.....))))).......(((((((((((.....	TGTAGCTCAGTAGGTAGA	i-tRF	18	1G>T	0	0	20	282.626	283.626
AS-tDR-010708			Lys-TTT-1-1	7	23	GCCTGGATAGCTCAGTTGGTAGAGCATCAGACTTTTAATCTGAGGGTCCAGGGTTCAAGTCCCTGTTCAGGCACCA	76	)))))))..))))........((((.))))).......(((((.....))))).......((((((((((((....	TTAGCTCAGTTGGTAGA	i-tRF	17	1A>T	0	0	10	141.313	142.313
AS-tDR-010708			Lys-TTT-2-1	7	23	GCCTGGATAGCTCAGTTGGTAGAGCATCAGACTTTTAATCTGAGGGTCCAGGGTTCAAGTCCCTGTTCAGGCGCCA	76	)))))))..))))........((((.))))).......(((((.....))))).......((((((((((((....	TTAGCTCAGTTGGTAGA	i-tRF	17	1A>T	0	0	10	141.313	142.313
AS-tDR-010708			Lys-TTT-7-1	7	23	GCCTGGATAGCTCAGTTGGTAGAACATCAGACTTTTAATCTGACGGTGCAGGGTTCAAGTCCCTGTTCAGGCGCCA	76	)))))))..).))........((.(.))))).......(((((.....))))).......((((((((((((....	TTAGCTCAGTTGGTAGA	i-tRF	17	1A>T	0	0	10	141.313	142.313
AS-tDR-008392			Ala-AGC-11-1	39	54	GGGGAATTAGCTCAAATGGTAGAGCGCTCGCTTAGCATGCGAGAGGTAGCGGGATCGATGCCCGCATTCTCCACCA	76	)))))))..))))........((((.))))).......(((((.....))))).......((((((((((((....	GCGAGAGGTAGCGGGA	i-tRF	16	ExactMatch	0	0	9	127.182	128.182
AS-tDR-008392			Ala-AGC-22-1	39	54	GGGGAATTAGCTCAAGCGGTAGAGCGCTCCCTTAGCATGCGAGAGGTAGCGGGATCGACGCCCCCATTCTCTACCA	76	)))))))..))))........((((.))).).......(.(((.....).))).......(((.((((((((....	GCGAGAGGTAGCGGGA	i-tRF	16	ExactMatch	0	0	9	127.182	128.182
AS-tDR-007247			Glu-CTC-1-1	1	32	TCCCTGGTGGTCTAGTGGTTAGGATTCGGCGCTCTCACCGCCGCGGCCCGGGTTCGATTCCCGGTCAGGGAACCA	75	)))))))..))))........((((.))))).......(((((....))))).......((((((((((((....	TCCCTGTGGTCTAGTGGTTAGGATTCGGCGCT	tiRNA-5	32	6-G	2269	16750.6	2371	33505.3	2.00019
AS-tDR-008177			Glu-CTC-1-1	1	33	TCCCTGGTGGTCTAGTGGTTAGGATTCGGCGCTCTCACCGCCGCGGCCCGGGTTCGATTCCCGGTCAGGGAACCA	75	)))))))..))))........((((.))))).......(((((....))))).......((((((((((((....	TCCCTGGTGGTCTAGTGGTTAGGATTCGGCGCA	tiRNA-5	33	33T>A	502	3705.95	622	8789.66	2.3714
AS-tDR-007322			Glu-CTC-1-1	1	33	TCCCTGGTGGTCTAGTGGTTAGGATTCGGCGCTCTCACCGCCGCGGCCCGGGTTCGATTCCCGGTCAGGGAACCA	75	)))))))..))))........((((.))))).......(((((....))))).......((((((((((((....	TCCCTGGTGGTCTAGTGGTTAGGATTCGGCGCC	tiRNA-5	33	33T>C	544	4016	652	9213.59	2.2939
AS-tDR-001260		tRF-33-87R8WP9N1EWJDW	Glu-CTC-1-1	1	33	TCCCTGGTGGTCTAGTGGTTAGGATTCGGCGCTCTCACCGCCGCGGCCCGGGTTCGATTCCCGGTCAGGGAACCA	75	)))))))..))))........((((.))))).......(((((....))))).......((((((((((((....	TCCCTGGTGGTCTAGTGGTTAGGATTCGGCGCT	tiRNA-5	33	ExactMatch	4205	31042.8	5256	74274	2.39258
AS-tDR-001262		tRF-35-87R8WP9N1EWJQ7	Glu-CTC-1-1	1	35	TCCCTGGTGGTCTAGTGGTTAGGATTCGGCGCTCTCACCGCCGCGGCCCGGGTTCGATTCCCGGTCAGGGAACCA	75	)))))))..))))........((((.))))).......(((((....))))).......((((((((((((....	TCCCTGGTGGTCTAGTGGTTAGGATTCGGCGCTCT	tiRNA-5	35	ExactMatch	380	2805.3	1726	24390.6	8.69173
AS-tDR-007247			Glu-CTC-1-2	1	32	TCCCTGGTGGTCTAGTGGTTAGGATTCGGCGCTCTCACCGCCGCGGCCCGGGTTCGATTCCCGGTCAGGGAACCA	75	)))))))..))))........((((.))))).......(((((....))))).......((((((((((((....	TCCCTGTGGTCTAGTGGTTAGGATTCGGCGCT	tiRNA-5	32	6-G	2269	16750.6	2371	33505.3	2.00019
AS-tDR-008177			Glu-CTC-1-2	1	33	TCCCTGGTGGTCTAGTGGTTAGGATTCGGCGCTCTCACCGCCGCGGCCCGGGTTCGATTCCCGGTCAGGGAACCA	75	)))))))..))))........((((.))))).......(((((....))))).......((((((((((((....	TCCCTGGTGGTCTAGTGGTTAGGATTCGGCGCA	tiRNA-5	33	33T>A	502	3705.95	622	8789.66	2.3714
AS-tDR-007322			Glu-CTC-1-2	1	33	TCCCTGGTGGTCTAGTGGTTAGGATTCGGCGCTCTCACCGCCGCGGCCCGGGTTCGATTCCCGGTCAGGGAACCA	75	)))))))..))))........((((.))))).......(((((....))))).......((((((((((((....	TCCCTGGTGGTCTAGTGGTTAGGATTCGGCGCC	tiRNA-5	33	33T>C	544	4016	652	9213.59	2.2939
AS-tDR-001260		tRF-33-87R8WP9N1EWJDW	Glu-CTC-1-2	1	33	TCCCTGGTGGTCTAGTGGTTAGGATTCGGCGCTCTCACCGCCGCGGCCCGGGTTCGATTCCCGGTCAGGGAACCA	75	)))))))..))))........((((.))))).......(((((....))))).......((((((((((((....	TCCCTGGTGGTCTAGTGGTTAGGATTCGGCGCT	tiRNA-5	33	ExactMatch	4205	31042.8	5256	74274	2.39258
AS-tDR-001262		tRF-35-87R8WP9N1EWJQ7	Glu-CTC-1-2	1	35	TCCCTGGTGGTCTAGTGGTTAGGATTCGGCGCTCTCACCGCCGCGGCCCGGGTTCGATTCCCGGTCAGGGAACCA	75	)))))))..))))........((((.))))).......(((((....))))).......((((((((((((....	TCCCTGGTGGTCTAGTGGTTAGGATTCGGCGCTCT	tiRNA-5	35	ExactMatch	380	2805.3	1726	24390.6	8.69173
AS-tDR-007247			Glu-CTC-1-3	1	32	TCCCTGGTGGTCTAGTGGTTAGGATTCGGCGCTCTCACCGCCGCGGCCCGGGTTCGATTCCCGGTCAGGGAACCA	75	)))))))..))))........((((.))))).......(((((....))))).......((((((((((((....	TCCCTGTGGTCTAGTGGTTAGGATTCGGCGCT	tiRNA-5	32	6-G	2269	16750.6	2371	33505.3	2.00019
AS-tDR-008177			Glu-CTC-1-3	1	33	TCCCTGGTGGTCTAGTGGTTAGGATTCGGCGCTCTCACCGCCGCGGCCCGGGTTCGATTCCCGGTCAGGGAACCA	75	)))))))..))))........((((.))))).......(((((....))))).......((((((((((((....	TCCCTGGTGGTCTAGTGGTTAGGATTCGGCGCA	tiRNA-5	33	33T>A	502	3705.95	622	8789.66	2.3714
AS-tDR-007322			Glu-CTC-1-3	1	33	TCCCTGGTGGTCTAGTGGTTAGGATTCGGCGCTCTCACCGCCGCGGCCCGGGTTCGATTCCCGGTCAGGGAACCA	75	)))))))..))))........((((.))))).......(((((....))))).......((((((((((((....	TCCCTGGTGGTCTAGTGGTTAGGATTCGGCGCC	tiRNA-5	33	33T>C	544	4016	652	9213.59	2.2939
AS-tDR-001260		tRF-33-87R8WP9N1EWJDW	Glu-CTC-1-3	1	33	TCCCTGGTGGTCTAGTGGTTAGGATTCGGCGCTCTCACCGCCGCGGCCCGGGTTCGATTCCCGGTCAGGGAACCA	75	)))))))..))))........((((.))))).......(((((....))))).......((((((((((((....	TCCCTGGTGGTCTAGTGGTTAGGATTCGGCGCT	tiRNA-5	33	ExactMatch	4205	31042.8	5256	74274	2.39258
AS-tDR-001262		tRF-35-87R8WP9N1EWJQ7	Glu-CTC-1-3	1	35	TCCCTGGTGGTCTAGTGGTTAGGATTCGGCGCTCTCACCGCCGCGGCCCGGGTTCGATTCCCGGTCAGGGAACCA	75	)))))))..))))........((((.))))).......(((((....))))).......((((((((((((....	TCCCTGGTGGTCTAGTGGTTAGGATTCGGCGCTCT	tiRNA-5	35	ExactMatch	380	2805.3	1726	24390.6	8.69173
AS-tDR-007247			Glu-CTC-1-4	1	32	TCCCTGGTGGTCTAGTGGTTAGGATTCGGCGCTCTCACCGCCGCGGCCCGGGTTCGATTCCCGGTCAGGGAACCA	75	)))))))..))))........((((.))))).......(((((....))))).......((((((((((((....	TCCCTGTGGTCTAGTGGTTAGGATTCGGCGCT	tiRNA-5	32	6-G	2269	16750.6	2371	33505.3	2.00019
AS-tDR-008177			Glu-CTC-1-4	1	33	TCCCTGGTGGTCTAGTGGTTAGGATTCGGCGCTCTCACCGCCGCGGCCCGGGTTCGATTCCCGGTCAGGGAACCA	75	)))))))..))))........((((.))))).......(((((....))))).......((((((((((((....	TCCCTGGTGGTCTAGTGGTTAGGATTCGGCGCA	tiRNA-5	33	33T>A	502	3705.95	622	8789.66	2.3714
AS-tDR-007322			Glu-CTC-1-4	1	33	TCCCTGGTGGTCTAGTGGTTAGGATTCGGCGCTCTCACCGCCGCGGCCCGGGTTCGATTCCCGGTCAGGGAACCA	75	)))))))..))))........((((.))))).......(((((....))))).......((((((((((((....	TCCCTGGTGGTCTAGTGGTTAGGATTCGGCGCC	tiRNA-5	33	33T>C	544	4016	652	9213.59	2.2939
AS-tDR-001260		tRF-33-87R8WP9N1EWJDW	Glu-CTC-1-4	1	33	TCCCTGGTGGTCTAGTGGTTAGGATTCGGCGCTCTCACCGCCGCGGCCCGGGTTCGATTCCCGGTCAGGGAACCA	75	)))))))..))))........((((.))))).......(((((....))))).......((((((((((((....	TCCCTGGTGGTCTAGTGGTTAGGATTCGGCGCT	tiRNA-5	33	ExactMatch	4205	31042.8	5256	74274	2.39258
AS-tDR-001262		tRF-35-87R8WP9N1EWJQ7	Glu-CTC-1-4	1	35	TCCCTGGTGGTCTAGTGGTTAGGATTCGGCGCTCTCACCGCCGCGGCCCGGGTTCGATTCCCGGTCAGGGAACCA	75	)))))))..))))........((((.))))).......(((((....))))).......((((((((((((....	TCCCTGGTGGTCTAGTGGTTAGGATTCGGCGCTCT	tiRNA-5	35	ExactMatch	380	2805.3	1726	24390.6	8.69173
AS-tDR-007247			Glu-CTC-1-5	1	32	TCCCTGGTGGTCTAGTGGTTAGGATTCGGCGCTCTCACCGCCGCGGCCCGGGTTCGATTCCCGGTCAGGGAACCA	75	)))))))..))))........((((.))))).......(((((....))))).......((((((((((((....	TCCCTGTGGTCTAGTGGTTAGGATTCGGCGCT	tiRNA-5	32	6-G	2269	16750.6	2371	33505.3	2.00019
AS-tDR-008177			Glu-CTC-1-5	1	33	TCCCTGGTGGTCTAGTGGTTAGGATTCGGCGCTCTCACCGCCGCGGCCCGGGTTCGATTCCCGGTCAGGGAACCA	75	)))))))..))))........((((.))))).......(((((....))))).......((((((((((((....	TCCCTGGTGGTCTAGTGGTTAGGATTCGGCGCA	tiRNA-5	33	33T>A	502	3705.95	622	8789.66	2.3714
AS-tDR-007322			Glu-CTC-1-5	1	33	TCCCTGGTGGTCTAGTGGTTAGGATTCGGCGCTCTCACCGCCGCGGCCCGGGTTCGATTCCCGGTCAGGGAACCA	75	)))))))..))))........((((.))))).......(((((....))))).......((((((((((((....	TCCCTGGTGGTCTAGTGGTTAGGATTCGGCGCC	tiRNA-5	33	33T>C	544	4016	652	9213.59	2.2939
AS-tDR-001260		tRF-33-87R8WP9N1EWJDW	Glu-CTC-1-5	1	33	TCCCTGGTGGTCTAGTGGTTAGGATTCGGCGCTCTCACCGCCGCGGCCCGGGTTCGATTCCCGGTCAGGGAACCA	75	)))))))..))))........((((.))))).......(((((....))))).......((((((((((((....	TCCCTGGTGGTCTAGTGGTTAGGATTCGGCGCT	tiRNA-5	33	ExactMatch	4205	31042.8	5256	74274	2.39258
AS-tDR-001262		tRF-35-87R8WP9N1EWJQ7	Glu-CTC-1-5	1	35	TCCCTGGTGGTCTAGTGGTTAGGATTCGGCGCTCTCACCGCCGCGGCCCGGGTTCGATTCCCGGTCAGGGAACCA	75	)))))))..))))........((((.))))).......(((((....))))).......((((((((((((....	TCCCTGGTGGTCTAGTGGTTAGGATTCGGCGCTCT	tiRNA-5	35	ExactMatch	380	2805.3	1726	24390.6	8.69173
AS-tDR-007247			Glu-CTC-1-6	1	32	TCCCTGGTGGTCTAGTGGTTAGGATTCGGCGCTCTCACCGCCGCGGCCCGGGTTCGATTCCCGGTCAGGGAACCA	75	)))))))..))))........((((.))))).......(((((....))))).......((((((((((((....	TCCCTGTGGTCTAGTGGTTAGGATTCGGCGCT	tiRNA-5	32	6-G	2269	16750.6	2371	33505.3	2.00019
AS-tDR-008177			Glu-CTC-1-6	1	33	TCCCTGGTGGTCTAGTGGTTAGGATTCGGCGCTCTCACCGCCGCGGCCCGGGTTCGATTCCCGGTCAGGGAACCA	75	)))))))..))))........((((.))))).......(((((....))))).......((((((((((((....	TCCCTGGTGGTCTAGTGGTTAGGATTCGGCGCA	tiRNA-5	33	33T>A	502	3705.95	622	8789.66	2.3714
AS-tDR-007322			Glu-CTC-1-6	1	33	TCCCTGGTGGTCTAGTGGTTAGGATTCGGCGCTCTCACCGCCGCGGCCCGGGTTCGATTCCCGGTCAGGGAACCA	75	)))))))..))))........((((.))))).......(((((....))))).......((((((((((((....	TCCCTGGTGGTCTAGTGGTTAGGATTCGGCGCC	tiRNA-5	33	33T>C	544	4016	652	9213.59	2.2939
AS-tDR-001260		tRF-33-87R8WP9N1EWJDW	Glu-CTC-1-6	1	33	TCCCTGGTGGTCTAGTGGTTAGGATTCGGCGCTCTCACCGCCGCGGCCCGGGTTCGATTCCCGGTCAGGGAACCA	75	)))))))..))))........((((.))))).......(((((....))))).......((((((((((((....	TCCCTGGTGGTCTAGTGGTTAGGATTCGGCGCT	tiRNA-5	33	ExactMatch	4205	31042.8	5256	74274	2.39258
AS-tDR-001262		tRF-35-87R8WP9N1EWJQ7	Glu-CTC-1-6	1	35	TCCCTGGTGGTCTAGTGGTTAGGATTCGGCGCTCTCACCGCCGCGGCCCGGGTTCGATTCCCGGTCAGGGAACCA	75	)))))))..))))........((((.))))).......(((((....))))).......((((((((((((....	TCCCTGGTGGTCTAGTGGTTAGGATTCGGCGCTCT	tiRNA-5	35	ExactMatch	380	2805.3	1726	24390.6	8.69173
AS-tDR-007247			Glu-CTC-1-7	1	32	TCCCTGGTGGTCTAGTGGTTAGGATTCGGCGCTCTCACCGCCGCGGCCCGGGTTCGATTCCCGGTCAGGGAACCA	75	)))))))..))))........((((.))))).......(((((....))))).......((((((((((((....	TCCCTGTGGTCTAGTGGTTAGGATTCGGCGCT	tiRNA-5	32	6-G	2269	16750.6	2371	33505.3	2.00019
AS-tDR-008177			Glu-CTC-1-7	1	33	TCCCTGGTGGTCTAGTGGTTAGGATTCGGCGCTCTCACCGCCGCGGCCCGGGTTCGATTCCCGGTCAGGGAACCA	75	)))))))..))))........((((.))))).......(((((....))))).......((((((((((((....	TCCCTGGTGGTCTAGTGGTTAGGATTCGGCGCA	tiRNA-5	33	33T>A	502	3705.95	622	8789.66	2.3714
AS-tDR-007322			Glu-CTC-1-7	1	33	TCCCTGGTGGTCTAGTGGTTAGGATTCGGCGCTCTCACCGCCGCGGCCCGGGTTCGATTCCCGGTCAGGGAACCA	75	)))))))..))))........((((.))))).......(((((....))))).......((((((((((((....	TCCCTGGTGGTCTAGTGGTTAGGATTCGGCGCC	tiRNA-5	33	33T>C	544	4016	652	9213.59	2.2939
AS-tDR-001260		tRF-33-87R8WP9N1EWJDW	Glu-CTC-1-7	1	33	TCCCTGGTGGTCTAGTGGTTAGGATTCGGCGCTCTCACCGCCGCGGCCCGGGTTCGATTCCCGGTCAGGGAACCA	75	)))))))..))))........((((.))))).......(((((....))))).......((((((((((((....	TCCCTGGTGGTCTAGTGGTTAGGATTCGGCGCT	tiRNA-5	33	ExactMatch	4205	31042.8	5256	74274	2.39258
AS-tDR-001262		tRF-35-87R8WP9N1EWJQ7	Glu-CTC-1-7	1	35	TCCCTGGTGGTCTAGTGGTTAGGATTCGGCGCTCTCACCGCCGCGGCCCGGGTTCGATTCCCGGTCAGGGAACCA	75	)))))))..))))........((((.))))).......(((((....))))).......((((((((((((....	TCCCTGGTGGTCTAGTGGTTAGGATTCGGCGCTCT	tiRNA-5	35	ExactMatch	380	2805.3	1726	24390.6	8.69173
AS-tDR-007247			Glu-CTC-2-1	1	32	TCCCTGGTGGTCTAGTGGTTAGGATTCGGCGCTCTCACCGCCGCGGCCCGGGTTCGATTCCCGGTCAGGAAACCA	75	).)))))..))))........((((.))))).......(((((....))))).......((((((((((.(....	TCCCTGTGGTCTAGTGGTTAGGATTCGGCGCT	tiRNA-5	32	6-G	2269	16750.6	2371	33505.3	2.00019
AS-tDR-008177			Glu-CTC-2-1	1	33	TCCCTGGTGGTCTAGTGGTTAGGATTCGGCGCTCTCACCGCCGCGGCCCGGGTTCGATTCCCGGTCAGGAAACCA	75	).)))))..))))........((((.))))).......(((((....))))).......((((((((((.(....	TCCCTGGTGGTCTAGTGGTTAGGATTCGGCGCA	tiRNA-5	33	33T>A	502	3705.95	622	8789.66	2.3714
AS-tDR-007322			Glu-CTC-2-1	1	33	TCCCTGGTGGTCTAGTGGTTAGGATTCGGCGCTCTCACCGCCGCGGCCCGGGTTCGATTCCCGGTCAGGAAACCA	75	).)))))..))))........((((.))))).......(((((....))))).......((((((((((.(....	TCCCTGGTGGTCTAGTGGTTAGGATTCGGCGCC	tiRNA-5	33	33T>C	544	4016	652	9213.59	2.2939
AS-tDR-001260		tRF-33-87R8WP9N1EWJDW	Glu-CTC-2-1	1	33	TCCCTGGTGGTCTAGTGGTTAGGATTCGGCGCTCTCACCGCCGCGGCCCGGGTTCGATTCCCGGTCAGGAAACCA	75	).)))))..))))........((((.))))).......(((((....))))).......((((((((((.(....	TCCCTGGTGGTCTAGTGGTTAGGATTCGGCGCT	tiRNA-5	33	ExactMatch	4205	31042.8	5256	74274	2.39258
AS-tDR-001262		tRF-35-87R8WP9N1EWJQ7	Glu-CTC-2-1	1	35	TCCCTGGTGGTCTAGTGGTTAGGATTCGGCGCTCTCACCGCCGCGGCCCGGGTTCGATTCCCGGTCAGGAAACCA	75	).)))))..))))........((((.))))).......(((((....))))).......((((((((((.(....	TCCCTGGTGGTCTAGTGGTTAGGATTCGGCGCTCT	tiRNA-5	35	ExactMatch	380	2805.3	1726	24390.6	8.69173
AS-tDR-001266		tRF-32-86J8WPMN1E8YN	Glu-TTC-2-1	1	32	TCCCACATGGTCTAGCGGTTAGGATTCCTGGTTTTCACCCAGGCGGCCCGGGTTCGACTCCCGGTGTGGGAACCA	75	)))))))..))))........((((.))))).......(((((....))))).......((((((((((((....	TCCCACATGGTCTAGCGGTTAGGATTCCTGGT	tiRNA-5	32	ExactMatch	80	590.589	169	2388.19	4.03859
AS-tDR-007301			Glu-TTC-2-1	1	33	TCCCACATGGTCTAGCGGTTAGGATTCCTGGTTTTCACCCAGGCGGCCCGGGTTCGACTCCCGGTGTGGGAACCA	75	)))))))..))))........((((.))))).......(((((....))))).......((((((((((((....	TCCCACATGGTCTAGCGGTTAGGATTCCTGGTC	tiRNA-5	33	33T>C	88	649.648	332	4691.58	7.21217
AS-tDR-001267		tRF-33-86J8WPMN1E8Y0E	Glu-TTC-2-1	1	33	TCCCACATGGTCTAGCGGTTAGGATTCCTGGTTTTCACCCAGGCGGCCCGGGTTCGACTCCCGGTGTGGGAACCA	75	)))))))..))))........((((.))))).......(((((....))))).......((((((((((((....	TCCCACATGGTCTAGCGGTTAGGATTCCTGGTT	tiRNA-5	33	ExactMatch	781	5765.62	2940	41546	7.20473
AS-tDR-001268		tRF-34-86J8WPMN1E8Y2Q	Glu-TTC-2-1	1	34	TCCCACATGGTCTAGCGGTTAGGATTCCTGGTTTTCACCCAGGCGGCCCGGGTTCGACTCCCGGTGTGGGAACCA	75	)))))))..))))........((((.))))).......(((((....))))).......((((((((((((....	TCCCACATGGTCTAGCGGTTAGGATTCCTGGTTT	tiRNA-5	34	ExactMatch	113	834.207	196	2769.73	3.31742
AS-tDR-001266		tRF-32-86J8WPMN1E8YN	Glu-TTC-2-2	1	32	TCCCACATGGTCTAGCGGTTAGGATTCCTGGTTTTCACCCAGGCGGCCCGGGTTCGACTCCCGGTGTGGGAACCA	75	)))))))..))))........((((.))))).......(((((....))))).......((((((((((((....	TCCCACATGGTCTAGCGGTTAGGATTCCTGGT	tiRNA-5	32	ExactMatch	80	590.589	169	2388.19	4.03859
AS-tDR-007301			Glu-TTC-2-2	1	33	TCCCACATGGTCTAGCGGTTAGGATTCCTGGTTTTCACCCAGGCGGCCCGGGTTCGACTCCCGGTGTGGGAACCA	75	)))))))..))))........((((.))))).......(((((....))))).......((((((((((((....	TCCCACATGGTCTAGCGGTTAGGATTCCTGGTC	tiRNA-5	33	33T>C	88	649.648	332	4691.58	7.21217
AS-tDR-001267		tRF-33-86J8WPMN1E8Y0E	Glu-TTC-2-2	1	33	TCCCACATGGTCTAGCGGTTAGGATTCCTGGTTTTCACCCAGGCGGCCCGGGTTCGACTCCCGGTGTGGGAACCA	75	)))))))..))))........((((.))))).......(((((....))))).......((((((((((((....	TCCCACATGGTCTAGCGGTTAGGATTCCTGGTT	tiRNA-5	33	ExactMatch	781	5765.62	2940	41546	7.20473
AS-tDR-001268		tRF-34-86J8WPMN1E8Y2Q	Glu-TTC-2-2	1	34	TCCCACATGGTCTAGCGGTTAGGATTCCTGGTTTTCACCCAGGCGGCCCGGGTTCGACTCCCGGTGTGGGAACCA	75	)))))))..))))........((((.))))).......(((((....))))).......((((((((((((....	TCCCACATGGTCTAGCGGTTAGGATTCCTGGTTT	tiRNA-5	34	ExactMatch	113	834.207	196	2769.73	3.31742
AS-tDR-000395		tRF-18-R29P4P04	Ala-CGC-1-1	1	18	GGGGATGTAGCTCAGTGGTAGAGCGCATGCTTCGCATGTATGAGGTCCCGGGTTCGATCCCCGGCATCTCCACCA	75	)))))))..)))).......((((.))))).......(((((.....))))).......((((((((((((....	GGGGATGTAGCTCAGTGG	tRF-5	18	ExactMatch	73	538.912	85	1201.16	2.22658
AS-tDR-000396		tRF-19-R29P4PJZ	Ala-CGC-1-1	1	19	GGGGATGTAGCTCAGTGGTAGAGCGCATGCTTCGCATGTATGAGGTCCCGGGTTCGATCCCCGGCATCTCCACCA	75	)))))))..)))).......((((.))))).......(((((.....))))).......((((((((((((....	GGGGATGTAGCTCAGTGGT	tRF-5	19	ExactMatch	60	442.942	101	1427.26	3.21722
AS-tDR-000395		tRF-18-R29P4P04	Ala-CGC-2-1	1	18	GGGGATGTAGCTCAGTGGTAGAGCGCATGCTTCGCATGTATGAGGCCCCGGGTTCGATCCCCGGCATCTCCACCA	75	)))))))..)))).......((((.))))).......(((((.....))))).......((((((((((((....	GGGGATGTAGCTCAGTGG	tRF-5	18	ExactMatch	73	538.912	85	1201.16	2.22658
AS-tDR-000396		tRF-19-R29P4PJZ	Ala-CGC-2-1	1	19	GGGGATGTAGCTCAGTGGTAGAGCGCATGCTTCGCATGTATGAGGCCCCGGGTTCGATCCCCGGCATCTCCACCA	75	)))))))..)))).......((((.))))).......(((((.....))))).......((((((((((((....	GGGGATGTAGCTCAGTGGT	tRF-5	19	ExactMatch	60	442.942	101	1427.26	3.21722
AS-tDR-000395		tRF-18-R29P4P04	Ala-TGC-2-1	1	18	GGGGATGTAGCTCAGTGGTAGAGCGCATGCTTTGCATGTATGAGGTCCCGGGTTCGATCCCCGGCATCTCCACCA	75	)))))))..)))).......((((.))))).......(((((.....))))).......((((((((((((....	GGGGATGTAGCTCAGTGG	tRF-5	18	ExactMatch	73	538.912	85	1201.16	2.22658
AS-tDR-000396		tRF-19-R29P4PJZ	Ala-TGC-2-1	1	19	GGGGATGTAGCTCAGTGGTAGAGCGCATGCTTTGCATGTATGAGGTCCCGGGTTCGATCCCCGGCATCTCCACCA	75	)))))))..)))).......((((.))))).......(((((.....))))).......((((((((((((....	GGGGATGTAGCTCAGTGGT	tRF-5	19	ExactMatch	60	442.942	101	1427.26	3.21722
AS-tDR-000395		tRF-18-R29P4P04	Ala-TGC-3-1	1	18	GGGGATGTAGCTCAGTGGTAGAGCGCATGCTTTGCATGTATGAGGCCCCGGGTTCGATCCCCGGCATCTCCACCA	75	)))))))..)))).......((((.))))).......(((((.....))))).......((((((((((((....	GGGGATGTAGCTCAGTGG	tRF-5	18	ExactMatch	73	538.912	85	1201.16	2.22658
AS-tDR-000396		tRF-19-R29P4PJZ	Ala-TGC-3-1	1	19	GGGGATGTAGCTCAGTGGTAGAGCGCATGCTTTGCATGTATGAGGCCCCGGGTTCGATCCCCGGCATCTCCACCA	75	)))))))..)))).......((((.))))).......(((((.....))))).......((((((((((((....	GGGGATGTAGCTCAGTGGT	tRF-5	19	ExactMatch	60	442.942	101	1427.26	3.21722
AS-tDR-000395		tRF-18-R29P4P04	Ala-TGC-3-2	1	18	GGGGATGTAGCTCAGTGGTAGAGCGCATGCTTTGCATGTATGAGGCCCCGGGTTCGATCCCCGGCATCTCCACCA	75	)))))))..)))).......((((.))))).......(((((.....))))).......((((((((((((....	GGGGATGTAGCTCAGTGG	tRF-5	18	ExactMatch	73	538.912	85	1201.16	2.22658
AS-tDR-000396		tRF-19-R29P4PJZ	Ala-TGC-3-2	1	19	GGGGATGTAGCTCAGTGGTAGAGCGCATGCTTTGCATGTATGAGGCCCCGGGTTCGATCCCCGGCATCTCCACCA	75	)))))))..)))).......((((.))))).......(((((.....))))).......((((((((((((....	GGGGATGTAGCTCAGTGGT	tRF-5	19	ExactMatch	60	442.942	101	1427.26	3.21722
AS-tDR-000395		tRF-18-R29P4P04	Ala-TGC-4-1	1	18	GGGGATGTAGCTCAGTGGTAGAGCGCATGCTTTGCACGTATGAGGCCCCGGGTTCAATCCCCGGCATCTCCACCA	75	)))))))..)))).......((((.))))).......(((((.....))))).......((((((((((((....	GGGGATGTAGCTCAGTGG	tRF-5	18	ExactMatch	73	538.912	85	1201.16	2.22658
AS-tDR-000396		tRF-19-R29P4PJZ	Ala-TGC-4-1	1	19	GGGGATGTAGCTCAGTGGTAGAGCGCATGCTTTGCACGTATGAGGCCCCGGGTTCAATCCCCGGCATCTCCACCA	75	)))))))..)))).......((((.))))).......(((((.....))))).......((((((((((((....	GGGGATGTAGCTCAGTGGT	tRF-5	19	ExactMatch	60	442.942	101	1427.26	3.21722
AS-tDR-000395		tRF-18-R29P4P04	Ala-CGC-3-1	1	18	GGGGATGTAGCTCAGTGGTAGAGCGCGCGCTTCGCATGTGTGAGGTCCCGGGTTCAATCCCCGGCATCTCCACCA	75	)))))))..)))).......((((.))))).......(((((.....))))).......((((((((((((....	GGGGATGTAGCTCAGTGG	tRF-5	18	ExactMatch	73	538.912	85	1201.16	2.22658
AS-tDR-000396		tRF-19-R29P4PJZ	Ala-CGC-3-1	1	19	GGGGATGTAGCTCAGTGGTAGAGCGCGCGCTTCGCATGTGTGAGGTCCCGGGTTCAATCCCCGGCATCTCCACCA	75	)))))))..)))).......((((.))))).......(((((.....))))).......((((((((((((....	GGGGATGTAGCTCAGTGGT	tRF-5	19	ExactMatch	60	442.942	101	1427.26	3.21722
AS-tDR-010669			Gln-CTG-1-1	16	41	GGTTCCATGGTGTAATGGTTAGCACTCTGGACTCTGAATCCAGCGATCCGAGTTCAAATCTCGGTGGAACCTCCA	75	)))))))..))))........((((.))))).......(((((....))))).......((((((((((((....	TGGTTAGCACTCTGGACTCTGAATCC	i-tRF	26	ExactMatch	21	155.03	61	862.008	5.53105
AS-tDR-002045		tRF-19-299DWUFJ	Gln-CTG-1-1	23	41	GGTTCCATGGTGTAATGGTTAGCACTCTGGACTCTGAATCCAGCGATCCGAGTTCAAATCTCGGTGGAACCTCCA	75	)))))))..))))........((((.))))).......(((((....))))).......((((((((((((....	CACTCTGGACTCTGAATCC	i-tRF	19	ExactMatch	54	398.648	70	989.19	2.47766
AS-tDR-006049		tRF-18-H9R8B7D2	Gln-CTG-1-1	58	75	GGTTCCATGGTGTAATGGTTAGCACTCTGGACTCTGAATCCAGCGATCCGAGTTCAAATCTCGGTGGAACCTCCA	75	)))))))..))))........((((.))))).......(((((....))))).......((((((((((((....	ATCTCGGTGGAACCTCCA	tRF-3	18	ExactMatch	69	509.383	111	1568.57	3.07528
AS-tDR-010669			Gln-CTG-1-2	16	41	GGTTCCATGGTGTAATGGTTAGCACTCTGGACTCTGAATCCAGCGATCCGAGTTCAAATCTCGGTGGAACCTCCA	75	)))))))..))))........((((.))))).......(((((....))))).......((((((((((((....	TGGTTAGCACTCTGGACTCTGAATCC	i-tRF	26	ExactMatch	21	155.03	61	862.008	5.53105
AS-tDR-002045		tRF-19-299DWUFJ	Gln-CTG-1-2	23	41	GGTTCCATGGTGTAATGGTTAGCACTCTGGACTCTGAATCCAGCGATCCGAGTTCAAATCTCGGTGGAACCTCCA	75	)))))))..))))........((((.))))).......(((((....))))).......((((((((((((....	CACTCTGGACTCTGAATCC	i-tRF	19	ExactMatch	54	398.648	70	989.19	2.47766
AS-tDR-006049		tRF-18-H9R8B7D2	Gln-CTG-1-2	58	75	GGTTCCATGGTGTAATGGTTAGCACTCTGGACTCTGAATCCAGCGATCCGAGTTCAAATCTCGGTGGAACCTCCA	75	)))))))..))))........((((.))))).......(((((....))))).......((((((((((((....	ATCTCGGTGGAACCTCCA	tRF-3	18	ExactMatch	69	509.383	111	1568.57	3.07528
AS-tDR-010669			Gln-CTG-1-3	16	41	GGTTCCATGGTGTAATGGTTAGCACTCTGGACTCTGAATCCAGCGATCCGAGTTCAAATCTCGGTGGAACCTCCA	75	)))))))..))))........((((.))))).......(((((....))))).......((((((((((((....	TGGTTAGCACTCTGGACTCTGAATCC	i-tRF	26	ExactMatch	21	155.03	61	862.008	5.53105
AS-tDR-002045		tRF-19-299DWUFJ	Gln-CTG-1-3	23	41	GGTTCCATGGTGTAATGGTTAGCACTCTGGACTCTGAATCCAGCGATCCGAGTTCAAATCTCGGTGGAACCTCCA	75	)))))))..))))........((((.))))).......(((((....))))).......((((((((((((....	CACTCTGGACTCTGAATCC	i-tRF	19	ExactMatch	54	398.648	70	989.19	2.47766
AS-tDR-006049		tRF-18-H9R8B7D2	Gln-CTG-1-3	58	75	GGTTCCATGGTGTAATGGTTAGCACTCTGGACTCTGAATCCAGCGATCCGAGTTCAAATCTCGGTGGAACCTCCA	75	)))))))..))))........((((.))))).......(((((....))))).......((((((((((((....	ATCTCGGTGGAACCTCCA	tRF-3	18	ExactMatch	69	509.383	111	1568.57	3.07528
AS-tDR-010669			Gln-CTG-1-4	16	41	GGTTCCATGGTGTAATGGTTAGCACTCTGGACTCTGAATCCAGCGATCCGAGTTCAAATCTCGGTGGAACCTCCA	75	)))))))..))))........((((.))))).......(((((....))))).......((((((((((((....	TGGTTAGCACTCTGGACTCTGAATCC	i-tRF	26	ExactMatch	21	155.03	61	862.008	5.53105
AS-tDR-002045		tRF-19-299DWUFJ	Gln-CTG-1-4	23	41	GGTTCCATGGTGTAATGGTTAGCACTCTGGACTCTGAATCCAGCGATCCGAGTTCAAATCTCGGTGGAACCTCCA	75	)))))))..))))........((((.))))).......(((((....))))).......((((((((((((....	CACTCTGGACTCTGAATCC	i-tRF	19	ExactMatch	54	398.648	70	989.19	2.47766
AS-tDR-006049		tRF-18-H9R8B7D2	Gln-CTG-1-4	58	75	GGTTCCATGGTGTAATGGTTAGCACTCTGGACTCTGAATCCAGCGATCCGAGTTCAAATCTCGGTGGAACCTCCA	75	)))))))..))))........((((.))))).......(((((....))))).......((((((((((((....	ATCTCGGTGGAACCTCCA	tRF-3	18	ExactMatch	69	509.383	111	1568.57	3.07528
AS-tDR-010669			Gln-CTG-1-5	16	41	GGTTCCATGGTGTAATGGTTAGCACTCTGGACTCTGAATCCAGCGATCCGAGTTCAAATCTCGGTGGAACCTCCA	75	)))))))..))))........((((.))))).......(((((....))))).......((((((((((((....	TGGTTAGCACTCTGGACTCTGAATCC	i-tRF	26	ExactMatch	21	155.03	61	862.008	5.53105
AS-tDR-002045		tRF-19-299DWUFJ	Gln-CTG-1-5	23	41	GGTTCCATGGTGTAATGGTTAGCACTCTGGACTCTGAATCCAGCGATCCGAGTTCAAATCTCGGTGGAACCTCCA	75	)))))))..))))........((((.))))).......(((((....))))).......((((((((((((....	CACTCTGGACTCTGAATCC	i-tRF	19	ExactMatch	54	398.648	70	989.19	2.47766
AS-tDR-006049		tRF-18-H9R8B7D2	Gln-CTG-1-5	58	75	GGTTCCATGGTGTAATGGTTAGCACTCTGGACTCTGAATCCAGCGATCCGAGTTCAAATCTCGGTGGAACCTCCA	75	)))))))..))))........((((.))))).......(((((....))))).......((((((((((((....	ATCTCGGTGGAACCTCCA	tRF-3	18	ExactMatch	69	509.383	111	1568.57	3.07528
AS-tDR-010669			Gln-CTG-5-1	16	41	GGTTCCATGGTGTAATGGTTAGCACTCTGGACTCTGAATCCGGTAATCCGAGTTCAAATCTCGGTGGAACCTCCA	75	)))))))..))))........((((.))))).......(((((....))))).......((((((((((((....	TGGTTAGCACTCTGGACTCTGAATCC	i-tRF	26	ExactMatch	21	155.03	61	862.008	5.53105
AS-tDR-002045		tRF-19-299DWUFJ	Gln-CTG-5-1	23	41	GGTTCCATGGTGTAATGGTTAGCACTCTGGACTCTGAATCCGGTAATCCGAGTTCAAATCTCGGTGGAACCTCCA	75	)))))))..))))........((((.))))).......(((((....))))).......((((((((((((....	CACTCTGGACTCTGAATCC	i-tRF	19	ExactMatch	54	398.648	70	989.19	2.47766
AS-tDR-006049		tRF-18-H9R8B7D2	Gln-CTG-5-1	58	75	GGTTCCATGGTGTAATGGTTAGCACTCTGGACTCTGAATCCGGTAATCCGAGTTCAAATCTCGGTGGAACCTCCA	75	)))))))..))))........((((.))))).......(((((....))))).......((((((((((((....	ATCTCGGTGGAACCTCCA	tRF-3	18	ExactMatch	69	509.383	111	1568.57	3.07528
AS-tDR-010669			Gln-CTG-2-1	16	41	GGTTCCATGGTGTAATGGTTAGCACTCTGGACTCTGAATCCAGCGATCCGAGTTCAAGTCTCGGTGGAACCTCCA	75	)))))))..))))........((((.))))).......(((((....))))).......((((((((((((....	TGGTTAGCACTCTGGACTCTGAATCC	i-tRF	26	ExactMatch	21	155.03	61	862.008	5.53105
AS-tDR-002045		tRF-19-299DWUFJ	Gln-CTG-2-1	23	41	GGTTCCATGGTGTAATGGTTAGCACTCTGGACTCTGAATCCAGCGATCCGAGTTCAAGTCTCGGTGGAACCTCCA	75	)))))))..))))........((((.))))).......(((((....))))).......((((((((((((....	CACTCTGGACTCTGAATCC	i-tRF	19	ExactMatch	54	398.648	70	989.19	2.47766
AS-tDR-007339			Glu-TTC-1-1	1	33	TCCCATATGGTCTAGCGGTTAGGATTCCTGGTTTTCACCCAGGTGGCCCGGGTTCGACTCCCGGTATGGGAACCA	75	)))))))..))))........((((.))))).......(((((....))))).......((((((((((((....	TCCCATATGGTCTAGCGGTTAGGATTCCTGGTC	tiRNA-5	33	33T>C	38	280.53	76	1073.98	3.81834
AS-tDR-001271		tRF-33-86V8WPMN1E8Y0E	Glu-TTC-1-1	1	33	TCCCATATGGTCTAGCGGTTAGGATTCCTGGTTTTCACCCAGGTGGCCCGGGTTCGACTCCCGGTATGGGAACCA	75	)))))))..))))........((((.))))).......(((((....))))).......((((((((((((....	TCCCATATGGTCTAGCGGTTAGGATTCCTGGTT	tiRNA-5	33	ExactMatch	366	2701.94	603	8521.16	3.15292
AS-tDR-001272		tRF-34-86V8WPMN1E8Y2Q	Glu-TTC-1-1	1	34	TCCCATATGGTCTAGCGGTTAGGATTCCTGGTTTTCACCCAGGTGGCCCGGGTTCGACTCCCGGTATGGGAACCA	75	)))))))..))))........((((.))))).......(((((....))))).......((((((((((((....	TCCCATATGGTCTAGCGGTTAGGATTCCTGGTTT	tiRNA-5	34	ExactMatch	65	479.854	80	1130.5	2.35311
AS-tDR-001273		tRF-35-86V8WPMN1E8Y7Z	Glu-TTC-1-1	1	35	TCCCATATGGTCTAGCGGTTAGGATTCCTGGTTTTCACCCAGGTGGCCCGGGTTCGACTCCCGGTATGGGAACCA	75	)))))))..))))........((((.))))).......(((((....))))).......((((((((((((....	TCCCATATGGTCTAGCGGTTAGGATTCCTGGTTTT	tiRNA-5	35	ExactMatch	39	287.912	70	989.19	3.4273
AS-tDR-007339			Glu-TTC-1-2	1	33	TCCCATATGGTCTAGCGGTTAGGATTCCTGGTTTTCACCCAGGTGGCCCGGGTTCGACTCCCGGTATGGGAACCA	75	)))))))..))))........((((.))))).......(((((....))))).......((((((((((((....	TCCCATATGGTCTAGCGGTTAGGATTCCTGGTC	tiRNA-5	33	33T>C	38	280.53	76	1073.98	3.81834
AS-tDR-001271		tRF-33-86V8WPMN1E8Y0E	Glu-TTC-1-2	1	33	TCCCATATGGTCTAGCGGTTAGGATTCCTGGTTTTCACCCAGGTGGCCCGGGTTCGACTCCCGGTATGGGAACCA	75	)))))))..))))........((((.))))).......(((((....))))).......((((((((((((....	TCCCATATGGTCTAGCGGTTAGGATTCCTGGTT	tiRNA-5	33	ExactMatch	366	2701.94	603	8521.16	3.15292
AS-tDR-001272		tRF-34-86V8WPMN1E8Y2Q	Glu-TTC-1-2	1	34	TCCCATATGGTCTAGCGGTTAGGATTCCTGGTTTTCACCCAGGTGGCCCGGGTTCGACTCCCGGTATGGGAACCA	75	)))))))..))))........((((.))))).......(((((....))))).......((((((((((((....	TCCCATATGGTCTAGCGGTTAGGATTCCTGGTTT	tiRNA-5	34	ExactMatch	65	479.854	80	1130.5	2.35311
AS-tDR-001273		tRF-35-86V8WPMN1E8Y7Z	Glu-TTC-1-2	1	35	TCCCATATGGTCTAGCGGTTAGGATTCCTGGTTTTCACCCAGGTGGCCCGGGTTCGACTCCCGGTATGGGAACCA	75	)))))))..))))........((((.))))).......(((((....))))).......((((((((((((....	TCCCATATGGTCTAGCGGTTAGGATTCCTGGTTTT	tiRNA-5	35	ExactMatch	39	287.912	70	989.19	3.4273
AS-tDR-002045		tRF-19-299DWUFJ	Gln-CTG-3-1	23	41	GGTTCCATGGTGTAATGGTGAGCACTCTGGACTCTGAATCCAGCGATCCGAGTTCGAGTCTCGGTGGAACCTCCA	75	)))))))..))))........((((.))))).......(((((....))))).......((((((((((((....	CACTCTGGACTCTGAATCC	i-tRF	19	ExactMatch	54	398.648	70	989.19	2.47766
AS-tDR-002045		tRF-19-299DWUFJ	Gln-CTG-3-2	23	41	GGTTCCATGGTGTAATGGTGAGCACTCTGGACTCTGAATCCAGCGATCCGAGTTCGAGTCTCGGTGGAACCTCCA	75	)))))))..))))........((((.))))).......(((((....))))).......((((((((((((....	CACTCTGGACTCTGAATCC	i-tRF	19	ExactMatch	54	398.648	70	989.19	2.47766
AS-tDR-002045		tRF-19-299DWUFJ	Gln-CTG-4-1	23	41	GGTTCCATGGTGTAATGGTAAGCACTCTGGACTCTGAATCCAGCGATCCGAGTTCGAGTCTCGGTGGAACCTCCA	75	)))))))..))))........((((.))))).......(((((....))))).......((((((((((((....	CACTCTGGACTCTGAATCC	i-tRF	19	ExactMatch	54	398.648	70	989.19	2.47766
AS-tDR-002045		tRF-19-299DWUFJ	Gln-CTG-4-2	23	41	GGTTCCATGGTGTAATGGTAAGCACTCTGGACTCTGAATCCAGCGATCCGAGTTCGAGTCTCGGTGGAACCTCCA	75	)))))))..))))........((((.))))).......(((((....))))).......((((((((((((....	CACTCTGGACTCTGAATCC	i-tRF	19	ExactMatch	54	398.648	70	989.19	2.47766
AS-tDR-002356		tRF-16-9NF5W8B	Gln-TTG-1-1	16	31	GGTCCCATGGTGTAATGGTTAGCACTCTGGACTTTGAATCCAGCGATCCGAGTTCAAATCTCGGTGGGACCTCCA	75	)))))))..))))........((((.))))).......(((((....))))).......((((((((((((....	TGGTTAGCACTCTGGA	i-tRF	16	ExactMatch	28	206.706	32	452.201	2.18193
AS-tDR-002356		tRF-16-9NF5W8B	Gln-TTG-2-1	16	31	GGTCCCATGGTGTAATGGTTAGCACTCTGGACTTTGAATCCAGCAATCCGAGTTCGAATCTCGGTGGGACCTCCA	75	)))))))..))))........((((.))))).......(((((....))))).......((((((((((((....	TGGTTAGCACTCTGGA	i-tRF	16	ExactMatch	28	206.706	32	452.201	2.18193
AS-tDR-000065	3002a		Pro-AGG-1-1	58	75	GGCTCGTTGGTCTAGGGGTATGATTCTCGCTTAGGATGCGAGAGGTCCCGGGTTCAAATCCCGGACGAGCCCCCA	75	)))))))..))).........(((.))))).......(((((.....))))).......((((((((((((....	ATCCCGGACGAGCCCCCA	tRF-3	18	ExactMatch	90	664.413	105	1483.78	2.23137
AS-tDR-006898		tRF-16-8SOUPRD	Pro-AGG-1-1	59	74	GGCTCGTTGGTCTAGGGGTATGATTCTCGCTTAGGATGCGAGAGGTCCCGGGTTCAAATCCCGGACGAGCCCCCA	75	)))))))..))).........(((.))))).......(((((.....))))).......((((((((((((....	TCCCGGACGAGCCCCC	tRF-3	16	ExactMatch	18	132.883	42	593.514	4.44056
AS-tDR-006246		tRF-16-K8E0KRB	Pro-AGG-1-1	60	75	GGCTCGTTGGTCTAGGGGTATGATTCTCGCTTAGGATGCGAGAGGTCCCGGGTTCAAATCCCGGACGAGCCCCCA	75	)))))))..))).........(((.))))).......(((((.....))))).......((((((((((((....	CCCGGACGAGCCCCCA	tRF-3	16	ExactMatch	22	162.412	45	635.908	3.89756
AS-tDR-000065	3002a		Pro-AGG-2-1	58	75	GGCTCGTTGGTCTAGGGGTATGATTCTCGCTTAGGGTGCGAGAGGTCCCGGGTTCAAATCCCGGACGAGCCCCCA	75	)))))))..))).........(((.))))).......(((((.....))))).......((((((((((((....	ATCCCGGACGAGCCCCCA	tRF-3	18	ExactMatch	90	664.413	105	1483.78	2.23137
AS-tDR-006898		tRF-16-8SOUPRD	Pro-AGG-2-1	59	74	GGCTCGTTGGTCTAGGGGTATGATTCTCGCTTAGGGTGCGAGAGGTCCCGGGTTCAAATCCCGGACGAGCCCCCA	75	)))))))..))).........(((.))))).......(((((.....))))).......((((((((((((....	TCCCGGACGAGCCCCC	tRF-3	16	ExactMatch	18	132.883	42	593.514	4.44056
AS-tDR-006246		tRF-16-K8E0KRB	Pro-AGG-2-1	60	75	GGCTCGTTGGTCTAGGGGTATGATTCTCGCTTAGGGTGCGAGAGGTCCCGGGTTCAAATCCCGGACGAGCCCCCA	75	)))))))..))).........(((.))))).......(((((.....))))).......((((((((((((....	CCCGGACGAGCCCCCA	tRF-3	16	ExactMatch	22	162.412	45	635.908	3.89756
AS-tDR-000065	3002a		Pro-AGG-2-2	58	75	GGCTCGTTGGTCTAGGGGTATGATTCTCGCTTAGGGTGCGAGAGGTCCCGGGTTCAAATCCCGGACGAGCCCCCA	75	)))))))..))).........(((.))))).......(((((.....))))).......((((((((((((....	ATCCCGGACGAGCCCCCA	tRF-3	18	ExactMatch	90	664.413	105	1483.78	2.23137
AS-tDR-006898		tRF-16-8SOUPRD	Pro-AGG-2-2	59	74	GGCTCGTTGGTCTAGGGGTATGATTCTCGCTTAGGGTGCGAGAGGTCCCGGGTTCAAATCCCGGACGAGCCCCCA	75	)))))))..))).........(((.))))).......(((((.....))))).......((((((((((((....	TCCCGGACGAGCCCCC	tRF-3	16	ExactMatch	18	132.883	42	593.514	4.44056
AS-tDR-006246		tRF-16-K8E0KRB	Pro-AGG-2-2	60	75	GGCTCGTTGGTCTAGGGGTATGATTCTCGCTTAGGGTGCGAGAGGTCCCGGGTTCAAATCCCGGACGAGCCCCCA	75	)))))))..))).........(((.))))).......(((((.....))))).......((((((((((((....	CCCGGACGAGCCCCCA	tRF-3	16	ExactMatch	22	162.412	45	635.908	3.89756
AS-tDR-000065	3002a		Pro-AGG-2-3	58	75	GGCTCGTTGGTCTAGGGGTATGATTCTCGCTTAGGGTGCGAGAGGTCCCGGGTTCAAATCCCGGACGAGCCCCCA	75	)))))))..))).........(((.))))).......(((((.....))))).......((((((((((((....	ATCCCGGACGAGCCCCCA	tRF-3	18	ExactMatch	90	664.413	105	1483.78	2.23137
AS-tDR-006898		tRF-16-8SOUPRD	Pro-AGG-2-3	59	74	GGCTCGTTGGTCTAGGGGTATGATTCTCGCTTAGGGTGCGAGAGGTCCCGGGTTCAAATCCCGGACGAGCCCCCA	75	)))))))..))).........(((.))))).......(((((.....))))).......((((((((((((....	TCCCGGACGAGCCCCC	tRF-3	16	ExactMatch	18	132.883	42	593.514	4.44056
AS-tDR-006246		tRF-16-K8E0KRB	Pro-AGG-2-3	60	75	GGCTCGTTGGTCTAGGGGTATGATTCTCGCTTAGGGTGCGAGAGGTCCCGGGTTCAAATCCCGGACGAGCCCCCA	75	)))))))..))).........(((.))))).......(((((.....))))).......((((((((((((....	CCCGGACGAGCCCCCA	tRF-3	16	ExactMatch	22	162.412	45	635.908	3.89756
AS-tDR-000065	3002a		Pro-AGG-2-4	58	75	GGCTCGTTGGTCTAGGGGTATGATTCTCGCTTAGGGTGCGAGAGGTCCCGGGTTCAAATCCCGGACGAGCCCCCA	75	)))))))..))).........(((.))))).......(((((.....))))).......((((((((((((....	ATCCCGGACGAGCCCCCA	tRF-3	18	ExactMatch	90	664.413	105	1483.78	2.23137
AS-tDR-006898		tRF-16-8SOUPRD	Pro-AGG-2-4	59	74	GGCTCGTTGGTCTAGGGGTATGATTCTCGCTTAGGGTGCGAGAGGTCCCGGGTTCAAATCCCGGACGAGCCCCCA	75	)))))))..))).........(((.))))).......(((((.....))))).......((((((((((((....	TCCCGGACGAGCCCCC	tRF-3	16	ExactMatch	18	132.883	42	593.514	4.44056
AS-tDR-006246		tRF-16-K8E0KRB	Pro-AGG-2-4	60	75	GGCTCGTTGGTCTAGGGGTATGATTCTCGCTTAGGGTGCGAGAGGTCCCGGGTTCAAATCCCGGACGAGCCCCCA	75	)))))))..))).........(((.))))).......(((((.....))))).......((((((((((((....	CCCGGACGAGCCCCCA	tRF-3	16	ExactMatch	22	162.412	45	635.908	3.89756
AS-tDR-000065	3002a		Pro-AGG-2-5	58	75	GGCTCGTTGGTCTAGGGGTATGATTCTCGCTTAGGGTGCGAGAGGTCCCGGGTTCAAATCCCGGACGAGCCCCCA	75	)))))))..))).........(((.))))).......(((((.....))))).......((((((((((((....	ATCCCGGACGAGCCCCCA	tRF-3	18	ExactMatch	90	664.413	105	1483.78	2.23137
AS-tDR-006898		tRF-16-8SOUPRD	Pro-AGG-2-5	59	74	GGCTCGTTGGTCTAGGGGTATGATTCTCGCTTAGGGTGCGAGAGGTCCCGGGTTCAAATCCCGGACGAGCCCCCA	75	)))))))..))).........(((.))))).......(((((.....))))).......((((((((((((....	TCCCGGACGAGCCCCC	tRF-3	16	ExactMatch	18	132.883	42	593.514	4.44056
AS-tDR-006246		tRF-16-K8E0KRB	Pro-AGG-2-5	60	75	GGCTCGTTGGTCTAGGGGTATGATTCTCGCTTAGGGTGCGAGAGGTCCCGGGTTCAAATCCCGGACGAGCCCCCA	75	)))))))..))).........(((.))))).......(((((.....))))).......((((((((((((....	CCCGGACGAGCCCCCA	tRF-3	16	ExactMatch	22	162.412	45	635.908	3.89756
AS-tDR-000065	3002a		Pro-AGG-2-6	58	75	GGCTCGTTGGTCTAGGGGTATGATTCTCGCTTAGGGTGCGAGAGGTCCCGGGTTCAAATCCCGGACGAGCCCCCA	75	)))))))..))).........(((.))))).......(((((.....))))).......((((((((((((....	ATCCCGGACGAGCCCCCA	tRF-3	18	ExactMatch	90	664.413	105	1483.78	2.23137
AS-tDR-006898		tRF-16-8SOUPRD	Pro-AGG-2-6	59	74	GGCTCGTTGGTCTAGGGGTATGATTCTCGCTTAGGGTGCGAGAGGTCCCGGGTTCAAATCCCGGACGAGCCCCCA	75	)))))))..))).........(((.))))).......(((((.....))))).......((((((((((((....	TCCCGGACGAGCCCCC	tRF-3	16	ExactMatch	18	132.883	42	593.514	4.44056
AS-tDR-006246		tRF-16-K8E0KRB	Pro-AGG-2-6	60	75	GGCTCGTTGGTCTAGGGGTATGATTCTCGCTTAGGGTGCGAGAGGTCCCGGGTTCAAATCCCGGACGAGCCCCCA	75	)))))))..))).........(((.))))).......(((((.....))))).......((((((((((((....	CCCGGACGAGCCCCCA	tRF-3	16	ExactMatch	22	162.412	45	635.908	3.89756
AS-tDR-000065	3002a		Pro-AGG-2-7	58	75	GGCTCGTTGGTCTAGGGGTATGATTCTCGCTTAGGGTGCGAGAGGTCCCGGGTTCAAATCCCGGACGAGCCCCCA	75	)))))))..))).........(((.))))).......(((((.....))))).......((((((((((((....	ATCCCGGACGAGCCCCCA	tRF-3	18	ExactMatch	90	664.413	105	1483.78	2.23137
AS-tDR-006898		tRF-16-8SOUPRD	Pro-AGG-2-7	59	74	GGCTCGTTGGTCTAGGGGTATGATTCTCGCTTAGGGTGCGAGAGGTCCCGGGTTCAAATCCCGGACGAGCCCCCA	75	)))))))..))).........(((.))))).......(((((.....))))).......((((((((((((....	TCCCGGACGAGCCCCC	tRF-3	16	ExactMatch	18	132.883	42	593.514	4.44056
AS-tDR-006246		tRF-16-K8E0KRB	Pro-AGG-2-7	60	75	GGCTCGTTGGTCTAGGGGTATGATTCTCGCTTAGGGTGCGAGAGGTCCCGGGTTCAAATCCCGGACGAGCCCCCA	75	)))))))..))).........(((.))))).......(((((.....))))).......((((((((((((....	CCCGGACGAGCCCCCA	tRF-3	16	ExactMatch	22	162.412	45	635.908	3.89756
AS-tDR-000065	3002a		Pro-AGG-2-8	58	75	GGCTCGTTGGTCTAGGGGTATGATTCTCGCTTAGGGTGCGAGAGGTCCCGGGTTCAAATCCCGGACGAGCCCCCA	75	)))))))..))).........(((.))))).......(((((.....))))).......((((((((((((....	ATCCCGGACGAGCCCCCA	tRF-3	18	ExactMatch	90	664.413	105	1483.78	2.23137
AS-tDR-006898		tRF-16-8SOUPRD	Pro-AGG-2-8	59	74	GGCTCGTTGGTCTAGGGGTATGATTCTCGCTTAGGGTGCGAGAGGTCCCGGGTTCAAATCCCGGACGAGCCCCCA	75	)))))))..))).........(((.))))).......(((((.....))))).......((((((((((((....	TCCCGGACGAGCCCCC	tRF-3	16	ExactMatch	18	132.883	42	593.514	4.44056
AS-tDR-006246		tRF-16-K8E0KRB	Pro-AGG-2-8	60	75	GGCTCGTTGGTCTAGGGGTATGATTCTCGCTTAGGGTGCGAGAGGTCCCGGGTTCAAATCCCGGACGAGCCCCCA	75	)))))))..))).........(((.))))).......(((((.....))))).......((((((((((((....	CCCGGACGAGCCCCCA	tRF-3	16	ExactMatch	22	162.412	45	635.908	3.89756
AS-tDR-000065	3002a		Pro-CGG-1-1	58	75	GGCTCGTTGGTCTAGGGGTATGATTCTCGCTTCGGGTGCGAGAGGTCCCGGGTTCAAATCCCGGACGAGCCCCCA	75	)))))))..))).........(((.))))).......(((((.....))))).......((((((((((((....	ATCCCGGACGAGCCCCCA	tRF-3	18	ExactMatch	90	664.413	105	1483.78	2.23137
AS-tDR-006898		tRF-16-8SOUPRD	Pro-CGG-1-1	59	74	GGCTCGTTGGTCTAGGGGTATGATTCTCGCTTCGGGTGCGAGAGGTCCCGGGTTCAAATCCCGGACGAGCCCCCA	75	)))))))..))).........(((.))))).......(((((.....))))).......((((((((((((....	TCCCGGACGAGCCCCC	tRF-3	16	ExactMatch	18	132.883	42	593.514	4.44056
AS-tDR-006246		tRF-16-K8E0KRB	Pro-CGG-1-1	60	75	GGCTCGTTGGTCTAGGGGTATGATTCTCGCTTCGGGTGCGAGAGGTCCCGGGTTCAAATCCCGGACGAGCCCCCA	75	)))))))..))).........(((.))))).......(((((.....))))).......((((((((((((....	CCCGGACGAGCCCCCA	tRF-3	16	ExactMatch	22	162.412	45	635.908	3.89756
AS-tDR-000065	3002a		Pro-CGG-1-2	58	75	GGCTCGTTGGTCTAGGGGTATGATTCTCGCTTCGGGTGCGAGAGGTCCCGGGTTCAAATCCCGGACGAGCCCCCA	75	)))))))..))).........(((.))))).......(((((.....))))).......((((((((((((....	ATCCCGGACGAGCCCCCA	tRF-3	18	ExactMatch	90	664.413	105	1483.78	2.23137
AS-tDR-006898		tRF-16-8SOUPRD	Pro-CGG-1-2	59	74	GGCTCGTTGGTCTAGGGGTATGATTCTCGCTTCGGGTGCGAGAGGTCCCGGGTTCAAATCCCGGACGAGCCCCCA	75	)))))))..))).........(((.))))).......(((((.....))))).......((((((((((((....	TCCCGGACGAGCCCCC	tRF-3	16	ExactMatch	18	132.883	42	593.514	4.44056
AS-tDR-006246		tRF-16-K8E0KRB	Pro-CGG-1-2	60	75	GGCTCGTTGGTCTAGGGGTATGATTCTCGCTTCGGGTGCGAGAGGTCCCGGGTTCAAATCCCGGACGAGCCCCCA	75	)))))))..))).........(((.))))).......(((((.....))))).......((((((((((((....	CCCGGACGAGCCCCCA	tRF-3	16	ExactMatch	22	162.412	45	635.908	3.89756
AS-tDR-000065	3002a		Pro-CGG-1-3	58	75	GGCTCGTTGGTCTAGGGGTATGATTCTCGCTTCGGGTGCGAGAGGTCCCGGGTTCAAATCCCGGACGAGCCCCCA	75	)))))))..))).........(((.))))).......(((((.....))))).......((((((((((((....	ATCCCGGACGAGCCCCCA	tRF-3	18	ExactMatch	90	664.413	105	1483.78	2.23137
AS-tDR-006898		tRF-16-8SOUPRD	Pro-CGG-1-3	59	74	GGCTCGTTGGTCTAGGGGTATGATTCTCGCTTCGGGTGCGAGAGGTCCCGGGTTCAAATCCCGGACGAGCCCCCA	75	)))))))..))).........(((.))))).......(((((.....))))).......((((((((((((....	TCCCGGACGAGCCCCC	tRF-3	16	ExactMatch	18	132.883	42	593.514	4.44056
AS-tDR-006246		tRF-16-K8E0KRB	Pro-CGG-1-3	60	75	GGCTCGTTGGTCTAGGGGTATGATTCTCGCTTCGGGTGCGAGAGGTCCCGGGTTCAAATCCCGGACGAGCCCCCA	75	)))))))..))).........(((.))))).......(((((.....))))).......((((((((((((....	CCCGGACGAGCCCCCA	tRF-3	16	ExactMatch	22	162.412	45	635.908	3.89756
AS-tDR-000065	3002a		Pro-CGG-2-1	58	75	GGCTCGTTGGTCTAGGGGTATGATTCTCGCTTCGGGTGTGAGAGGTCCCGGGTTCAAATCCCGGACGAGCCCCCA	75	)))))))..))).........(((.))))).......(((((.....))))).......((((((((((((....	ATCCCGGACGAGCCCCCA	tRF-3	18	ExactMatch	90	664.413	105	1483.78	2.23137
AS-tDR-006898		tRF-16-8SOUPRD	Pro-CGG-2-1	59	74	GGCTCGTTGGTCTAGGGGTATGATTCTCGCTTCGGGTGTGAGAGGTCCCGGGTTCAAATCCCGGACGAGCCCCCA	75	)))))))..))).........(((.))))).......(((((.....))))).......((((((((((((....	TCCCGGACGAGCCCCC	tRF-3	16	ExactMatch	18	132.883	42	593.514	4.44056
AS-tDR-006246		tRF-16-K8E0KRB	Pro-CGG-2-1	60	75	GGCTCGTTGGTCTAGGGGTATGATTCTCGCTTCGGGTGTGAGAGGTCCCGGGTTCAAATCCCGGACGAGCCCCCA	75	)))))))..))).........(((.))))).......(((((.....))))).......((((((((((((....	CCCGGACGAGCCCCCA	tRF-3	16	ExactMatch	22	162.412	45	635.908	3.89756
AS-tDR-000065	3002a		Pro-TGG-3-1	58	75	GGCTCGTTGGTCTAGGGGTATGATTCTCGCTTTGGGTGCGAGAGGTCCCGGGTTCAAATCCCGGACGAGCCCCCA	75	)))))))..))).........(((.))))).......(((((.....))))).......((((((((((((....	ATCCCGGACGAGCCCCCA	tRF-3	18	ExactMatch	90	664.413	105	1483.78	2.23137
AS-tDR-006898		tRF-16-8SOUPRD	Pro-TGG-3-1	59	74	GGCTCGTTGGTCTAGGGGTATGATTCTCGCTTTGGGTGCGAGAGGTCCCGGGTTCAAATCCCGGACGAGCCCCCA	75	)))))))..))).........(((.))))).......(((((.....))))).......((((((((((((....	TCCCGGACGAGCCCCC	tRF-3	16	ExactMatch	18	132.883	42	593.514	4.44056
AS-tDR-006246		tRF-16-K8E0KRB	Pro-TGG-3-1	60	75	GGCTCGTTGGTCTAGGGGTATGATTCTCGCTTTGGGTGCGAGAGGTCCCGGGTTCAAATCCCGGACGAGCCCCCA	75	)))))))..))).........(((.))))).......(((((.....))))).......((((((((((((....	CCCGGACGAGCCCCCA	tRF-3	16	ExactMatch	22	162.412	45	635.908	3.89756
AS-tDR-000065	3002a		Pro-TGG-3-2	58	75	GGCTCGTTGGTCTAGGGGTATGATTCTCGCTTTGGGTGCGAGAGGTCCCGGGTTCAAATCCCGGACGAGCCCCCA	75	)))))))..))).........(((.))))).......(((((.....))))).......((((((((((((....	ATCCCGGACGAGCCCCCA	tRF-3	18	ExactMatch	90	664.413	105	1483.78	2.23137
AS-tDR-006898		tRF-16-8SOUPRD	Pro-TGG-3-2	59	74	GGCTCGTTGGTCTAGGGGTATGATTCTCGCTTTGGGTGCGAGAGGTCCCGGGTTCAAATCCCGGACGAGCCCCCA	75	)))))))..))).........(((.))))).......(((((.....))))).......((((((((((((....	TCCCGGACGAGCCCCC	tRF-3	16	ExactMatch	18	132.883	42	593.514	4.44056
AS-tDR-006246		tRF-16-K8E0KRB	Pro-TGG-3-2	60	75	GGCTCGTTGGTCTAGGGGTATGATTCTCGCTTTGGGTGCGAGAGGTCCCGGGTTCAAATCCCGGACGAGCCCCCA	75	)))))))..))).........(((.))))).......(((((.....))))).......((((((((((((....	CCCGGACGAGCCCCCA	tRF-3	16	ExactMatch	22	162.412	45	635.908	3.89756
AS-tDR-000065	3002a		Pro-TGG-3-3	58	75	GGCTCGTTGGTCTAGGGGTATGATTCTCGCTTTGGGTGCGAGAGGTCCCGGGTTCAAATCCCGGACGAGCCCCCA	75	)))))))..))).........(((.))))).......(((((.....))))).......((((((((((((....	ATCCCGGACGAGCCCCCA	tRF-3	18	ExactMatch	90	664.413	105	1483.78	2.23137
AS-tDR-006898		tRF-16-8SOUPRD	Pro-TGG-3-3	59	74	GGCTCGTTGGTCTAGGGGTATGATTCTCGCTTTGGGTGCGAGAGGTCCCGGGTTCAAATCCCGGACGAGCCCCCA	75	)))))))..))).........(((.))))).......(((((.....))))).......((((((((((((....	TCCCGGACGAGCCCCC	tRF-3	16	ExactMatch	18	132.883	42	593.514	4.44056
AS-tDR-006246		tRF-16-K8E0KRB	Pro-TGG-3-3	60	75	GGCTCGTTGGTCTAGGGGTATGATTCTCGCTTTGGGTGCGAGAGGTCCCGGGTTCAAATCCCGGACGAGCCCCCA	75	)))))))..))).........(((.))))).......(((((.....))))).......((((((((((((....	CCCGGACGAGCCCCCA	tRF-3	16	ExactMatch	22	162.412	45	635.908	3.89756
AS-tDR-000065	3002a		Pro-TGG-3-4	58	75	GGCTCGTTGGTCTAGGGGTATGATTCTCGCTTTGGGTGCGAGAGGTCCCGGGTTCAAATCCCGGACGAGCCCCCA	75	)))))))..))).........(((.))))).......(((((.....))))).......((((((((((((....	ATCCCGGACGAGCCCCCA	tRF-3	18	ExactMatch	90	664.413	105	1483.78	2.23137
AS-tDR-006898		tRF-16-8SOUPRD	Pro-TGG-3-4	59	74	GGCTCGTTGGTCTAGGGGTATGATTCTCGCTTTGGGTGCGAGAGGTCCCGGGTTCAAATCCCGGACGAGCCCCCA	75	)))))))..))).........(((.))))).......(((((.....))))).......((((((((((((....	TCCCGGACGAGCCCCC	tRF-3	16	ExactMatch	18	132.883	42	593.514	4.44056
AS-tDR-006246		tRF-16-K8E0KRB	Pro-TGG-3-4	60	75	GGCTCGTTGGTCTAGGGGTATGATTCTCGCTTTGGGTGCGAGAGGTCCCGGGTTCAAATCCCGGACGAGCCCCCA	75	)))))))..))).........(((.))))).......(((((.....))))).......((((((((((((....	CCCGGACGAGCCCCCA	tRF-3	16	ExactMatch	22	162.412	45	635.908	3.89756
AS-tDR-000065	3002a		Pro-TGG-3-5	58	75	GGCTCGTTGGTCTAGGGGTATGATTCTCGCTTTGGGTGCGAGAGGTCCCGGGTTCAAATCCCGGACGAGCCCCCA	75	)))))))..))).........(((.))))).......(((((.....))))).......((((((((((((....	ATCCCGGACGAGCCCCCA	tRF-3	18	ExactMatch	90	664.413	105	1483.78	2.23137
AS-tDR-006898		tRF-16-8SOUPRD	Pro-TGG-3-5	59	74	GGCTCGTTGGTCTAGGGGTATGATTCTCGCTTTGGGTGCGAGAGGTCCCGGGTTCAAATCCCGGACGAGCCCCCA	75	)))))))..))).........(((.))))).......(((((.....))))).......((((((((((((....	TCCCGGACGAGCCCCC	tRF-3	16	ExactMatch	18	132.883	42	593.514	4.44056
AS-tDR-006246		tRF-16-K8E0KRB	Pro-TGG-3-5	60	75	GGCTCGTTGGTCTAGGGGTATGATTCTCGCTTTGGGTGCGAGAGGTCCCGGGTTCAAATCCCGGACGAGCCCCCA	75	)))))))..))).........(((.))))).......(((((.....))))).......((((((((((((....	CCCGGACGAGCCCCCA	tRF-3	16	ExactMatch	22	162.412	45	635.908	3.89756
AS-tDR-002316		tRF-17-I3VF4YL	Gln-TTG-3-1	15	31	GGCCCCATGGTGTAATGGTTAGCACTCTGGACTTTGAATCCAGCGATCCGAGTTCAAATCTCGGTGGGACCTCCA	75	)).))))..))))........((((.))))).......(((((....))))).......(((((((((.((....	ATGGTTAGCACTCTGGA	i-tRF	17	ExactMatch	0	0	21	296.757	297.757
AS-tDR-002356		tRF-16-9NF5W8B	Gln-TTG-3-1	16	31	GGCCCCATGGTGTAATGGTTAGCACTCTGGACTTTGAATCCAGCGATCCGAGTTCAAATCTCGGTGGGACCTCCA	75	)).))))..))))........((((.))))).......(((((....))))).......(((((((((.((....	TGGTTAGCACTCTGGA	i-tRF	16	ExactMatch	28	206.706	32	452.201	2.18193
AS-tDR-002316		tRF-17-I3VF4YL	Gln-TTG-3-2	15	31	GGCCCCATGGTGTAATGGTTAGCACTCTGGACTTTGAATCCAGCGATCCGAGTTCAAATCTCGGTGGGACCTCCA	75	)).))))..))))........((((.))))).......(((((....))))).......(((((((((.((....	ATGGTTAGCACTCTGGA	i-tRF	17	ExactMatch	0	0	21	296.757	297.757
AS-tDR-002356		tRF-16-9NF5W8B	Gln-TTG-3-2	16	31	GGCCCCATGGTGTAATGGTTAGCACTCTGGACTTTGAATCCAGCGATCCGAGTTCAAATCTCGGTGGGACCTCCA	75	)).))))..))))........((((.))))).......(((((....))))).......(((((((((.((....	TGGTTAGCACTCTGGA	i-tRF	16	ExactMatch	28	206.706	32	452.201	2.18193
AS-tDR-002316		tRF-17-I3VF4YL	Gln-TTG-3-3	15	31	GGCCCCATGGTGTAATGGTTAGCACTCTGGACTTTGAATCCAGCGATCCGAGTTCAAATCTCGGTGGGACCTCCA	75	)).))))..))))........((((.))))).......(((((....))))).......(((((((((.((....	ATGGTTAGCACTCTGGA	i-tRF	17	ExactMatch	0	0	21	296.757	297.757
AS-tDR-002356		tRF-16-9NF5W8B	Gln-TTG-3-3	16	31	GGCCCCATGGTGTAATGGTTAGCACTCTGGACTTTGAATCCAGCGATCCGAGTTCAAATCTCGGTGGGACCTCCA	75	)).))))..))))........((((.))))).......(((((....))))).......(((((((((.((....	TGGTTAGCACTCTGGA	i-tRF	16	ExactMatch	28	206.706	32	452.201	2.18193
AS-tDR-002044		tRF-18-299DWUDD	Gln-CTG-6-1	23	40	GGCCCCATGGTGTAATGGTCAGCACTCTGGACTCTGAATCCAGCGATCCGAGTTCAAATCTCGGTGGGACCCCCA	75	)).))))..))))........((((.))))).......(((((....))))).......(((((((((.((....	CACTCTGGACTCTGAATC	i-tRF	18	ExactMatch	34	251	36	508.726	2.02272
AS-tDR-002045		tRF-19-299DWUFJ	Gln-CTG-6-1	23	41	GGCCCCATGGTGTAATGGTCAGCACTCTGGACTCTGAATCCAGCGATCCGAGTTCAAATCTCGGTGGGACCCCCA	75	)).))))..))))........((((.))))).......(((((....))))).......(((((((((.((....	CACTCTGGACTCTGAATCC	i-tRF	19	ExactMatch	54	398.648	70	989.19	2.47766
AS-tDR-010704			Thr-CGT-4-1	41	57	GGCGCGGTGGCCAAGTGGTAAGGCGTCGGTCTCGTAAACCGAAGATCGCGGGTTCGAACCCCGTCCGTGCCTCCA	75	)))))))..))).........(((.))))).......(((((.....))))).......((((((((((((....	GGAGATCGCGGGTTCGA	i-tRF	17	2A>G	0	0	22	310.888	311.888
AS-tDR-002044		tRF-18-299DWUDD	Gln-CTG-7-1	23	40	GGTTCCATGGTGTAATGGTAAGCACTCTGGACTCTGAATCCAGCCATCTGAGTTCGAGTCTCTGTGGAACCTCCA	75	)))))))..))))........((((.))))).......(((((....).))).......(((.((((((((....	CACTCTGGACTCTGAATC	i-tRF	18	ExactMatch	34	251	36	508.726	2.02272
AS-tDR-002045		tRF-19-299DWUFJ	Gln-CTG-7-1	23	41	GGTTCCATGGTGTAATGGTAAGCACTCTGGACTCTGAATCCAGCCATCTGAGTTCGAGTCTCTGTGGAACCTCCA	75	)))))))..))))........((((.))))).......(((((....).))).......(((.((((((((....	CACTCTGGACTCTGAATCC	i-tRF	19	ExactMatch	54	398.648	70	989.19	2.47766
AS-tDR-006020		tRF-17-HR6HFRJ	Pro-TGG-2-1	58	74	GGCTCGTTGGTCTAGGGGTATGATTCTCGGTTTGGGTCCGAGAGGTCCCGGGTTCAAATCCCGGACGAGCCCCCA	75	)))))))..))).........(((.))))).......(((((.....))))).......((((((((((((....	ATCCCGGACGAGCCCCC	tRF-3	17	ExactMatch	0	0	39	551.12	552.12
AS-tDR-000065	3002a		Pro-TGG-2-1	58	75	GGCTCGTTGGTCTAGGGGTATGATTCTCGGTTTGGGTCCGAGAGGTCCCGGGTTCAAATCCCGGACGAGCCCCCA	75	)))))))..))).........(((.))))).......(((((.....))))).......((((((((((((....	ATCCCGGACGAGCCCCCA	tRF-3	18	ExactMatch	90	664.413	105	1483.78	2.23137
AS-tDR-006898		tRF-16-8SOUPRD	Pro-TGG-2-1	59	74	GGCTCGTTGGTCTAGGGGTATGATTCTCGGTTTGGGTCCGAGAGGTCCCGGGTTCAAATCCCGGACGAGCCCCCA	75	)))))))..))).........(((.))))).......(((((.....))))).......((((((((((((....	TCCCGGACGAGCCCCC	tRF-3	16	ExactMatch	18	132.883	42	593.514	4.44056
AS-tDR-006246		tRF-16-K8E0KRB	Pro-TGG-2-1	60	75	GGCTCGTTGGTCTAGGGGTATGATTCTCGGTTTGGGTCCGAGAGGTCCCGGGTTCAAATCCCGGACGAGCCCCCA	75	)))))))..))).........(((.))))).......(((((.....))))).......((((((((((((....	CCCGGACGAGCCCCCA	tRF-3	16	ExactMatch	22	162.412	45	635.908	3.89756
AS-tDR-006020		tRF-17-HR6HFRJ	Pro-TGG-1-1	58	74	GGCTCGTTGGTCTAGTGGTATGATTCTCGCTTTGGGTGCGAGAGGTCCCGGGTTCAAATCCCGGACGAGCCCCCA	75	)))))))..))).........(((.))))).......(((((.....))))).......((((((((((((....	ATCCCGGACGAGCCCCC	tRF-3	17	ExactMatch	0	0	39	551.12	552.12
AS-tDR-000065	3002a		Pro-TGG-1-1	58	75	GGCTCGTTGGTCTAGTGGTATGATTCTCGCTTTGGGTGCGAGAGGTCCCGGGTTCAAATCCCGGACGAGCCCCCA	75	)))))))..))).........(((.))))).......(((((.....))))).......((((((((((((....	ATCCCGGACGAGCCCCCA	tRF-3	18	ExactMatch	90	664.413	105	1483.78	2.23137
AS-tDR-006898		tRF-16-8SOUPRD	Pro-TGG-1-1	59	74	GGCTCGTTGGTCTAGTGGTATGATTCTCGCTTTGGGTGCGAGAGGTCCCGGGTTCAAATCCCGGACGAGCCCCCA	75	)))))))..))).........(((.))))).......(((((.....))))).......((((((((((((....	TCCCGGACGAGCCCCC	tRF-3	16	ExactMatch	18	132.883	42	593.514	4.44056
AS-tDR-006246		tRF-16-K8E0KRB	Pro-TGG-1-1	60	75	GGCTCGTTGGTCTAGTGGTATGATTCTCGCTTTGGGTGCGAGAGGTCCCGGGTTCAAATCCCGGACGAGCCCCCA	75	)))))))..))).........(((.))))).......(((((.....))))).......((((((((((((....	CCCGGACGAGCCCCCA	tRF-3	16	ExactMatch	22	162.412	45	635.908	3.89756
AS-tDR-010692			Ala-AGC-1-1	15	30	GGGGGTATAGCTCAGTGGTAGAGCGCGTGCTTAGCATGCACGAGGTCCTGGGTTCGATCCCCAGTACCTCCACCA	75	)))))))..)))).......((((.))))).......(((((.....))))).......((((((((((((....	GTGGTAGAGCGCGTGC	i-tRF	16	ExactMatch	0	0	50	706.564	707.564
AS-tDR-001476		tRF-16-9L5HMVE	Ala-AGC-1-1	16	31	GGGGGTATAGCTCAGTGGTAGAGCGCGTGCTTAGCATGCACGAGGTCCTGGGTTCGATCCCCAGTACCTCCACCA	75	)))))))..)))).......((((.))))).......(((((.....))))).......((((((((((((....	TGGTAGAGCGCGTGCT	i-tRF	16	ExactMatch	0	0	10	141.313	142.313
AS-tDR-001955		tRF-21-18V0JZOYD	Cys-GCA-2-1	14	34	GGGGGTATAGCTCAGTGGTAGAGCATTTGACTGCAGATCAAGAGGTCCCCGGTTCAAATCCGGGTGCCCCCTCCA	75	)))))))..)))).......((((.))))).......(((((.....))))).......((((((((((((....	AGTGGTAGAGCATTTGACTGC	i-tRF	21	ExactMatch	0	0	17	240.232	241.232
AS-tDR-001955		tRF-21-18V0JZOYD	Cys-GCA-2-2	14	34	GGGGGTATAGCTCAGTGGTAGAGCATTTGACTGCAGATCAAGAGGTCCCCGGTTCAAATCCGGGTGCCCCCTCCA	75	)))))))..)))).......((((.))))).......(((((.....))))).......((((((((((((....	AGTGGTAGAGCATTTGACTGC	i-tRF	21	ExactMatch	0	0	17	240.232	241.232
AS-tDR-001955		tRF-21-18V0JZOYD	Cys-GCA-2-3	14	34	GGGGGTATAGCTCAGTGGTAGAGCATTTGACTGCAGATCAAGAGGTCCCCGGTTCAAATCCGGGTGCCCCCTCCA	75	)))))))..)))).......((((.))))).......(((((.....))))).......((((((((((((....	AGTGGTAGAGCATTTGACTGC	i-tRF	21	ExactMatch	0	0	17	240.232	241.232
AS-tDR-001955		tRF-21-18V0JZOYD	Cys-GCA-2-4	14	34	GGGGGTATAGCTCAGTGGTAGAGCATTTGACTGCAGATCAAGAGGTCCCCGGTTCAAATCCGGGTGCCCCCTCCA	75	)))))))..)))).......((((.))))).......(((((.....))))).......((((((((((((....	AGTGGTAGAGCATTTGACTGC	i-tRF	21	ExactMatch	0	0	17	240.232	241.232
AS-tDR-001955		tRF-21-18V0JZOYD	Cys-GCA-4-1	14	34	GGGGGTATAGCTCAGTGGTAGAGCATTTGACTGCAGATCAAGAGGTCCCTGGTTCAAATCCGGGTGCCCCCTCCA	75	)))))))..)))).......((((.))))).......(((((.....))))).......((((((((((((....	AGTGGTAGAGCATTTGACTGC	i-tRF	21	ExactMatch	0	0	17	240.232	241.232
AS-tDR-006031		tRF-17-HSRVK7J	Cys-GCA-11-1	58	74	GGGGGTATAGCTTAGCGGTAGAGCATTTGACTGCAGATCAAGAGGTCCCCGGTTCAAATCCGGGTGCCCCCTCCA	75	)))))))..)))).......((((.))))).......(((((.....))))).......((((((((((((....	ATCCGGGTGCCCCCTCC	tRF-3	17	ExactMatch	0	0	17	240.232	241.232
AS-tDR-006031		tRF-17-HSRVK7J	Cys-GCA-14-1	58	74	GGGGGTATAGCTCAGGGGTAGAGCATTTGACTGCAGATCAAGAAGTCCCCGGTTCAAATCCGGGTGCCCCCTCCA	75	)))))))..)))).......((((.))))).......(((((.....))))).......((((((((((((....	ATCCGGGTGCCCCCTCC	tRF-3	17	ExactMatch	0	0	17	240.232	241.232
AS-tDR-006031		tRF-17-HSRVK7J	Cys-GCA-8-1	58	74	GGGGGTATAGCTCAGGGGTAGAGCATTTGACTGCAGATCAAGAGGTCCCCGGTTCAAATCCGGGTGCCCCCTCCA	75	)))))))..)))).......((((.))))).......(((((.....))))).......((((((((((((....	ATCCGGGTGCCCCCTCC	tRF-3	17	ExactMatch	0	0	17	240.232	241.232
AS-tDR-006580		tRF-35-QKF1R3WE8RO86J	Asp-GTC-2-1	39	73	TCCTCGTTAGTATAGTGGTGAGTATCCCCGCCTGTCACGCGGGAGACCGGGGTTCGATTCCCCGACGGGGAGCCA	75	)))))))..))))........((((.))))).......(((((....))))).......((((((((((((....	GCGGGAGACCGGGGTTCGATTCCCCGACGGGGAGC	i-tRF	35	ExactMatch	0	0	31	438.07	439.07
AS-tDR-008898			Asp-GTC-2-1	39	73	TCCTCGTTAGTATAGTGGTGAGTATCCCCGCCTGTCACGCGGGAGACCGGGGTTCGATTCCCCGACGGGGAGCCA	75	)))))))..))))........((((.))))).......(((((....))))).......((((((((((((....	GCGGGAGACCGGGGTTCGATTCCCCGACGGGGAGT	i-tRF	35	35C>T	0	0	26	367.413	368.413
AS-tDR-006580		tRF-35-QKF1R3WE8RO86J	Asp-GTC-2-10	39	73	TCCTCGTTAGTATAGTGGTGAGTATCCCCGCCTGTCACGCGGGAGACCGGGGTTCGATTCCCCGACGGGGAGCCA	75	)))))))..))))........((((.))))).......(((((....))))).......((((((((((((....	GCGGGAGACCGGGGTTCGATTCCCCGACGGGGAGC	i-tRF	35	ExactMatch	0	0	31	438.07	439.07
AS-tDR-008898			Asp-GTC-2-10	39	73	TCCTCGTTAGTATAGTGGTGAGTATCCCCGCCTGTCACGCGGGAGACCGGGGTTCGATTCCCCGACGGGGAGCCA	75	)))))))..))))........((((.))))).......(((((....))))).......((((((((((((....	GCGGGAGACCGGGGTTCGATTCCCCGACGGGGAGT	i-tRF	35	35C>T	0	0	26	367.413	368.413
AS-tDR-006580		tRF-35-QKF1R3WE8RO86J	Asp-GTC-2-11	39	73	TCCTCGTTAGTATAGTGGTGAGTATCCCCGCCTGTCACGCGGGAGACCGGGGTTCGATTCCCCGACGGGGAGCCA	75	)))))))..))))........((((.))))).......(((((....))))).......((((((((((((....	GCGGGAGACCGGGGTTCGATTCCCCGACGGGGAGC	i-tRF	35	ExactMatch	0	0	31	438.07	439.07
AS-tDR-008898			Asp-GTC-2-11	39	73	TCCTCGTTAGTATAGTGGTGAGTATCCCCGCCTGTCACGCGGGAGACCGGGGTTCGATTCCCCGACGGGGAGCCA	75	)))))))..))))........((((.))))).......(((((....))))).......((((((((((((....	GCGGGAGACCGGGGTTCGATTCCCCGACGGGGAGT	i-tRF	35	35C>T	0	0	26	367.413	368.413
AS-tDR-006580		tRF-35-QKF1R3WE8RO86J	Asp-GTC-2-2	39	73	TCCTCGTTAGTATAGTGGTGAGTATCCCCGCCTGTCACGCGGGAGACCGGGGTTCGATTCCCCGACGGGGAGCCA	75	)))))))..))))........((((.))))).......(((((....))))).......((((((((((((....	GCGGGAGACCGGGGTTCGATTCCCCGACGGGGAGC	i-tRF	35	ExactMatch	0	0	31	438.07	439.07
AS-tDR-008898			Asp-GTC-2-2	39	73	TCCTCGTTAGTATAGTGGTGAGTATCCCCGCCTGTCACGCGGGAGACCGGGGTTCGATTCCCCGACGGGGAGCCA	75	)))))))..))))........((((.))))).......(((((....))))).......((((((((((((....	GCGGGAGACCGGGGTTCGATTCCCCGACGGGGAGT	i-tRF	35	35C>T	0	0	26	367.413	368.413
AS-tDR-006580		tRF-35-QKF1R3WE8RO86J	Asp-GTC-2-3	39	73	TCCTCGTTAGTATAGTGGTGAGTATCCCCGCCTGTCACGCGGGAGACCGGGGTTCGATTCCCCGACGGGGAGCCA	75	)))))))..))))........((((.))))).......(((((....))))).......((((((((((((....	GCGGGAGACCGGGGTTCGATTCCCCGACGGGGAGC	i-tRF	35	ExactMatch	0	0	31	438.07	439.07
AS-tDR-008898			Asp-GTC-2-3	39	73	TCCTCGTTAGTATAGTGGTGAGTATCCCCGCCTGTCACGCGGGAGACCGGGGTTCGATTCCCCGACGGGGAGCCA	75	)))))))..))))........((((.))))).......(((((....))))).......((((((((((((....	GCGGGAGACCGGGGTTCGATTCCCCGACGGGGAGT	i-tRF	35	35C>T	0	0	26	367.413	368.413
AS-tDR-006580		tRF-35-QKF1R3WE8RO86J	Asp-GTC-2-4	39	73	TCCTCGTTAGTATAGTGGTGAGTATCCCCGCCTGTCACGCGGGAGACCGGGGTTCGATTCCCCGACGGGGAGCCA	75	)))))))..))))........((((.))))).......(((((....))))).......((((((((((((....	GCGGGAGACCGGGGTTCGATTCCCCGACGGGGAGC	i-tRF	35	ExactMatch	0	0	31	438.07	439.07
AS-tDR-008898			Asp-GTC-2-4	39	73	TCCTCGTTAGTATAGTGGTGAGTATCCCCGCCTGTCACGCGGGAGACCGGGGTTCGATTCCCCGACGGGGAGCCA	75	)))))))..))))........((((.))))).......(((((....))))).......((((((((((((....	GCGGGAGACCGGGGTTCGATTCCCCGACGGGGAGT	i-tRF	35	35C>T	0	0	26	367.413	368.413
AS-tDR-006580		tRF-35-QKF1R3WE8RO86J	Asp-GTC-2-5	39	73	TCCTCGTTAGTATAGTGGTGAGTATCCCCGCCTGTCACGCGGGAGACCGGGGTTCGATTCCCCGACGGGGAGCCA	75	)))))))..))))........((((.))))).......(((((....))))).......((((((((((((....	GCGGGAGACCGGGGTTCGATTCCCCGACGGGGAGC	i-tRF	35	ExactMatch	0	0	31	438.07	439.07
AS-tDR-008898			Asp-GTC-2-5	39	73	TCCTCGTTAGTATAGTGGTGAGTATCCCCGCCTGTCACGCGGGAGACCGGGGTTCGATTCCCCGACGGGGAGCCA	75	)))))))..))))........((((.))))).......(((((....))))).......((((((((((((....	GCGGGAGACCGGGGTTCGATTCCCCGACGGGGAGT	i-tRF	35	35C>T	0	0	26	367.413	368.413
AS-tDR-006580		tRF-35-QKF1R3WE8RO86J	Asp-GTC-2-6	39	73	TCCTCGTTAGTATAGTGGTGAGTATCCCCGCCTGTCACGCGGGAGACCGGGGTTCGATTCCCCGACGGGGAGCCA	75	)))))))..))))........((((.))))).......(((((....))))).......((((((((((((....	GCGGGAGACCGGGGTTCGATTCCCCGACGGGGAGC	i-tRF	35	ExactMatch	0	0	31	438.07	439.07
AS-tDR-008898			Asp-GTC-2-6	39	73	TCCTCGTTAGTATAGTGGTGAGTATCCCCGCCTGTCACGCGGGAGACCGGGGTTCGATTCCCCGACGGGGAGCCA	75	)))))))..))))........((((.))))).......(((((....))))).......((((((((((((....	GCGGGAGACCGGGGTTCGATTCCCCGACGGGGAGT	i-tRF	35	35C>T	0	0	26	367.413	368.413
AS-tDR-006580		tRF-35-QKF1R3WE8RO86J	Asp-GTC-2-7	39	73	TCCTCGTTAGTATAGTGGTGAGTATCCCCGCCTGTCACGCGGGAGACCGGGGTTCGATTCCCCGACGGGGAGCCA	75	)))))))..))))........((((.))))).......(((((....))))).......((((((((((((....	GCGGGAGACCGGGGTTCGATTCCCCGACGGGGAGC	i-tRF	35	ExactMatch	0	0	31	438.07	439.07
AS-tDR-008898			Asp-GTC-2-7	39	73	TCCTCGTTAGTATAGTGGTGAGTATCCCCGCCTGTCACGCGGGAGACCGGGGTTCGATTCCCCGACGGGGAGCCA	75	)))))))..))))........((((.))))).......(((((....))))).......((((((((((((....	GCGGGAGACCGGGGTTCGATTCCCCGACGGGGAGT	i-tRF	35	35C>T	0	0	26	367.413	368.413
AS-tDR-006580		tRF-35-QKF1R3WE8RO86J	Asp-GTC-2-8	39	73	TCCTCGTTAGTATAGTGGTGAGTATCCCCGCCTGTCACGCGGGAGACCGGGGTTCGATTCCCCGACGGGGAGCCA	75	)))))))..))))........((((.))))).......(((((....))))).......((((((((((((....	GCGGGAGACCGGGGTTCGATTCCCCGACGGGGAGC	i-tRF	35	ExactMatch	0	0	31	438.07	439.07
AS-tDR-008898			Asp-GTC-2-8	39	73	TCCTCGTTAGTATAGTGGTGAGTATCCCCGCCTGTCACGCGGGAGACCGGGGTTCGATTCCCCGACGGGGAGCCA	75	)))))))..))))........((((.))))).......(((((....))))).......((((((((((((....	GCGGGAGACCGGGGTTCGATTCCCCGACGGGGAGT	i-tRF	35	35C>T	0	0	26	367.413	368.413
AS-tDR-006580		tRF-35-QKF1R3WE8RO86J	Asp-GTC-2-9	39	73	TCCTCGTTAGTATAGTGGTGAGTATCCCCGCCTGTCACGCGGGAGACCGGGGTTCGATTCCCCGACGGGGAGCCA	75	)))))))..))))........((((.))))).......(((((....))))).......((((((((((((....	GCGGGAGACCGGGGTTCGATTCCCCGACGGGGAGC	i-tRF	35	ExactMatch	0	0	31	438.07	439.07
AS-tDR-008898			Asp-GTC-2-9	39	73	TCCTCGTTAGTATAGTGGTGAGTATCCCCGCCTGTCACGCGGGAGACCGGGGTTCGATTCCCCGACGGGGAGCCA	75	)))))))..))))........((((.))))).......(((((....))))).......((((((((((((....	GCGGGAGACCGGGGTTCGATTCCCCGACGGGGAGT	i-tRF	35	35C>T	0	0	26	367.413	368.413
AS-tDR-004535		tRF-16-MBQ4NKD	iMet-CAT-1-1	16	31	AGCAGAGTGGCGCAGCGGAAGCGTGCTGGGCCCATAACCCAGAGGTCGATGGATCGAAACCATCCTCTGCTACCA	75	)))))))..)))).......((((.))))).......(((((.....))))).......((((((((((((....	CGGAAGCGTGCTGGGC	i-tRF	16	ExactMatch	106	782.53	170	2402.32	3.06729
AS-tDR-004537		tRF-18-MBQ4NKDJ	iMet-CAT-1-1	16	33	AGCAGAGTGGCGCAGCGGAAGCGTGCTGGGCCCATAACCCAGAGGTCGATGGATCGAAACCATCCTCTGCTACCA	75	)))))))..)))).......((((.))))).......(((((.....))))).......((((((((((((....	CGGAAGCGTGCTGGGCCC	i-tRF	18	ExactMatch	0	0	44	621.776	622.776
AS-tDR-008249			iMet-CAT-1-1	16	33	AGCAGAGTGGCGCAGCGGAAGCGTGCTGGGCCCATAACCCAGAGGTCGATGGATCGAAACCATCCTCTGCTACCA	75	)))))))..)))).......((((.))))).......(((((.....))))).......((((((((((((....	CGGAAGCGTGCTGGGCCT	i-tRF	18	18C>T	0	0	28	395.676	396.676
AS-tDR-009347			iMet-CAT-1-1	16	39	AGCAGAGTGGCGCAGCGGAAGCGTGCTGGGCCCATAACCCAGAGGTCGATGGATCGAAACCATCCTCTGCTACCA	75	)))))))..)))).......((((.))))).......(((((.....))))).......((((((((((((....	CGGAAGCGTGCTGGGCCCATAACC	i-tRF	24	ExactMatch	0	0	19	268.494	269.494
AS-tDR-006187		tRF-16-KM4Y41B	iMet-CAT-1-1	60	75	AGCAGAGTGGCGCAGCGGAAGCGTGCTGGGCCCATAACCCAGAGGTCGATGGATCGAAACCATCCTCTGCTACCA	75	)))))))..)))).......((((.))))).......(((((.....))))).......((((((((((((....	CCATCCTCTGCTACCA	tRF-3	16	ExactMatch	0	0	32	452.201	453.201
AS-tDR-004535		tRF-16-MBQ4NKD	iMet-CAT-1-2	16	31	AGCAGAGTGGCGCAGCGGAAGCGTGCTGGGCCCATAACCCAGAGGTCGATGGATCGAAACCATCCTCTGCTACCA	75	)))))))..)))).......((((.))))).......(((((.....))))).......((((((((((((....	CGGAAGCGTGCTGGGC	i-tRF	16	ExactMatch	106	782.53	170	2402.32	3.06729
AS-tDR-004537		tRF-18-MBQ4NKDJ	iMet-CAT-1-2	16	33	AGCAGAGTGGCGCAGCGGAAGCGTGCTGGGCCCATAACCCAGAGGTCGATGGATCGAAACCATCCTCTGCTACCA	75	)))))))..)))).......((((.))))).......(((((.....))))).......((((((((((((....	CGGAAGCGTGCTGGGCCC	i-tRF	18	ExactMatch	0	0	44	621.776	622.776
AS-tDR-008249			iMet-CAT-1-2	16	33	AGCAGAGTGGCGCAGCGGAAGCGTGCTGGGCCCATAACCCAGAGGTCGATGGATCGAAACCATCCTCTGCTACCA	75	)))))))..)))).......((((.))))).......(((((.....))))).......((((((((((((....	CGGAAGCGTGCTGGGCCT	i-tRF	18	18C>T	0	0	28	395.676	396.676
AS-tDR-009347			iMet-CAT-1-2	16	39	AGCAGAGTGGCGCAGCGGAAGCGTGCTGGGCCCATAACCCAGAGGTCGATGGATCGAAACCATCCTCTGCTACCA	75	)))))))..)))).......((((.))))).......(((((.....))))).......((((((((((((....	CGGAAGCGTGCTGGGCCCATAACC	i-tRF	24	ExactMatch	0	0	19	268.494	269.494
AS-tDR-006187		tRF-16-KM4Y41B	iMet-CAT-1-2	60	75	AGCAGAGTGGCGCAGCGGAAGCGTGCTGGGCCCATAACCCAGAGGTCGATGGATCGAAACCATCCTCTGCTACCA	75	)))))))..)))).......((((.))))).......(((((.....))))).......((((((((((((....	CCATCCTCTGCTACCA	tRF-3	16	ExactMatch	0	0	32	452.201	453.201
AS-tDR-004535		tRF-16-MBQ4NKD	iMet-CAT-1-3	16	31	AGCAGAGTGGCGCAGCGGAAGCGTGCTGGGCCCATAACCCAGAGGTCGATGGATCGAAACCATCCTCTGCTACCA	75	)))))))..)))).......((((.))))).......(((((.....))))).......((((((((((((....	CGGAAGCGTGCTGGGC	i-tRF	16	ExactMatch	106	782.53	170	2402.32	3.06729
AS-tDR-004537		tRF-18-MBQ4NKDJ	iMet-CAT-1-3	16	33	AGCAGAGTGGCGCAGCGGAAGCGTGCTGGGCCCATAACCCAGAGGTCGATGGATCGAAACCATCCTCTGCTACCA	75	)))))))..)))).......((((.))))).......(((((.....))))).......((((((((((((....	CGGAAGCGTGCTGGGCCC	i-tRF	18	ExactMatch	0	0	44	621.776	622.776
AS-tDR-008249			iMet-CAT-1-3	16	33	AGCAGAGTGGCGCAGCGGAAGCGTGCTGGGCCCATAACCCAGAGGTCGATGGATCGAAACCATCCTCTGCTACCA	75	)))))))..)))).......((((.))))).......(((((.....))))).......((((((((((((....	CGGAAGCGTGCTGGGCCT	i-tRF	18	18C>T	0	0	28	395.676	396.676
AS-tDR-009347			iMet-CAT-1-3	16	39	AGCAGAGTGGCGCAGCGGAAGCGTGCTGGGCCCATAACCCAGAGGTCGATGGATCGAAACCATCCTCTGCTACCA	75	)))))))..)))).......((((.))))).......(((((.....))))).......((((((((((((....	CGGAAGCGTGCTGGGCCCATAACC	i-tRF	24	ExactMatch	0	0	19	268.494	269.494
AS-tDR-006187		tRF-16-KM4Y41B	iMet-CAT-1-3	60	75	AGCAGAGTGGCGCAGCGGAAGCGTGCTGGGCCCATAACCCAGAGGTCGATGGATCGAAACCATCCTCTGCTACCA	75	)))))))..)))).......((((.))))).......(((((.....))))).......((((((((((((....	CCATCCTCTGCTACCA	tRF-3	16	ExactMatch	0	0	32	452.201	453.201
AS-tDR-004535		tRF-16-MBQ4NKD	iMet-CAT-1-4	16	31	AGCAGAGTGGCGCAGCGGAAGCGTGCTGGGCCCATAACCCAGAGGTCGATGGATCGAAACCATCCTCTGCTACCA	75	)))))))..)))).......((((.))))).......(((((.....))))).......((((((((((((....	CGGAAGCGTGCTGGGC	i-tRF	16	ExactMatch	106	782.53	170	2402.32	3.06729
AS-tDR-004537		tRF-18-MBQ4NKDJ	iMet-CAT-1-4	16	33	AGCAGAGTGGCGCAGCGGAAGCGTGCTGGGCCCATAACCCAGAGGTCGATGGATCGAAACCATCCTCTGCTACCA	75	)))))))..)))).......((((.))))).......(((((.....))))).......((((((((((((....	CGGAAGCGTGCTGGGCCC	i-tRF	18	ExactMatch	0	0	44	621.776	622.776
AS-tDR-008249			iMet-CAT-1-4	16	33	AGCAGAGTGGCGCAGCGGAAGCGTGCTGGGCCCATAACCCAGAGGTCGATGGATCGAAACCATCCTCTGCTACCA	75	)))))))..)))).......((((.))))).......(((((.....))))).......((((((((((((....	CGGAAGCGTGCTGGGCCT	i-tRF	18	18C>T	0	0	28	395.676	396.676
AS-tDR-009347			iMet-CAT-1-4	16	39	AGCAGAGTGGCGCAGCGGAAGCGTGCTGGGCCCATAACCCAGAGGTCGATGGATCGAAACCATCCTCTGCTACCA	75	)))))))..)))).......((((.))))).......(((((.....))))).......((((((((((((....	CGGAAGCGTGCTGGGCCCATAACC	i-tRF	24	ExactMatch	0	0	19	268.494	269.494
AS-tDR-006187		tRF-16-KM4Y41B	iMet-CAT-1-4	60	75	AGCAGAGTGGCGCAGCGGAAGCGTGCTGGGCCCATAACCCAGAGGTCGATGGATCGAAACCATCCTCTGCTACCA	75	)))))))..)))).......((((.))))).......(((((.....))))).......((((((((((((....	CCATCCTCTGCTACCA	tRF-3	16	ExactMatch	0	0	32	452.201	453.201
AS-tDR-004535		tRF-16-MBQ4NKD	iMet-CAT-1-5	16	31	AGCAGAGTGGCGCAGCGGAAGCGTGCTGGGCCCATAACCCAGAGGTCGATGGATCGAAACCATCCTCTGCTACCA	75	)))))))..)))).......((((.))))).......(((((.....))))).......((((((((((((....	CGGAAGCGTGCTGGGC	i-tRF	16	ExactMatch	106	782.53	170	2402.32	3.06729
AS-tDR-004537		tRF-18-MBQ4NKDJ	iMet-CAT-1-5	16	33	AGCAGAGTGGCGCAGCGGAAGCGTGCTGGGCCCATAACCCAGAGGTCGATGGATCGAAACCATCCTCTGCTACCA	75	)))))))..)))).......((((.))))).......(((((.....))))).......((((((((((((....	CGGAAGCGTGCTGGGCCC	i-tRF	18	ExactMatch	0	0	44	621.776	622.776
AS-tDR-008249			iMet-CAT-1-5	16	33	AGCAGAGTGGCGCAGCGGAAGCGTGCTGGGCCCATAACCCAGAGGTCGATGGATCGAAACCATCCTCTGCTACCA	75	)))))))..)))).......((((.))))).......(((((.....))))).......((((((((((((....	CGGAAGCGTGCTGGGCCT	i-tRF	18	18C>T	0	0	28	395.676	396.676
AS-tDR-009347			iMet-CAT-1-5	16	39	AGCAGAGTGGCGCAGCGGAAGCGTGCTGGGCCCATAACCCAGAGGTCGATGGATCGAAACCATCCTCTGCTACCA	75	)))))))..)))).......((((.))))).......(((((.....))))).......((((((((((((....	CGGAAGCGTGCTGGGCCCATAACC	i-tRF	24	ExactMatch	0	0	19	268.494	269.494
AS-tDR-006187		tRF-16-KM4Y41B	iMet-CAT-1-5	60	75	AGCAGAGTGGCGCAGCGGAAGCGTGCTGGGCCCATAACCCAGAGGTCGATGGATCGAAACCATCCTCTGCTACCA	75	)))))))..)))).......((((.))))).......(((((.....))))).......((((((((((((....	CCATCCTCTGCTACCA	tRF-3	16	ExactMatch	0	0	32	452.201	453.201
AS-tDR-004535		tRF-16-MBQ4NKD	iMet-CAT-1-6	16	31	AGCAGAGTGGCGCAGCGGAAGCGTGCTGGGCCCATAACCCAGAGGTCGATGGATCGAAACCATCCTCTGCTACCA	75	)))))))..)))).......((((.))))).......(((((.....))))).......((((((((((((....	CGGAAGCGTGCTGGGC	i-tRF	16	ExactMatch	106	782.53	170	2402.32	3.06729
AS-tDR-004537		tRF-18-MBQ4NKDJ	iMet-CAT-1-6	16	33	AGCAGAGTGGCGCAGCGGAAGCGTGCTGGGCCCATAACCCAGAGGTCGATGGATCGAAACCATCCTCTGCTACCA	75	)))))))..)))).......((((.))))).......(((((.....))))).......((((((((((((....	CGGAAGCGTGCTGGGCCC	i-tRF	18	ExactMatch	0	0	44	621.776	622.776
AS-tDR-008249			iMet-CAT-1-6	16	33	AGCAGAGTGGCGCAGCGGAAGCGTGCTGGGCCCATAACCCAGAGGTCGATGGATCGAAACCATCCTCTGCTACCA	75	)))))))..)))).......((((.))))).......(((((.....))))).......((((((((((((....	CGGAAGCGTGCTGGGCCT	i-tRF	18	18C>T	0	0	28	395.676	396.676
AS-tDR-009347			iMet-CAT-1-6	16	39	AGCAGAGTGGCGCAGCGGAAGCGTGCTGGGCCCATAACCCAGAGGTCGATGGATCGAAACCATCCTCTGCTACCA	75	)))))))..)))).......((((.))))).......(((((.....))))).......((((((((((((....	CGGAAGCGTGCTGGGCCCATAACC	i-tRF	24	ExactMatch	0	0	19	268.494	269.494
AS-tDR-006187		tRF-16-KM4Y41B	iMet-CAT-1-6	60	75	AGCAGAGTGGCGCAGCGGAAGCGTGCTGGGCCCATAACCCAGAGGTCGATGGATCGAAACCATCCTCTGCTACCA	75	)))))))..)))).......((((.))))).......(((((.....))))).......((((((((((((....	CCATCCTCTGCTACCA	tRF-3	16	ExactMatch	0	0	32	452.201	453.201
AS-tDR-004535		tRF-16-MBQ4NKD	iMet-CAT-1-7	16	31	AGCAGAGTGGCGCAGCGGAAGCGTGCTGGGCCCATAACCCAGAGGTCGATGGATCGAAACCATCCTCTGCTACCA	75	)))))))..)))).......((((.))))).......(((((.....))))).......((((((((((((....	CGGAAGCGTGCTGGGC	i-tRF	16	ExactMatch	106	782.53	170	2402.32	3.06729
AS-tDR-004537		tRF-18-MBQ4NKDJ	iMet-CAT-1-7	16	33	AGCAGAGTGGCGCAGCGGAAGCGTGCTGGGCCCATAACCCAGAGGTCGATGGATCGAAACCATCCTCTGCTACCA	75	)))))))..)))).......((((.))))).......(((((.....))))).......((((((((((((....	CGGAAGCGTGCTGGGCCC	i-tRF	18	ExactMatch	0	0	44	621.776	622.776
AS-tDR-008249			iMet-CAT-1-7	16	33	AGCAGAGTGGCGCAGCGGAAGCGTGCTGGGCCCATAACCCAGAGGTCGATGGATCGAAACCATCCTCTGCTACCA	75	)))))))..)))).......((((.))))).......(((((.....))))).......((((((((((((....	CGGAAGCGTGCTGGGCCT	i-tRF	18	18C>T	0	0	28	395.676	396.676
AS-tDR-009347			iMet-CAT-1-7	16	39	AGCAGAGTGGCGCAGCGGAAGCGTGCTGGGCCCATAACCCAGAGGTCGATGGATCGAAACCATCCTCTGCTACCA	75	)))))))..)))).......((((.))))).......(((((.....))))).......((((((((((((....	CGGAAGCGTGCTGGGCCCATAACC	i-tRF	24	ExactMatch	0	0	19	268.494	269.494
AS-tDR-006187		tRF-16-KM4Y41B	iMet-CAT-1-7	60	75	AGCAGAGTGGCGCAGCGGAAGCGTGCTGGGCCCATAACCCAGAGGTCGATGGATCGAAACCATCCTCTGCTACCA	75	)))))))..)))).......((((.))))).......(((((.....))))).......((((((((((((....	CCATCCTCTGCTACCA	tRF-3	16	ExactMatch	0	0	32	452.201	453.201
AS-tDR-004535		tRF-16-MBQ4NKD	iMet-CAT-1-8	16	31	AGCAGAGTGGCGCAGCGGAAGCGTGCTGGGCCCATAACCCAGAGGTCGATGGATCGAAACCATCCTCTGCTACCA	75	)))))))..)))).......((((.))))).......(((((.....))))).......((((((((((((....	CGGAAGCGTGCTGGGC	i-tRF	16	ExactMatch	106	782.53	170	2402.32	3.06729
AS-tDR-004537		tRF-18-MBQ4NKDJ	iMet-CAT-1-8	16	33	AGCAGAGTGGCGCAGCGGAAGCGTGCTGGGCCCATAACCCAGAGGTCGATGGATCGAAACCATCCTCTGCTACCA	75	)))))))..)))).......((((.))))).......(((((.....))))).......((((((((((((....	CGGAAGCGTGCTGGGCCC	i-tRF	18	ExactMatch	0	0	44	621.776	622.776
AS-tDR-008249			iMet-CAT-1-8	16	33	AGCAGAGTGGCGCAGCGGAAGCGTGCTGGGCCCATAACCCAGAGGTCGATGGATCGAAACCATCCTCTGCTACCA	75	)))))))..)))).......((((.))))).......(((((.....))))).......((((((((((((....	CGGAAGCGTGCTGGGCCT	i-tRF	18	18C>T	0	0	28	395.676	396.676
AS-tDR-009347			iMet-CAT-1-8	16	39	AGCAGAGTGGCGCAGCGGAAGCGTGCTGGGCCCATAACCCAGAGGTCGATGGATCGAAACCATCCTCTGCTACCA	75	)))))))..)))).......((((.))))).......(((((.....))))).......((((((((((((....	CGGAAGCGTGCTGGGCCCATAACC	i-tRF	24	ExactMatch	0	0	19	268.494	269.494
AS-tDR-006187		tRF-16-KM4Y41B	iMet-CAT-1-8	60	75	AGCAGAGTGGCGCAGCGGAAGCGTGCTGGGCCCATAACCCAGAGGTCGATGGATCGAAACCATCCTCTGCTACCA	75	)))))))..)))).......((((.))))).......(((((.....))))).......((((((((((((....	CCATCCTCTGCTACCA	tRF-3	16	ExactMatch	0	0	32	452.201	453.201
AS-tDR-004535		tRF-16-MBQ4NKD	iMet-CAT-2-1	16	31	AGCAGAGTGGCGCAGCGGAAGCGTGCTGGGCCCATAACCCAGAGGTCGATGGATCTAAACCATCCTCTGCTACCA	75	)))))))..)))).......((((.))))).......(((((.....))))).......((((((((((((....	CGGAAGCGTGCTGGGC	i-tRF	16	ExactMatch	106	782.53	170	2402.32	3.06729
AS-tDR-004537		tRF-18-MBQ4NKDJ	iMet-CAT-2-1	16	33	AGCAGAGTGGCGCAGCGGAAGCGTGCTGGGCCCATAACCCAGAGGTCGATGGATCTAAACCATCCTCTGCTACCA	75	)))))))..)))).......((((.))))).......(((((.....))))).......((((((((((((....	CGGAAGCGTGCTGGGCCC	i-tRF	18	ExactMatch	0	0	44	621.776	622.776
AS-tDR-008249			iMet-CAT-2-1	16	33	AGCAGAGTGGCGCAGCGGAAGCGTGCTGGGCCCATAACCCAGAGGTCGATGGATCTAAACCATCCTCTGCTACCA	75	)))))))..)))).......((((.))))).......(((((.....))))).......((((((((((((....	CGGAAGCGTGCTGGGCCT	i-tRF	18	18C>T	0	0	28	395.676	396.676
AS-tDR-009347			iMet-CAT-2-1	16	39	AGCAGAGTGGCGCAGCGGAAGCGTGCTGGGCCCATAACCCAGAGGTCGATGGATCTAAACCATCCTCTGCTACCA	75	)))))))..)))).......((((.))))).......(((((.....))))).......((((((((((((....	CGGAAGCGTGCTGGGCCCATAACC	i-tRF	24	ExactMatch	0	0	19	268.494	269.494
AS-tDR-006187		tRF-16-KM4Y41B	iMet-CAT-2-1	60	75	AGCAGAGTGGCGCAGCGGAAGCGTGCTGGGCCCATAACCCAGAGGTCGATGGATCTAAACCATCCTCTGCTACCA	75	)))))))..)))).......((((.))))).......(((((.....))))).......((((((((((((....	CCATCCTCTGCTACCA	tRF-3	16	ExactMatch	0	0	32	452.201	453.201
AS-tDR-000395		tRF-18-R29P4P04	Ala-AGC-4-1	1	18	GGGGATGTAGCTCAGTGGTAGAGCGCATGCTTAGCATGCATGAGGTCCCGGGTTCGATCCCCAGCATCTCCACCA	75	)))))))..)))).......((((.))))).......(((((.....).))).......(((.((((((((....	GGGGATGTAGCTCAGTGG	tRF-5	18	ExactMatch	73	538.912	85	1201.16	2.22658
AS-tDR-000396		tRF-19-R29P4PJZ	Ala-AGC-4-1	1	19	GGGGATGTAGCTCAGTGGTAGAGCGCATGCTTAGCATGCATGAGGTCCCGGGTTCGATCCCCAGCATCTCCACCA	75	)))))))..)))).......((((.))))).......(((((.....).))).......(((.((((((((....	GGGGATGTAGCTCAGTGGT	tRF-5	19	ExactMatch	60	442.942	101	1427.26	3.21722
AS-tDR-000397		tRF-20-R29P4P9L	Ala-AGC-4-1	1	20	GGGGATGTAGCTCAGTGGTAGAGCGCATGCTTAGCATGCATGAGGTCCCGGGTTCGATCCCCAGCATCTCCACCA	75	)))))))..)))).......((((.))))).......(((((.....).))).......(((.((((((((....	GGGGATGTAGCTCAGTGGTA	tRF-5	20	ExactMatch	0	0	29	409.807	410.807
AS-tDR-000400		tRF-23-R29P4P9LDS	Ala-AGC-4-1	1	23	GGGGATGTAGCTCAGTGGTAGAGCGCATGCTTAGCATGCATGAGGTCCCGGGTTCGATCCCCAGCATCTCCACCA	75	)))))))..)))).......((((.))))).......(((((.....).))).......(((.((((((((....	GGGGATGTAGCTCAGTGGTAGAG	tRF-5	23	ExactMatch	0	0	22	310.888	311.888
AS-tDR-000401		tRF-24-R29P4P9LH9	Ala-AGC-4-1	1	24	GGGGATGTAGCTCAGTGGTAGAGCGCATGCTTAGCATGCATGAGGTCCCGGGTTCGATCCCCAGCATCTCCACCA	75	)))))))..)))).......((((.))))).......(((((.....).))).......(((.((((((((....	GGGGATGTAGCTCAGTGGTAGAGC	tRF-5	24	ExactMatch	30	221.471	36	508.726	2.2912
AS-tDR-007275			Thr-CGT-6-1	14	31	GGCAGAGTGGTGCAGCGGAAGCGTGCTGGGCCCGTAACCCAGAGGTCAATGGATCGAAGCCATCCTTGGCTACCA	75	))).)))..)))).......((((.))))).......(((((......)))).......((((.(((.(((....	AGCGGAAGCGTGCTGGGC	i-tRF	18	ExactMatch	0	0	15	211.969	212.969
AS-tDR-004535		tRF-16-MBQ4NKD	Thr-CGT-6-1	16	31	GGCAGAGTGGTGCAGCGGAAGCGTGCTGGGCCCGTAACCCAGAGGTCAATGGATCGAAGCCATCCTTGGCTACCA	75	))).)))..)))).......((((.))))).......(((((......)))).......((((.(((.(((....	CGGAAGCGTGCTGGGC	i-tRF	16	ExactMatch	106	782.53	170	2402.32	3.06729
AS-tDR-010695			Thr-CGT-6-1	16	33	GGCAGAGTGGTGCAGCGGAAGCGTGCTGGGCCCGTAACCCAGAGGTCAATGGATCGAAGCCATCCTTGGCTACCA	75	))).)))..)))).......((((.))))).......(((((......)))).......((((.(((.(((....	CGGAAGCGTGCTGGGCCA	i-tRF	18	18C>A	0	0	17	240.232	241.232
AS-tDR-004537		tRF-18-MBQ4NKDJ	Thr-CGT-6-1	16	33	GGCAGAGTGGTGCAGCGGAAGCGTGCTGGGCCCGTAACCCAGAGGTCAATGGATCGAAGCCATCCTTGGCTACCA	75	))).)))..)))).......((((.))))).......(((((......)))).......((((.(((.(((....	CGGAAGCGTGCTGGGCCC	i-tRF	18	ExactMatch	0	0	44	621.776	622.776
AS-tDR-008249			Thr-CGT-6-1	16	33	GGCAGAGTGGTGCAGCGGAAGCGTGCTGGGCCCGTAACCCAGAGGTCAATGGATCGAAGCCATCCTTGGCTACCA	75	))).)))..)))).......((((.))))).......(((((......)))).......((((.(((.(((....	CGGAAGCGTGCTGGGCCT	i-tRF	18	18C>T	0	0	28	395.676	396.676
AS-tDR-006580		tRF-35-QKF1R3WE8RO86J	Asp-GTC-3-1	39	73	TCCTCGTTAGTATAGTGGTGAGTGTCCCCGTCTGTCACGCGGGAGACCGGGGTTCGATTCCCCGACGGGGAGCCA	75	)))))))..))))........((((.))))).......(((((....))))).......((((((((((((....	GCGGGAGACCGGGGTTCGATTCCCCGACGGGGAGC	i-tRF	35	ExactMatch	0	0	31	438.07	439.07
AS-tDR-008898			Asp-GTC-3-1	39	73	TCCTCGTTAGTATAGTGGTGAGTGTCCCCGTCTGTCACGCGGGAGACCGGGGTTCGATTCCCCGACGGGGAGCCA	75	)))))))..))))........((((.))))).......(((((....))))).......((((((((((((....	GCGGGAGACCGGGGTTCGATTCCCCGACGGGGAGT	i-tRF	35	35C>T	0	0	26	367.413	368.413
AS-tDR-006581		tRF-36-QKF1R3WE8RO86JD	Asp-GTC-3-1	39	74	TCCTCGTTAGTATAGTGGTGAGTGTCCCCGTCTGTCACGCGGGAGACCGGGGTTCGATTCCCCGACGGGGAGCCA	75	)))))))..))))........((((.))))).......(((((....))))).......((((((((((((....	GCGGGAGACCGGGGTTCGATTCCCCGACGGGGAGCC	tRF-3	36	ExactMatch	0	0	12	169.575	170.575
AS-tDR-005978		tRF-17-H5S8R6J	Trp-CCA-1-1	58	74	GGCCTCGTGGCGCAACGGTAGCGCGTCTGACTCCAGATCAGAAGGTTGCGTGTTCAAATCACGTCGGGGTCACCA	75	)))))))..)))).......((((.))))).......(((((.....))))).......((((((((((((....	ATCACGTCGGGGTCACC	tRF-3	17	ExactMatch	0	0	31	438.07	439.07
AS-tDR-005979		tRF-18-H5S8R6D2	Trp-CCA-1-1	58	75	GGCCTCGTGGCGCAACGGTAGCGCGTCTGACTCCAGATCAGAAGGTTGCGTGTTCAAATCACGTCGGGGTCACCA	75	)))))))..)))).......((((.))))).......(((((.....))))).......((((((((((((....	ATCACGTCGGGGTCACCA	tRF-3	18	ExactMatch	0	0	72	1017.45	1018.45
AS-tDR-006834		tRF-16-8HWKS5D	Trp-CCA-1-1	59	74	GGCCTCGTGGCGCAACGGTAGCGCGTCTGACTCCAGATCAGAAGGTTGCGTGTTCAAATCACGTCGGGGTCACCA	75	)))))))..)))).......((((.))))).......(((((.....))))).......((((((((((((....	TCACGTCGGGGTCACC	tRF-3	16	ExactMatch	0	0	49	692.433	693.433
AS-tDR-006835		tRF-17-8HWKS52	Trp-CCA-1-1	59	75	GGCCTCGTGGCGCAACGGTAGCGCGTCTGACTCCAGATCAGAAGGTTGCGTGTTCAAATCACGTCGGGGTCACCA	75	)))))))..)))).......((((.))))).......(((((.....))))).......((((((((((((....	TCACGTCGGGGTCACCA	tRF-3	17	ExactMatch	0	0	93	1314.21	1315.21
AS-tDR-006135		tRF-16-2WMK81B	Trp-CCA-1-1	60	75	GGCCTCGTGGCGCAACGGTAGCGCGTCTGACTCCAGATCAGAAGGTTGCGTGTTCAAATCACGTCGGGGTCACCA	75	)))))))..)))).......((((.))))).......(((((.....))))).......((((((((((((....	CACGTCGGGGTCACCA	tRF-3	16	ExactMatch	0	0	52	734.827	735.827
AS-tDR-005978		tRF-17-H5S8R6J	Trp-CCA-3-1	58	74	GACCTCGTGGCGCAACGGTAGCGCGTCTGACTCCAGATCAGAAGGTTGCGTGTTCAAATCACGTCGGGGTCACCA	75	)))))))..)))).......((((.))))).......(((((.....))))).......((((((((((((....	ATCACGTCGGGGTCACC	tRF-3	17	ExactMatch	0	0	31	438.07	439.07
AS-tDR-005979		tRF-18-H5S8R6D2	Trp-CCA-3-1	58	75	GACCTCGTGGCGCAACGGTAGCGCGTCTGACTCCAGATCAGAAGGTTGCGTGTTCAAATCACGTCGGGGTCACCA	75	)))))))..)))).......((((.))))).......(((((.....))))).......((((((((((((....	ATCACGTCGGGGTCACCA	tRF-3	18	ExactMatch	0	0	72	1017.45	1018.45
AS-tDR-006834		tRF-16-8HWKS5D	Trp-CCA-3-1	59	74	GACCTCGTGGCGCAACGGTAGCGCGTCTGACTCCAGATCAGAAGGTTGCGTGTTCAAATCACGTCGGGGTCACCA	75	)))))))..)))).......((((.))))).......(((((.....))))).......((((((((((((....	TCACGTCGGGGTCACC	tRF-3	16	ExactMatch	0	0	49	692.433	693.433
AS-tDR-006835		tRF-17-8HWKS52	Trp-CCA-3-1	59	75	GACCTCGTGGCGCAACGGTAGCGCGTCTGACTCCAGATCAGAAGGTTGCGTGTTCAAATCACGTCGGGGTCACCA	75	)))))))..)))).......((((.))))).......(((((.....))))).......((((((((((((....	TCACGTCGGGGTCACCA	tRF-3	17	ExactMatch	0	0	93	1314.21	1315.21
AS-tDR-006135		tRF-16-2WMK81B	Trp-CCA-3-1	60	75	GACCTCGTGGCGCAACGGTAGCGCGTCTGACTCCAGATCAGAAGGTTGCGTGTTCAAATCACGTCGGGGTCACCA	75	)))))))..)))).......((((.))))).......(((((.....))))).......((((((((((((....	CACGTCGGGGTCACCA	tRF-3	16	ExactMatch	0	0	52	734.827	735.827
AS-tDR-005978		tRF-17-H5S8R6J	Trp-CCA-3-2	58	74	GACCTCGTGGCGCAACGGTAGCGCGTCTGACTCCAGATCAGAAGGTTGCGTGTTCAAATCACGTCGGGGTCACCA	75	)))))))..)))).......((((.))))).......(((((.....))))).......((((((((((((....	ATCACGTCGGGGTCACC	tRF-3	17	ExactMatch	0	0	31	438.07	439.07
AS-tDR-005979		tRF-18-H5S8R6D2	Trp-CCA-3-2	58	75	GACCTCGTGGCGCAACGGTAGCGCGTCTGACTCCAGATCAGAAGGTTGCGTGTTCAAATCACGTCGGGGTCACCA	75	)))))))..)))).......((((.))))).......(((((.....))))).......((((((((((((....	ATCACGTCGGGGTCACCA	tRF-3	18	ExactMatch	0	0	72	1017.45	1018.45
AS-tDR-006834		tRF-16-8HWKS5D	Trp-CCA-3-2	59	74	GACCTCGTGGCGCAACGGTAGCGCGTCTGACTCCAGATCAGAAGGTTGCGTGTTCAAATCACGTCGGGGTCACCA	75	)))))))..)))).......((((.))))).......(((((.....))))).......((((((((((((....	TCACGTCGGGGTCACC	tRF-3	16	ExactMatch	0	0	49	692.433	693.433
AS-tDR-006835		tRF-17-8HWKS52	Trp-CCA-3-2	59	75	GACCTCGTGGCGCAACGGTAGCGCGTCTGACTCCAGATCAGAAGGTTGCGTGTTCAAATCACGTCGGGGTCACCA	75	)))))))..)))).......((((.))))).......(((((.....))))).......((((((((((((....	TCACGTCGGGGTCACCA	tRF-3	17	ExactMatch	0	0	93	1314.21	1315.21
AS-tDR-006135		tRF-16-2WMK81B	Trp-CCA-3-2	60	75	GACCTCGTGGCGCAACGGTAGCGCGTCTGACTCCAGATCAGAAGGTTGCGTGTTCAAATCACGTCGGGGTCACCA	75	)))))))..)))).......((((.))))).......(((((.....))))).......((((((((((((....	CACGTCGGGGTCACCA	tRF-3	16	ExactMatch	0	0	52	734.827	735.827
AS-tDR-005978		tRF-17-H5S8R6J	Trp-CCA-3-3	58	74	GACCTCGTGGCGCAACGGTAGCGCGTCTGACTCCAGATCAGAAGGTTGCGTGTTCAAATCACGTCGGGGTCACCA	75	)))))))..)))).......((((.))))).......(((((.....))))).......((((((((((((....	ATCACGTCGGGGTCACC	tRF-3	17	ExactMatch	0	0	31	438.07	439.07
AS-tDR-005979		tRF-18-H5S8R6D2	Trp-CCA-3-3	58	75	GACCTCGTGGCGCAACGGTAGCGCGTCTGACTCCAGATCAGAAGGTTGCGTGTTCAAATCACGTCGGGGTCACCA	75	)))))))..)))).......((((.))))).......(((((.....))))).......((((((((((((....	ATCACGTCGGGGTCACCA	tRF-3	18	ExactMatch	0	0	72	1017.45	1018.45
AS-tDR-006834		tRF-16-8HWKS5D	Trp-CCA-3-3	59	74	GACCTCGTGGCGCAACGGTAGCGCGTCTGACTCCAGATCAGAAGGTTGCGTGTTCAAATCACGTCGGGGTCACCA	75	)))))))..)))).......((((.))))).......(((((.....))))).......((((((((((((....	TCACGTCGGGGTCACC	tRF-3	16	ExactMatch	0	0	49	692.433	693.433
AS-tDR-006835		tRF-17-8HWKS52	Trp-CCA-3-3	59	75	GACCTCGTGGCGCAACGGTAGCGCGTCTGACTCCAGATCAGAAGGTTGCGTGTTCAAATCACGTCGGGGTCACCA	75	)))))))..)))).......((((.))))).......(((((.....))))).......((((((((((((....	TCACGTCGGGGTCACCA	tRF-3	17	ExactMatch	0	0	93	1314.21	1315.21
AS-tDR-006135		tRF-16-2WMK81B	Trp-CCA-3-3	60	75	GACCTCGTGGCGCAACGGTAGCGCGTCTGACTCCAGATCAGAAGGTTGCGTGTTCAAATCACGTCGGGGTCACCA	75	)))))))..)))).......((((.))))).......(((((.....))))).......((((((((((((....	CACGTCGGGGTCACCA	tRF-3	16	ExactMatch	0	0	52	734.827	735.827
AS-tDR-005978		tRF-17-H5S8R6J	Trp-CCA-4-1	58	74	GACCTCGTGGCGCAACGGTAGCGCGTCTGACTCCAGATCAGAAGGCTGCGTGTTCGAATCACGTCGGGGTCACCA	75	)))))))..)))).......((((.))))).......(((((.....))))).......((((((((((((....	ATCACGTCGGGGTCACC	tRF-3	17	ExactMatch	0	0	31	438.07	439.07
AS-tDR-005979		tRF-18-H5S8R6D2	Trp-CCA-4-1	58	75	GACCTCGTGGCGCAACGGTAGCGCGTCTGACTCCAGATCAGAAGGCTGCGTGTTCGAATCACGTCGGGGTCACCA	75	)))))))..)))).......((((.))))).......(((((.....))))).......((((((((((((....	ATCACGTCGGGGTCACCA	tRF-3	18	ExactMatch	0	0	72	1017.45	1018.45
AS-tDR-006834		tRF-16-8HWKS5D	Trp-CCA-4-1	59	74	GACCTCGTGGCGCAACGGTAGCGCGTCTGACTCCAGATCAGAAGGCTGCGTGTTCGAATCACGTCGGGGTCACCA	75	)))))))..)))).......((((.))))).......(((((.....))))).......((((((((((((....	TCACGTCGGGGTCACC	tRF-3	16	ExactMatch	0	0	49	692.433	693.433
AS-tDR-006835		tRF-17-8HWKS52	Trp-CCA-4-1	59	75	GACCTCGTGGCGCAACGGTAGCGCGTCTGACTCCAGATCAGAAGGCTGCGTGTTCGAATCACGTCGGGGTCACCA	75	)))))))..)))).......((((.))))).......(((((.....))))).......((((((((((((....	TCACGTCGGGGTCACCA	tRF-3	17	ExactMatch	0	0	93	1314.21	1315.21
AS-tDR-006135		tRF-16-2WMK81B	Trp-CCA-4-1	60	75	GACCTCGTGGCGCAACGGTAGCGCGTCTGACTCCAGATCAGAAGGCTGCGTGTTCGAATCACGTCGGGGTCACCA	75	)))))))..)))).......((((.))))).......(((((.....))))).......((((((((((((....	CACGTCGGGGTCACCA	tRF-3	16	ExactMatch	0	0	52	734.827	735.827
AS-tDR-005978		tRF-17-H5S8R6J	Trp-CCA-5-1	58	74	GACCTCGTGGCGCAACGGCAGCGCGTCTGACTCCAGATCAGAAGGTTGCGTGTTCAAATCACGTCGGGGTCACCA	75	)))))))..)))).......((((.))))).......(((((.....))))).......((((((((((((....	ATCACGTCGGGGTCACC	tRF-3	17	ExactMatch	0	0	31	438.07	439.07
AS-tDR-005979		tRF-18-H5S8R6D2	Trp-CCA-5-1	58	75	GACCTCGTGGCGCAACGGCAGCGCGTCTGACTCCAGATCAGAAGGTTGCGTGTTCAAATCACGTCGGGGTCACCA	75	)))))))..)))).......((((.))))).......(((((.....))))).......((((((((((((....	ATCACGTCGGGGTCACCA	tRF-3	18	ExactMatch	0	0	72	1017.45	1018.45
AS-tDR-006834		tRF-16-8HWKS5D	Trp-CCA-5-1	59	74	GACCTCGTGGCGCAACGGCAGCGCGTCTGACTCCAGATCAGAAGGTTGCGTGTTCAAATCACGTCGGGGTCACCA	75	)))))))..)))).......((((.))))).......(((((.....))))).......((((((((((((....	TCACGTCGGGGTCACC	tRF-3	16	ExactMatch	0	0	49	692.433	693.433
AS-tDR-006835		tRF-17-8HWKS52	Trp-CCA-5-1	59	75	GACCTCGTGGCGCAACGGCAGCGCGTCTGACTCCAGATCAGAAGGTTGCGTGTTCAAATCACGTCGGGGTCACCA	75	)))))))..)))).......((((.))))).......(((((.....))))).......((((((((((((....	TCACGTCGGGGTCACCA	tRF-3	17	ExactMatch	0	0	93	1314.21	1315.21
AS-tDR-006135		tRF-16-2WMK81B	Trp-CCA-5-1	60	75	GACCTCGTGGCGCAACGGCAGCGCGTCTGACTCCAGATCAGAAGGTTGCGTGTTCAAATCACGTCGGGGTCACCA	75	)))))))..)))).......((((.))))).......(((((.....))))).......((((((((((((....	CACGTCGGGGTCACCA	tRF-3	16	ExactMatch	0	0	52	734.827	735.827
AS-tDR-003370		tRF-23-392J1Y0SDZ	Gly-TCC-2-1	31	53	GCGTTGGTGGTATAGTGGTGAGCATAGCTGCCTTCCAAGCAGTTGACCCGGGTTCGATTCCCGGCCAACGCACCA	75	)))))))..)).)........(.((.))))).......(((((....))))).......((((((((((((....	CCTTCCAAGCAGTTGACCCGGGT	i-tRF	23	ExactMatch	0	0	13	183.707	184.707
AS-tDR-008204			Gly-TCC-2-1	54	75	GCGTTGGTGGTATAGTGGTGAGCATAGCTGCCTTCCAAGCAGTTGACCCGGGTTCGATTCCCGGCCAACGCACCA	75	)))))))..)).)........(.((.))))).......(((((....))))).......((((((((((((....	TCGTTTCCCGGCCAACGCACCA	tRF-3	22	4A>T	0	0	28	395.676	396.676
AS-tDR-000110	3026a		Gly-TCC-2-1	58	75	GCGTTGGTGGTATAGTGGTGAGCATAGCTGCCTTCCAAGCAGTTGACCCGGGTTCGATTCCCGGCCAACGCACCA	75	)))))))..)).)........(.((.))))).......(((((....))))).......((((((((((((....	TTCCCGGCCAACGCACCA	tRF-3	18	ExactMatch	0	0	14	197.838	198.838
AS-tDR-006901		tRF-17-8SPOL52	Gly-TCC-2-1	59	75	GCGTTGGTGGTATAGTGGTGAGCATAGCTGCCTTCCAAGCAGTTGACCCGGGTTCGATTCCCGGCCAACGCACCA	75	)))))))..)).)........(.((.))))).......(((((....))))).......((((((((((((....	TCCCGGCCAACGCACCA	tRF-3	17	ExactMatch	0	0	15	211.969	212.969
AS-tDR-003370		tRF-23-392J1Y0SDZ	Gly-TCC-2-2	31	53	GCGTTGGTGGTATAGTGGTGAGCATAGCTGCCTTCCAAGCAGTTGACCCGGGTTCGATTCCCGGCCAACGCACCA	75	)))))))..)).)........(.((.))))).......(((((....))))).......((((((((((((....	CCTTCCAAGCAGTTGACCCGGGT	i-tRF	23	ExactMatch	0	0	13	183.707	184.707
AS-tDR-008204			Gly-TCC-2-2	54	75	GCGTTGGTGGTATAGTGGTGAGCATAGCTGCCTTCCAAGCAGTTGACCCGGGTTCGATTCCCGGCCAACGCACCA	75	)))))))..)).)........(.((.))))).......(((((....))))).......((((((((((((....	TCGTTTCCCGGCCAACGCACCA	tRF-3	22	4A>T	0	0	28	395.676	396.676
AS-tDR-000110	3026a		Gly-TCC-2-2	58	75	GCGTTGGTGGTATAGTGGTGAGCATAGCTGCCTTCCAAGCAGTTGACCCGGGTTCGATTCCCGGCCAACGCACCA	75	)))))))..)).)........(.((.))))).......(((((....))))).......((((((((((((....	TTCCCGGCCAACGCACCA	tRF-3	18	ExactMatch	0	0	14	197.838	198.838
AS-tDR-006901		tRF-17-8SPOL52	Gly-TCC-2-2	59	75	GCGTTGGTGGTATAGTGGTGAGCATAGCTGCCTTCCAAGCAGTTGACCCGGGTTCGATTCCCGGCCAACGCACCA	75	)))))))..)).)........(.((.))))).......(((((....))))).......((((((((((((....	TCCCGGCCAACGCACCA	tRF-3	17	ExactMatch	0	0	15	211.969	212.969
AS-tDR-003370		tRF-23-392J1Y0SDZ	Gly-TCC-2-3	31	53	GCGTTGGTGGTATAGTGGTGAGCATAGCTGCCTTCCAAGCAGTTGACCCGGGTTCGATTCCCGGCCAACGCACCA	75	)))))))..)).)........(.((.))))).......(((((....))))).......((((((((((((....	CCTTCCAAGCAGTTGACCCGGGT	i-tRF	23	ExactMatch	0	0	13	183.707	184.707
AS-tDR-008204			Gly-TCC-2-3	54	75	GCGTTGGTGGTATAGTGGTGAGCATAGCTGCCTTCCAAGCAGTTGACCCGGGTTCGATTCCCGGCCAACGCACCA	75	)))))))..)).)........(.((.))))).......(((((....))))).......((((((((((((....	TCGTTTCCCGGCCAACGCACCA	tRF-3	22	4A>T	0	0	28	395.676	396.676
AS-tDR-000110	3026a		Gly-TCC-2-3	58	75	GCGTTGGTGGTATAGTGGTGAGCATAGCTGCCTTCCAAGCAGTTGACCCGGGTTCGATTCCCGGCCAACGCACCA	75	)))))))..)).)........(.((.))))).......(((((....))))).......((((((((((((....	TTCCCGGCCAACGCACCA	tRF-3	18	ExactMatch	0	0	14	197.838	198.838
AS-tDR-006901		tRF-17-8SPOL52	Gly-TCC-2-3	59	75	GCGTTGGTGGTATAGTGGTGAGCATAGCTGCCTTCCAAGCAGTTGACCCGGGTTCGATTCCCGGCCAACGCACCA	75	)))))))..)).)........(.((.))))).......(((((....))))).......((((((((((((....	TCCCGGCCAACGCACCA	tRF-3	17	ExactMatch	0	0	15	211.969	212.969
AS-tDR-003370		tRF-23-392J1Y0SDZ	Gly-TCC-2-4	31	53	GCGTTGGTGGTATAGTGGTGAGCATAGCTGCCTTCCAAGCAGTTGACCCGGGTTCGATTCCCGGCCAACGCACCA	75	)))))))..)).)........(.((.))))).......(((((....))))).......((((((((((((....	CCTTCCAAGCAGTTGACCCGGGT	i-tRF	23	ExactMatch	0	0	13	183.707	184.707
AS-tDR-008204			Gly-TCC-2-4	54	75	GCGTTGGTGGTATAGTGGTGAGCATAGCTGCCTTCCAAGCAGTTGACCCGGGTTCGATTCCCGGCCAACGCACCA	75	)))))))..)).)........(.((.))))).......(((((....))))).......((((((((((((....	TCGTTTCCCGGCCAACGCACCA	tRF-3	22	4A>T	0	0	28	395.676	396.676
AS-tDR-000110	3026a		Gly-TCC-2-4	58	75	GCGTTGGTGGTATAGTGGTGAGCATAGCTGCCTTCCAAGCAGTTGACCCGGGTTCGATTCCCGGCCAACGCACCA	75	)))))))..)).)........(.((.))))).......(((((....))))).......((((((((((((....	TTCCCGGCCAACGCACCA	tRF-3	18	ExactMatch	0	0	14	197.838	198.838
AS-tDR-006901		tRF-17-8SPOL52	Gly-TCC-2-4	59	75	GCGTTGGTGGTATAGTGGTGAGCATAGCTGCCTTCCAAGCAGTTGACCCGGGTTCGATTCCCGGCCAACGCACCA	75	)))))))..)).)........(.((.))))).......(((((....))))).......((((((((((((....	TCCCGGCCAACGCACCA	tRF-3	17	ExactMatch	0	0	15	211.969	212.969
AS-tDR-003370		tRF-23-392J1Y0SDZ	Gly-TCC-2-5	31	53	GCGTTGGTGGTATAGTGGTGAGCATAGCTGCCTTCCAAGCAGTTGACCCGGGTTCGATTCCCGGCCAACGCACCA	75	)))))))..)).)........(.((.))))).......(((((....))))).......((((((((((((....	CCTTCCAAGCAGTTGACCCGGGT	i-tRF	23	ExactMatch	0	0	13	183.707	184.707
AS-tDR-008204			Gly-TCC-2-5	54	75	GCGTTGGTGGTATAGTGGTGAGCATAGCTGCCTTCCAAGCAGTTGACCCGGGTTCGATTCCCGGCCAACGCACCA	75	)))))))..)).)........(.((.))))).......(((((....))))).......((((((((((((....	TCGTTTCCCGGCCAACGCACCA	tRF-3	22	4A>T	0	0	28	395.676	396.676
AS-tDR-000110	3026a		Gly-TCC-2-5	58	75	GCGTTGGTGGTATAGTGGTGAGCATAGCTGCCTTCCAAGCAGTTGACCCGGGTTCGATTCCCGGCCAACGCACCA	75	)))))))..)).)........(.((.))))).......(((((....))))).......((((((((((((....	TTCCCGGCCAACGCACCA	tRF-3	18	ExactMatch	0	0	14	197.838	198.838
AS-tDR-006901		tRF-17-8SPOL52	Gly-TCC-2-5	59	75	GCGTTGGTGGTATAGTGGTGAGCATAGCTGCCTTCCAAGCAGTTGACCCGGGTTCGATTCCCGGCCAACGCACCA	75	)))))))..)).)........(.((.))))).......(((((....))))).......((((((((((((....	TCCCGGCCAACGCACCA	tRF-3	17	ExactMatch	0	0	15	211.969	212.969
AS-tDR-003370		tRF-23-392J1Y0SDZ	Gly-TCC-2-6	31	53	GCGTTGGTGGTATAGTGGTGAGCATAGCTGCCTTCCAAGCAGTTGACCCGGGTTCGATTCCCGGCCAACGCACCA	75	)))))))..)).)........(.((.))))).......(((((....))))).......((((((((((((....	CCTTCCAAGCAGTTGACCCGGGT	i-tRF	23	ExactMatch	0	0	13	183.707	184.707
AS-tDR-008204			Gly-TCC-2-6	54	75	GCGTTGGTGGTATAGTGGTGAGCATAGCTGCCTTCCAAGCAGTTGACCCGGGTTCGATTCCCGGCCAACGCACCA	75	)))))))..)).)........(.((.))))).......(((((....))))).......((((((((((((....	TCGTTTCCCGGCCAACGCACCA	tRF-3	22	4A>T	0	0	28	395.676	396.676
AS-tDR-000110	3026a		Gly-TCC-2-6	58	75	GCGTTGGTGGTATAGTGGTGAGCATAGCTGCCTTCCAAGCAGTTGACCCGGGTTCGATTCCCGGCCAACGCACCA	75	)))))))..)).)........(.((.))))).......(((((....))))).......((((((((((((....	TTCCCGGCCAACGCACCA	tRF-3	18	ExactMatch	0	0	14	197.838	198.838
AS-tDR-006901		tRF-17-8SPOL52	Gly-TCC-2-6	59	75	GCGTTGGTGGTATAGTGGTGAGCATAGCTGCCTTCCAAGCAGTTGACCCGGGTTCGATTCCCGGCCAACGCACCA	75	)))))))..)).)........(.((.))))).......(((((....))))).......((((((((((((....	TCCCGGCCAACGCACCA	tRF-3	17	ExactMatch	0	0	15	211.969	212.969
AS-tDR-002330		tRF-19-SERXPIH4	Gln-TTG-4-1	12	30	GGTCCCATGGTGTAATGGTTAGCACTCTGGGCTTTGAATCCAGCAATCCGAGTTCGAATCTTGGTGGGACCTCCA	75	)))))))..))))........((((.))))).......(((((....))))).......((((((((((((....	GTAATGGTTAGCACTCTGG	i-tRF	19	ExactMatch	0	0	11	155.444	156.444
AS-tDR-006674		tRF-17-S5S8R6J	Trp-CCA-2-1	58	74	GACCTCGTGGCGCAATGGTAGCGCGTCTGACTCCAGATCAGAAGGTTGCGTGTTCAAGTCACGTCGGGGTCACCA	75	)))))))..)))).......((((.))))).......(((((.....))))).......((((((((((((....	GTCACGTCGGGGTCACC	tRF-3	17	ExactMatch	0	0	20	282.626	283.626
AS-tDR-006675		tRF-18-S5S8R6D2	Trp-CCA-2-1	58	75	GACCTCGTGGCGCAATGGTAGCGCGTCTGACTCCAGATCAGAAGGTTGCGTGTTCAAGTCACGTCGGGGTCACCA	75	)))))))..)))).......((((.))))).......(((((.....))))).......((((((((((((....	GTCACGTCGGGGTCACCA	tRF-3	18	ExactMatch	0	0	17	240.232	241.232
AS-tDR-006834		tRF-16-8HWKS5D	Trp-CCA-2-1	59	74	GACCTCGTGGCGCAATGGTAGCGCGTCTGACTCCAGATCAGAAGGTTGCGTGTTCAAGTCACGTCGGGGTCACCA	75	)))))))..)))).......((((.))))).......(((((.....))))).......((((((((((((....	TCACGTCGGGGTCACC	tRF-3	16	ExactMatch	0	0	49	692.433	693.433
AS-tDR-006835		tRF-17-8HWKS52	Trp-CCA-2-1	59	75	GACCTCGTGGCGCAATGGTAGCGCGTCTGACTCCAGATCAGAAGGTTGCGTGTTCAAGTCACGTCGGGGTCACCA	75	)))))))..)))).......((((.))))).......(((((.....))))).......((((((((((((....	TCACGTCGGGGTCACCA	tRF-3	17	ExactMatch	0	0	93	1314.21	1315.21
AS-tDR-006135		tRF-16-2WMK81B	Trp-CCA-2-1	60	75	GACCTCGTGGCGCAATGGTAGCGCGTCTGACTCCAGATCAGAAGGTTGCGTGTTCAAGTCACGTCGGGGTCACCA	75	)))))))..)))).......((((.))))).......(((((.....))))).......((((((((((((....	CACGTCGGGGTCACCA	tRF-3	16	ExactMatch	0	0	52	734.827	735.827
AS-tDR-006046		tRF-18-H9Q867D2	Thr-TGT-6-1	58	75	GGCTCCATAGCTCAGGGGTTAGAGCACTGGTCTTGTAAACCAGGGTCGCGAGTTCAAATCTCGCTGGGGCCTCCA	75	)))))))..))))........((((.))))).......(((((....))))).......((((((((((((....	ATCTCGCTGGGGCCTCCA	tRF-3	18	ExactMatch	0	0	21	296.757	297.757
AS-tDR-006439		tRF-16-4V9K3RB	Thr-TGT-6-1	60	75	GGCTCCATAGCTCAGGGGTTAGAGCACTGGTCTTGTAAACCAGGGTCGCGAGTTCAAATCTCGCTGGGGCCTCCA	75	)))))))..))))........((((.))))).......(((((....))))).......((((((((((((....	CTCGCTGGGGCCTCCA	tRF-3	16	ExactMatch	0	0	14	197.838	198.838
AS-tDR-003370		tRF-23-392J1Y0SDZ	Gly-TCC-1-1	31	53	GCGTTGGTGGTATAGTGGTTAGCATAGCTGCCTTCCAAGCAGTTGACCCGGGTTCGATTCCCGGCCAACGCACCA	75	)))))))..)).)........(.((.))))).......(((((....))))).......((((((((((((....	CCTTCCAAGCAGTTGACCCGGGT	i-tRF	23	ExactMatch	0	0	13	183.707	184.707
AS-tDR-008204			Gly-TCC-1-1	54	75	GCGTTGGTGGTATAGTGGTTAGCATAGCTGCCTTCCAAGCAGTTGACCCGGGTTCGATTCCCGGCCAACGCACCA	75	)))))))..)).)........(.((.))))).......(((((....))))).......((((((((((((....	TCGTTTCCCGGCCAACGCACCA	tRF-3	22	4A>T	0	0	28	395.676	396.676
AS-tDR-000110	3026a		Gly-TCC-1-1	58	75	GCGTTGGTGGTATAGTGGTTAGCATAGCTGCCTTCCAAGCAGTTGACCCGGGTTCGATTCCCGGCCAACGCACCA	75	)))))))..)).)........(.((.))))).......(((((....))))).......((((((((((((....	TTCCCGGCCAACGCACCA	tRF-3	18	ExactMatch	0	0	14	197.838	198.838
AS-tDR-006901		tRF-17-8SPOL52	Gly-TCC-1-1	59	75	GCGTTGGTGGTATAGTGGTTAGCATAGCTGCCTTCCAAGCAGTTGACCCGGGTTCGATTCCCGGCCAACGCACCA	75	)))))))..)).)........(.((.))))).......(((((....))))).......((((((((((((....	TCCCGGCCAACGCACCA	tRF-3	17	ExactMatch	0	0	15	211.969	212.969
AS-tDR-003370		tRF-23-392J1Y0SDZ	Gly-TCC-3-1	31	53	GCGTTGGTGGTATAGTGGTAAGCATAGCTGCCTTCCAAGCAGTTGACCCGGGTTCGATTCCCGGCCAACGCACCA	75	)))))))..)).)........(.((.))))).......(((((....))))).......((((((((((((....	CCTTCCAAGCAGTTGACCCGGGT	i-tRF	23	ExactMatch	0	0	13	183.707	184.707
AS-tDR-008204			Gly-TCC-3-1	54	75	GCGTTGGTGGTATAGTGGTAAGCATAGCTGCCTTCCAAGCAGTTGACCCGGGTTCGATTCCCGGCCAACGCACCA	75	)))))))..)).)........(.((.))))).......(((((....))))).......((((((((((((....	TCGTTTCCCGGCCAACGCACCA	tRF-3	22	4A>T	0	0	28	395.676	396.676
AS-tDR-000110	3026a		Gly-TCC-3-1	58	75	GCGTTGGTGGTATAGTGGTAAGCATAGCTGCCTTCCAAGCAGTTGACCCGGGTTCGATTCCCGGCCAACGCACCA	75	)))))))..)).)........(.((.))))).......(((((....))))).......((((((((((((....	TTCCCGGCCAACGCACCA	tRF-3	18	ExactMatch	0	0	14	197.838	198.838
AS-tDR-006901		tRF-17-8SPOL52	Gly-TCC-3-1	59	75	GCGTTGGTGGTATAGTGGTAAGCATAGCTGCCTTCCAAGCAGTTGACCCGGGTTCGATTCCCGGCCAACGCACCA	75	)))))))..)).)........(.((.))))).......(((((....))))).......((((((((((((....	TCCCGGCCAACGCACCA	tRF-3	17	ExactMatch	0	0	15	211.969	212.969
AS-tDR-008213			Glu-CTC-3-1	13	30	CCCCTGGTGGTCTAGTGCTTAGGATTCGGTGCTCTCACCGCTGCTGCCTGCGTTCGATTCCCGGTCAGGGAACCA	75	.))))))..))))........((((.))))).......(((((....))).).......(.(((((((((.....	TAGTGGTTAGGATTCGGT	i-tRF	18	6C>G	36	265.765	43	607.645	2.28158
AS-tDR-008252			Glu-CTC-3-1	14	30	CCCCTGGTGGTCTAGTGCTTAGGATTCGGTGCTCTCACCGCTGCTGCCTGCGTTCGATTCCCGGTCAGGGAACCA	75	.))))))..))))........((((.))))).......(((((....))).).......(.(((((((((.....	AGTGGTTAGGATTCGGT	i-tRF	17	5C>G	0	0	37	522.857	523.857
AS-tDR-008213			Glu-TTC-6-1	13	30	TCCTTGGTGGTCTAGTGGCTAGGATTCGGTGCTTTCACCTGTGCGGCCCGGGTTCAATTCCCGATGAAGGAACCA	75	))))).)..))))........((((.))..).......(..((.....)))).......((((.(.(((((....	TAGTGGTTAGGATTCGGT	i-tRF	18	7C>T	36	265.765	43	607.645	2.28158
AS-tDR-008252			Glu-TTC-6-1	14	30	TCCTTGGTGGTCTAGTGGCTAGGATTCGGTGCTTTCACCTGTGCGGCCCGGGTTCAATTCCCGATGAAGGAACCA	75	))))).)..))))........((((.))..).......(..((.....)))).......((((.(.(((((....	AGTGGTTAGGATTCGGT	i-tRF	17	6C>T	0	0	37	522.857	523.857
AS-tDR-010692			Ala-CGC-4-1	15	30	GGGGGTGTAGCTCAGTGGTAGAGCGCGTGCTTCGCATGTACGAGGCCCCGGGTTCGACCCCCGGCTCCTCCACCA	75	))))).)..)))).......((((.))))).......(((((.....))))).......((((((.(((((....	GTGGTAGAGCGCGTGC	i-tRF	16	ExactMatch	0	0	50	706.564	707.564
AS-tDR-001476		tRF-16-9L5HMVE	Ala-CGC-4-1	16	31	GGGGGTGTAGCTCAGTGGTAGAGCGCGTGCTTCGCATGTACGAGGCCCCGGGTTCGACCCCCGGCTCCTCCACCA	75	))))).)..)))).......((((.))))).......(((((.....))))).......((((((.(((((....	TGGTAGAGCGCGTGCT	i-tRF	16	ExactMatch	0	0	10	141.313	142.313
AS-tDR-007967			His-GTG-2-1	1	33	GCCATGATCGTATAGTGGTTAGTACTCTGCGCTGTGGCCGCAGCAACCTCGGTTCGAATCCGAGTCACGGCACCA	75	))).)))..))))........((((.))))).......(((((....))))).......((((((((.(((....	GCCGTGATCGTATAGTGGTTAGTACTCTGCGCT	tiRNA-5	33	4A>G	0	0	11	155.444	156.444
AS-tDR-003621		tRF-17-73VL4YK	His-GTG-2-1	15	31	GCCATGATCGTATAGTGGTTAGTACTCTGCGCTGTGGCCGCAGCAACCTCGGTTCGAATCCGAGTCACGGCACCA	75	))).)))..))))........((((.))))).......(((((....))))).......((((((((.(((....	GTGGTTAGTACTCTGCG	i-tRF	17	ExactMatch	0	0	10	141.313	142.313
AS-tDR-007508			Gln-CTG-9-1	24	41	GGTTCCATGGGTTAATGGTGAGCACCCTGGACTCTGAATCAAGCGATCCGAGTTCAAATCTCGGTGGTACCTCCA	75	))).)))...)))........(.((.)).)).......((.((....))))).......((((((((.(((....	ACTCTGGACTCTGAATCA	i-tRF	18	3C>T	18	132.883	19	268.494	2.01292
AS-tDR-008368			Gln-CTG-9-1	25	41	GGTTCCATGGGTTAATGGTGAGCACCCTGGACTCTGAATCAAGCGATCCGAGTTCAAATCTCGGTGGTACCTCCA	75	))).)))...)))........(.((.)).)).......((.((....))))).......((((((((.(((....	CTCTGGACTCTGAATCA	i-tRF	17	2C>T	0	0	10	141.313	142.313
AS-tDR-010692			Ala-AGC-5-1	15	30	GGGGGTGTAGCTCAGTGGTAGAGCGCGTGCTTAGCATGCACGAGGCCCTGGGTTCAATCCCCAGCACCTCCACCA	75	)))))))..)))).......((((.))))).......(((((.....))))).......((((((((((((....	GTGGTAGAGCGCGTGC	i-tRF	16	ExactMatch	0	0	50	706.564	707.564
AS-tDR-001476		tRF-16-9L5HMVE	Ala-AGC-5-1	16	31	GGGGGTGTAGCTCAGTGGTAGAGCGCGTGCTTAGCATGCACGAGGCCCTGGGTTCAATCCCCAGCACCTCCACCA	75	)))))))..)))).......((((.))))).......(((((.....))))).......((((((((((((....	TGGTAGAGCGCGTGCT	i-tRF	16	ExactMatch	0	0	10	141.313	142.313
AS-tDR-010692			Ala-AGC-7-1	15	30	GGGGGTGTAGCTCAGTGGTAGAGCGCGTGCTTAGCATGCACGAGGCCCCGGGTTCAATCCCTGGCACCTCCACCA	75	)))))))..)))).......((((.))))).......(((((.....))))).......((((((((((((....	GTGGTAGAGCGCGTGC	i-tRF	16	ExactMatch	0	0	50	706.564	707.564
AS-tDR-001476		tRF-16-9L5HMVE	Ala-AGC-7-1	16	31	GGGGGTGTAGCTCAGTGGTAGAGCGCGTGCTTAGCATGCACGAGGCCCCGGGTTCAATCCCTGGCACCTCCACCA	75	)))))))..)))).......((((.))))).......(((((.....))))).......((((((((((((....	TGGTAGAGCGCGTGCT	i-tRF	16	ExactMatch	0	0	10	141.313	142.313
AS-tDR-010696			Ala-TGC-9-1	6	22	GTGGATGTAGTTTAGTGGTAGAACGCGCGCTTTGCATGTATGAGGTCCCGGTTTCGATCCCTGGCGTTTCCACCA	75	).)))))..)))).......((((.)).)).......((.((.....)))).........(((((((((.(....	TGTAGTTTAATGGTAGA	i-tRF	17	10G>A	0	0	22	310.888	311.888
AS-tDR-010707			Ala-TGC-9-1	6	23	GTGGATGTAGTTTAGTGGTAGAACGCGCGCTTTGCATGTATGAGGTCCCGGTTTCGATCCCTGGCGTTTCCACCA	75	).)))))..)))).......((((.)).)).......((.((.....)))).........(((((((((.(....	TGTAGTTTAATGGTAGAA	i-tRF	18	10G>A	0	0	11	155.444	156.444
AS-tDR-010697			Ala-TGC-9-1	6	24	GTGGATGTAGTTTAGTGGTAGAACGCGCGCTTTGCATGTATGAGGTCCCGGTTTCGATCCCTGGCGTTTCCACCA	75	).)))))..)))).......((((.)).)).......((.((.....)))).........(((((((((.(....	TGTAGTTTAATGGTAGAAC	i-tRF	19	10G>A	0	0	17	240.232	241.232
AS-tDR-010682			Ala-TGC-9-1	8	24	GTGGATGTAGTTTAGTGGTAGAACGCGCGCTTTGCATGTATGAGGTCCCGGTTTCGATCCCTGGCGTTTCCACCA	75	).)))))..)))).......((((.)).)).......((.((.....)))).........(((((((((.(....	TAGTTTAATGGTAGAAC	i-tRF	17	8G>A	0	0	10	141.313	142.313
AS-tDR-001971		tRF-19-18V0JZHW	Cys-GCA-1-1	14	32	GGGGGCATAGCTCAGTGGTAGAGCATTTGACTGCAGATCAAGAGGTCCCTGGTTCAAATCCAGGTGCCCCCTCCA	75	)))))))..)))).......((((.))))).......(((((.....))))).......((((((((((((....	AGTGGTAGAGCATTTGACT	i-tRF	19	ExactMatch	0	0	15	211.969	212.969
AS-tDR-001955		tRF-21-18V0JZOYD	Cys-GCA-1-1	14	34	GGGGGCATAGCTCAGTGGTAGAGCATTTGACTGCAGATCAAGAGGTCCCTGGTTCAAATCCAGGTGCCCCCTCCA	75	)))))))..)))).......((((.))))).......(((((.....))))).......((((((((((((....	AGTGGTAGAGCATTTGACTGC	i-tRF	21	ExactMatch	0	0	17	240.232	241.232
AS-tDR-001971		tRF-19-18V0JZHW	Cys-GCA-6-1	14	32	GGGGGTGTAGCTCAGTGGTAGAGCATTTGACTGCAGATCAAGAGGTCCCTGGTTCAAATCCAGGTGCCCCCTCCA	75	)))))))..)))).......((((.))))).......(((((.....))))).......((((((((((((....	AGTGGTAGAGCATTTGACT	i-tRF	19	ExactMatch	0	0	15	211.969	212.969
AS-tDR-001955		tRF-21-18V0JZOYD	Cys-GCA-6-1	14	34	GGGGGTGTAGCTCAGTGGTAGAGCATTTGACTGCAGATCAAGAGGTCCCTGGTTCAAATCCAGGTGCCCCCTCCA	75	)))))))..)))).......((((.))))).......(((((.....))))).......((((((((((((....	AGTGGTAGAGCATTTGACTGC	i-tRF	21	ExactMatch	0	0	17	240.232	241.232
AS-tDR-005334		tRF-18-18VBY9DV	Glu-TTC-9-1	14	31	GCAATGGTGGTTCAGTGGTAGAATTCTCGCCTTTCACACAGGAGACCCGGGTTCAATTCCTGACCCATGTACCA	74	)))..))..)))).......((((.)).).........(.((.....)))).......((((.((..(((....	AGTGGTAGAATTCTCGCC	i-tRF	18	ExactMatch	29	214.088	72	1017.45	4.73504
AS-tDR-007828			Glu-TTC-9-1	14	31	GCAATGGTGGTTCAGTGGTAGAATTCTCGCCTTTCACACAGGAGACCCGGGTTCAATTCCTGACCCATGTACCA	74	)))..))..)))).......((((.)).).........(.((.....)))).......((((.((..(((....	AGTGGTAGAATTCTCGCT	i-tRF	18	18C>T	18	132.883	44	621.776	4.65166
AS-tDR-005334		tRF-18-18VBY9DV	Val-CAC-8-1	14	31	GCACTGGTGGTTCAGTGGTAGAATTCTCGCCTCACACGCGGGACACCCGGGTTCAATTCCCGGTCAAGGCACCA	74	))..)))..)))).......((((.))))).......(((((....))))).......((((((((..((....	AGTGGTAGAATTCTCGCC	i-tRF	18	ExactMatch	29	214.088	72	1017.45	4.73504
AS-tDR-007828			Val-CAC-8-1	14	31	GCACTGGTGGTTCAGTGGTAGAATTCTCGCCTCACACGCGGGACACCCGGGTTCAATTCCCGGTCAAGGCACCA	74	))..)))..)))).......((((.))))).......(((((....))))).......((((((((..((....	AGTGGTAGAATTCTCGCT	i-tRF	18	18C>T	18	132.883	44	621.776	4.65166
AS-tDR-007821			Gly-CCC-5-1	14	31	GCCTTGGTGGTGCAGTGGTAGAATTCTCGCCTCCCACGTGGGAGACCCGGGTTCAATTCCCGGCCAATGCACCA	74	)).))))..)).).......(.((.))))).......(((((....))))).......(((((((((.((....	AGTGGTAGAATTCTCGCA	i-tRF	18	18C>A	0	0	19	268.494	269.494
AS-tDR-005334		tRF-18-18VBY9DV	Gly-CCC-5-1	14	31	GCCTTGGTGGTGCAGTGGTAGAATTCTCGCCTCCCACGTGGGAGACCCGGGTTCAATTCCCGGCCAATGCACCA	74	)).))))..)).).......(.((.))))).......(((((....))))).......(((((((((.((....	AGTGGTAGAATTCTCGCC	i-tRF	18	ExactMatch	29	214.088	72	1017.45	4.73504
AS-tDR-007828			Gly-CCC-5-1	14	31	GCCTTGGTGGTGCAGTGGTAGAATTCTCGCCTCCCACGTGGGAGACCCGGGTTCAATTCCCGGCCAATGCACCA	74	)).))))..)).).......(.((.))))).......(((((....))))).......(((((((((.((....	AGTGGTAGAATTCTCGCT	i-tRF	18	18C>T	18	132.883	44	621.776	4.65166
AS-tDR-007821			Gly-CCC-4-1	14	31	GCGTTGGTGGTTTAGTGGTAGAATTCTCGCCTCCCATGCGGGAGACCCGGGTTCAATTCCCGGCCACTGCACCA	74	))).)))..)))).......((((.))))).......(((((....))))).......((((((((.(((....	AGTGGTAGAATTCTCGCA	i-tRF	18	18C>A	0	0	19	268.494	269.494
AS-tDR-005334		tRF-18-18VBY9DV	Gly-CCC-4-1	14	31	GCGTTGGTGGTTTAGTGGTAGAATTCTCGCCTCCCATGCGGGAGACCCGGGTTCAATTCCCGGCCACTGCACCA	74	))).)))..)))).......((((.))))).......(((((....))))).......((((((((.(((....	AGTGGTAGAATTCTCGCC	i-tRF	18	ExactMatch	29	214.088	72	1017.45	4.73504
AS-tDR-007828			Gly-CCC-4-1	14	31	GCGTTGGTGGTTTAGTGGTAGAATTCTCGCCTCCCATGCGGGAGACCCGGGTTCAATTCCCGGCCACTGCACCA	74	))).)))..)))).......((((.))))).......(((((....))))).......((((((((.(((....	AGTGGTAGAATTCTCGCT	i-tRF	18	18C>T	18	132.883	44	621.776	4.65166
AS-tDR-007821			Gly-CCC-chr1-16	14	31	GCGTTGGCAGTTCAGTGGTAGAATTCTCGCCTCCCACCCGGGAGACCTGGATTCCATTTCCGGCAAATGCACCA	74	))))).)..)))).......((((.)))).........((((....))))).......((((((.(((((....	AGTGGTAGAATTCTCGCA	i-tRF	18	18C>A	0	0	19	268.494	269.494
AS-tDR-005334		tRF-18-18VBY9DV	Gly-CCC-chr1-16	14	31	GCGTTGGCAGTTCAGTGGTAGAATTCTCGCCTCCCACCCGGGAGACCTGGATTCCATTTCCGGCAAATGCACCA	74	))))).)..)))).......((((.)))).........((((....))))).......((((((.(((((....	AGTGGTAGAATTCTCGCC	i-tRF	18	ExactMatch	29	214.088	72	1017.45	4.73504
AS-tDR-007828			Gly-CCC-chr1-16	14	31	GCGTTGGCAGTTCAGTGGTAGAATTCTCGCCTCCCACCCGGGAGACCTGGATTCCATTTCCGGCAAATGCACCA	74	))))).)..)))).......((((.)))).........((((....))))).......((((((.(((((....	AGTGGTAGAATTCTCGCT	i-tRF	18	18C>T	18	132.883	44	621.776	4.65166
AS-tDR-007821			Gly-CCC-chr1-19	14	31	GCGTTGGCAGTTCAGTGGTAGAATTCTCGCCTCCCACCCGGGAGACCTGGATTCCATTTCCGGCAAATGCACCA	74	))))).)..)))).......((((.)))).........((((....))))).......((((((.(((((....	AGTGGTAGAATTCTCGCA	i-tRF	18	18C>A	0	0	19	268.494	269.494
AS-tDR-005334		tRF-18-18VBY9DV	Gly-CCC-chr1-19	14	31	GCGTTGGCAGTTCAGTGGTAGAATTCTCGCCTCCCACCCGGGAGACCTGGATTCCATTTCCGGCAAATGCACCA	74	))))).)..)))).......((((.)))).........((((....))))).......((((((.(((((....	AGTGGTAGAATTCTCGCC	i-tRF	18	ExactMatch	29	214.088	72	1017.45	4.73504
AS-tDR-007828			Gly-CCC-chr1-19	14	31	GCGTTGGCAGTTCAGTGGTAGAATTCTCGCCTCCCACCCGGGAGACCTGGATTCCATTTCCGGCAAATGCACCA	74	))))).)..)))).......((((.)))).........((((....))))).......((((((.(((((....	AGTGGTAGAATTCTCGCT	i-tRF	18	18C>T	18	132.883	44	621.776	4.65166
AS-tDR-008176			Gly-GCC-4-1	3	28	GCATAGGTGGTTCAGTGGTAGAATTCTTGCCTGCCACGCAGGAGGCCCAGGTTTGATTCCTGGCCCATGCACCA	74	)))).))..)))).......((((.))))).......(((((....))))).......(((((((.((((....	ATTGGTGGTTCAGTGGTAGAATTCTT	i-tRF	26	3A>T	0	0	10	141.313	142.313
AS-tDR-010671			Gly-CCC-3-1	11	27	GCATTGGTGGTTCAATGGTAGAATTCTCGCCTCCCACGCAGGAGACCCAGGTTCGATTCCTGGCCAATGCACCA	74	)))))))..)))).......((((.)).)).......((.((....))))).......((((((((((((....	TTCAATGGTAGAACTCT	i-tRF	17	14T>C	0	0	12	169.575	170.575
AS-tDR-007120		tRF-18-YRRHQFD2	Gly-CCC-2-1	57	74	GCGCCGCTGGTGTAGTGGTATCATGCAAGATTCCCATTCTTGCGACCCGGGTTCGATTCCCGGGCGGCGCACCA	74	)))))))..))).........(((.))))).......(((((....))))).......((((((((((((....	TTCCCGGGCGGCGCACCA	tRF-3	18	ExactMatch	0	0	9	127.182	128.182
AS-tDR-007120		tRF-18-YRRHQFD2	Gly-CCC-2-2	57	74	GCGCCGCTGGTGTAGTGGTATCATGCAAGATTCCCATTCTTGCGACCCGGGTTCGATTCCCGGGCGGCGCACCA	74	)))))))..))).........(((.))))).......(((((....))))).......((((((((((((....	TTCCCGGGCGGCGCACCA	tRF-3	18	ExactMatch	0	0	9	127.182	128.182
AS-tDR-008213			Glu-CTC-5-1	12	29	TCCTTGATGTCTAGTGGTTAGGATTTGGTGCTCTCACTGCAGCAGCCTGGGTTCATTTCTCAGTCAGGGAACCA	74	))))))).))))........((((.).))).......(((.(....))))).......((((((((((((....	TAGTGGTTAGGATTCGGT	i-tRF	18	15T>C	36	265.765	43	607.645	2.28158
AS-tDR-008252			Glu-CTC-5-1	13	29	TCCTTGATGTCTAGTGGTTAGGATTTGGTGCTCTCACTGCAGCAGCCTGGGTTCATTTCTCAGTCAGGGAACCA	74	))))))).))))........((((.).))).......(((.(....))))).......((((((((((((....	AGTGGTTAGGATTCGGT	i-tRF	17	14T>C	0	0	37	522.857	523.857
AS-tDR-010702			Sup-TTA-1-1	7	23	GCCCGGATAGTTCAGTTGGTAGAGCATCAGACTTAATCAGAGGGTCCAGGGTTCAAGTCCCTGTTTGGGTGCCA	74	)))))))..))))........((((.)).)).....((.((.....))))).......((((((((((((....	ATAGTTCAGTTGGTAGA	i-tRF	17	ExactMatch	0	0	9	127.182	128.182
AS-tDR-002044		tRF-18-299DWUDD	Gln-CTG-chr19-4	23	40	GTTTCCATGGTGTAATGGTGAGCACTCTGGACTCTGAATCCAGAAATACATTCAAAGAATTAAGAACACCA	71	))))..)..))))........((((.))))).......(((((......))).....((((..((((....	CACTCTGGACTCTGAATC	i-tRF	18	ExactMatch	34	251	36	508.726	2.02272
AS-tDR-002045		tRF-19-299DWUFJ	Gln-CTG-chr19-4	23	41	GTTTCCATGGTGTAATGGTGAGCACTCTGGACTCTGAATCCAGAAATACATTCAAAGAATTAAGAACACCA	71	))))..)..))))........((((.))))).......(((((......))).....((((..((((....	CACTCTGGACTCTGAATCC	i-tRF	19	ExactMatch	54	398.648	70	989.19	2.47766
AS-tDR-009782			Lys-CTT-chr7-30	34	52	GCGCTAGTCAGTAGAGCATGAGACTCTTAATCTCAGGGTCGTGGGTTCGAGCCCCACATCGGGCGCCA	68	))))).........(((.))))).......(((((.....))))).......(((((.....((....	GAGGGTCGTGGGTTCGAGC	i-tRF	19	1C>G	0	0	35	494.595	495.595
AS-tDR-010672			Lys-CTT-chr7-30	35	50	GCGCTAGTCAGTAGAGCATGAGACTCTTAATCTCAGGGTCGTGGGTTCGAGCCCCACATCGGGCGCCA	68	))))).........(((.))))).......(((((.....))))).......(((((.....((....	AGGGTCGTGGGTTCGA	i-tRF	16	ExactMatch	0	0	26	367.413	368.413
AS-tDR-010685			Lys-CTT-chr7-30	35	52	GCGCTAGTCAGTAGAGCATGAGACTCTTAATCTCAGGGTCGTGGGTTCGAGCCCCACATCGGGCGCCA	68	))))).........(((.))))).......(((((.....))))).......(((((.....((....	AGGGTCGTGGGTTCGAGC	i-tRF	18	ExactMatch	0	0	39	551.12	552.12
AS-tDR-010693			Lys-CTT-chr7-30	35	52	GCGCTAGTCAGTAGAGCATGAGACTCTTAATCTCAGGGTCGTGGGTTCGAGCCCCACATCGGGCGCCA	68	))))).........(((.))))).......(((((.....))))).......(((((.....((....	AGGGTCGTGGGTTCGAGT	i-tRF	18	18C>T	0	0	20	282.626	283.626
AS-tDR-008213			Phe-GAA-10-1	8	25	GGTTGTCTAGTGGCTAGGATTCGGTGCTGAAAGCGTCACGGCCCGGGTTCGATTCCCGGTCACCA	65	))..))))........((((..)))).......((((.....))))).......(((((((....	TAGTGGTTAGGATTCGGT	i-tRF	18	7C>T	36	265.765	43	607.645	2.28158
AS-tDR-008252			Phe-GAA-10-1	9	25	GGTTGTCTAGTGGCTAGGATTCGGTGCTGAAAGCGTCACGGCCCGGGTTCGATTCCCGGTCACCA	65	))..))))........((((..)))).......((((.....))))).......(((((((....	AGTGGTTAGGATTCGGT	i-tRF	17	6C>T	0	0	37	522.857	523.857
AS-tDR-005334		tRF-18-18VBY9DV	Gly-CCC-6-1	9	26	GGTGGTTCAGTGGTAGAATTCTCGCCTCCCACGCGGGAGACCCGGGTTTAATTCCCGGTCACCA	64	))..)))).......((((.))))).......(((((....))))).......(((((((....	AGTGGTAGAATTCTCGCC	i-tRF	18	ExactMatch	29	214.088	72	1017.45	4.73504
AS-tDR-007828			Gly-CCC-6-1	9	26	GGTGGTTCAGTGGTAGAATTCTCGCCTCCCACGCGGGAGACCCGGGTTTAATTCCCGGTCACCA	64	))..)))).......((((.))))).......(((((....))))).......(((((((....	AGTGGTAGAATTCTCGCT	i-tRF	18	18C>T	18	132.883	44	621.776	4.65166
AS-tDR-001971		tRF-19-18V0JZHW	Cys-GCA-chr5-2	14	32	AGGGGTATAGCTCAGTGGTAGAGCATTTGACTGCAGATCAAAAAAAAAAAGTTTCCCCCGCCA	63	.)))).)..)))).......((((.))))).......(((((..........(.((((.....	AGTGGTAGAGCATTTGACT	i-tRF	19	ExactMatch	0	0	15	211.969	212.969
AS-tDR-001955		tRF-21-18V0JZOYD	Cys-GCA-chr5-2	14	34	AGGGGTATAGCTCAGTGGTAGAGCATTTGACTGCAGATCAAAAAAAAAAAGTTTCCCCCGCCA	63	.)))).)..)))).......((((.))))).......(((((..........(.((((.....	AGTGGTAGAGCATTTGACTGC	i-tRF	21	ExactMatch	0	0	17	240.232	241.232
AS-tDR-008278			pre-Leu-CAA-4-1	101	151	ACAAGTATGAGGCTAAGTGAGAAGCGCTCTGCTTCCGAGTGTCAGGATGGCCGAGTGGTCTAAGGCGCCAGACTCAAGGTAAGCACCTTGCCTGCGGGCTTTCTGGTCTCCGGATGGAGGCGTGGGTTCGAATCCCACTTCTGACACATTCGTTTTATTAGCATTTTATTCCCCGGAAGAAACCCC	186	........((((((........))).)))..((((((.((((((((...(((...(.((((..((.(((((((((.(((((((...)))))))..)))...))))))))..)))).).)))(((((.......))))).))))))))....(((.....)))...........)))))).......	TTCTGGTCTCCGGATGGAGGCGTGGGTTCGAATCCCACTTCTGACACGTTC	tRF-1	51	48A>G	27	199.324	0	0	-200.324
AS-tDR-008230			pre-Arg-ACG-1-1	114	134	TTTTTTTCTATAGGTATAACGCCTGTCTTCGTTCGTCAGAGGGCCAGTGGCGCAATGGATAACGCGTCTGACTACGGATCAGAAGATTCCAGGTTCGACTCCTGGCTGGCTCGTTCGACTTTAGTGGAAACTTTGAGGTTTACATAAATGCCC	153	............(((((...(((...((((........))))(((((..(((...((((...(...((((((....).))))).)..))))....)).)..))))).)))..((..((((((((.(....).)))))))).))....))))).	TTCGACTTTAGTGGAAACTTC	tRF-1	21	21T>C	42	310.059	0	0	-311.059
AS-tDR-010694			pre-Arg-ACG-1-1	114	134	TTTTTTTCTATAGGTATAACGCCTGTCTTCGTTCGTCAGAGGGCCAGTGGCGCAATGGATAACGCGTCTGACTACGGATCAGAAGATTCCAGGTTCGACTCCTGGCTGGCTCGTTCGACTTTAGTGGAAACTTTGAGGTTTACATAAATGCCC	153	............(((((...(((...((((........))))(((((..(((...((((...(...((((((....).))))).)..))))....)).)..))))).)))..((..((((((((.(....).)))))))).))....))))).	TTCGACTTTAGTGGAAACTTG	tRF-1	21	21T>G	51	376.5	0	0	-377.5
AS-tDR-007255			pre-Arg-ACG-1-1	114	134	TTTTTTTCTATAGGTATAACGCCTGTCTTCGTTCGTCAGAGGGCCAGTGGCGCAATGGATAACGCGTCTGACTACGGATCAGAAGATTCCAGGTTCGACTCCTGGCTGGCTCGTTCGACTTTAGTGGAAACTTTGAGGTTTACATAAATGCCC	153	............(((((...(((...((((........))))(((((..(((...((((...(...((((((....).))))).)..))))....)).)..))))).)))..((..((((((((.(....).)))))))).))....))))).	TTCGACTTTAGTGGAAACTTT	tRF-1	21	ExactMatch	451	3329.45	0	0	-3330.45
AS-tDR-008460			pre-Val-AAC-1-1	100	115	TTACATATCAAGGACTTTACAAAACCCTCTCCAAAGTGGGGTTTCCGTAGTGTAGTGGTTATCACGTTCGCCTAACACGCGAAAGGTCCCCGGTTCGAAACCGGGCGGAAACACACTAAAAAATCCCTTTTTTTTTTTTTTTTTTTTTCCTTC	153	.........(((((..((((.(((((((((....)).)))))))..))))..((((((((.((...(((((.......))))).....((((((.....)))))).)).))).))))).............................))))).	ACCGGGCGGAAACACA	tRF-1	16	ExactMatch	120	885.883	22	310.888	-2.8436
AS-tDR-010679			pre-Val-CAC-1-6	100	115	CAGGAAGAACTATTTACTCTGAAAAATAAGCCCTTAGTGGGTTTCCGTAGTGTAGTGGTTATCACGTTCGCCTCACACGCGAAAGGTCCCCGGTTCGAAACCGGGCGGAAACACGTTTTTTTTTCCTCATCTTACTACGAAATTCTTCCAGTG	153	..(((((((..................((((((.....)))))).(((((((..(((.......(.(((((.......))))).)...((((((.....)))))).(((((..........))))).)))..)))))))...)))))))....	ACCGGGCGGAAACACG	tRF-1	16	ExactMatch	54	398.648	0	0	-399.648
AS-tDR-000811		tRF-25-SP58309MUK	Leu-CAA-4-1	1	25	GTCAGGATGGCCGAGTGGTCTAAGGCGCCAGACTCAAGTTCTGGTCTCCGGATGGAGGCGTGGGTTCGAATCCCACTTCTGACACCA	87	)))))))..)))...........(((.))))).......(((((.))))....((((..))))).......((((((((((((....	GTCAGGATGGCCGAGTGGTCTAAGG	tRF-5	25	ExactMatch	85	627.501	10	141.313	-4.41633
AS-tDR-000084	3012a		Leu-CAA-4-1	70	87	GTCAGGATGGCCGAGTGGTCTAAGGCGCCAGACTCAAGTTCTGGTCTCCGGATGGAGGCGTGGGTTCGAATCCCACTTCTGACACCA	87	)))))))..)))...........(((.))))).......(((((.))))....((((..))))).......((((((((((((....	ATCCCACTTCTGACACCA	tRF-3	18	ExactMatch	232	1712.71	58	819.614	-2.08832
AS-tDR-009313			Leu-CAA-4-1	70	87	GTCAGGATGGCCGAGTGGTCTAAGGCGCCAGACTCAAGTTCTGGTCTCCGGATGGAGGCGTGGGTTCGAATCCCACTTCTGACACCA	87	)))))))..)))...........(((.))))).......(((((.))))....((((..))))).......((((((((((((....	ATCCCACTTCTGACACCG	tRF-3	18	18A>G	47	346.971	0	0	-347.971
AS-tDR-000811		tRF-25-SP58309MUK	Leu-CAA-2-1	1	25	GTCAGGATGGCCGAGTGGTCTAAGGCGCCAGACTCAAGTTCTGGTCTCCGTATGGAGGCGTGGGTTCGAATCCCACTTCTGACACCA	87	)))))))..)))...........(((.))))).......(((((.))))....((((..))))).......((((((((((((....	GTCAGGATGGCCGAGTGGTCTAAGG	tRF-5	25	ExactMatch	85	627.501	10	141.313	-4.41633
AS-tDR-006002		tRF-17-HRE9XFJ	Leu-CAA-2-1	70	86	GTCAGGATGGCCGAGTGGTCTAAGGCGCCAGACTCAAGTTCTGGTCTCCGTATGGAGGCGTGGGTTCGAATCCCACTTCTGACACCA	87	)))))))..)))...........(((.))))).......(((((.))))....((((..))))).......((((((((((((....	ATCCCACTTCTGACACC	tRF-3	17	ExactMatch	35	258.383	0	0	-259.383
AS-tDR-000084	3012a		Leu-CAA-2-1	70	87	GTCAGGATGGCCGAGTGGTCTAAGGCGCCAGACTCAAGTTCTGGTCTCCGTATGGAGGCGTGGGTTCGAATCCCACTTCTGACACCA	87	)))))))..)))...........(((.))))).......(((((.))))....((((..))))).......((((((((((((....	ATCCCACTTCTGACACCA	tRF-3	18	ExactMatch	232	1712.71	58	819.614	-2.08832
AS-tDR-009313			Leu-CAA-2-1	70	87	GTCAGGATGGCCGAGTGGTCTAAGGCGCCAGACTCAAGTTCTGGTCTCCGTATGGAGGCGTGGGTTCGAATCCCACTTCTGACACCA	87	)))))))..)))...........(((.))))).......(((((.))))....((((..))))).......((((((((((((....	ATCCCACTTCTGACACCG	tRF-3	18	18A>G	47	346.971	0	0	-347.971
AS-tDR-000811		tRF-25-SP58309MUK	Leu-CAA-3-1	1	25	GTCAGGATGGCCGAGTGGTCTAAGGCGCCAGACTCAAGTTCTGGTCTCCGCATGGAGGCGTGGGTTCGAATCCCACTTCTGACACCA	87	)))))))..)))...........(((.))))).......(((((.))))....((((..))))).......((((((((((((....	GTCAGGATGGCCGAGTGGTCTAAGG	tRF-5	25	ExactMatch	85	627.501	10	141.313	-4.41633
AS-tDR-006002		tRF-17-HRE9XFJ	Leu-CAA-3-1	70	86	GTCAGGATGGCCGAGTGGTCTAAGGCGCCAGACTCAAGTTCTGGTCTCCGCATGGAGGCGTGGGTTCGAATCCCACTTCTGACACCA	87	)))))))..)))...........(((.))))).......(((((.))))....((((..))))).......((((((((((((....	ATCCCACTTCTGACACC	tRF-3	17	ExactMatch	35	258.383	0	0	-259.383
AS-tDR-000084	3012a		Leu-CAA-3-1	70	87	GTCAGGATGGCCGAGTGGTCTAAGGCGCCAGACTCAAGTTCTGGTCTCCGCATGGAGGCGTGGGTTCGAATCCCACTTCTGACACCA	87	)))))))..)))...........(((.))))).......(((((.))))....((((..))))).......((((((((((((....	ATCCCACTTCTGACACCA	tRF-3	18	ExactMatch	232	1712.71	58	819.614	-2.08832
AS-tDR-009313			Leu-CAA-3-1	70	87	GTCAGGATGGCCGAGTGGTCTAAGGCGCCAGACTCAAGTTCTGGTCTCCGCATGGAGGCGTGGGTTCGAATCCCACTTCTGACACCA	87	)))))))..)))...........(((.))))).......(((((.))))....((((..))))).......((((((((((((....	ATCCCACTTCTGACACCG	tRF-3	18	18A>G	47	346.971	0	0	-347.971
AS-tDR-000821		tRF-25-SP5830MMUK	Leu-CAG-1-1	1	25	GTCAGGATGGCCGAGCGGTCTAAGGCGCTGCGTTCAGGTCGCAGTCTCCCCTGGAGGCGTGGGTTCGAATCCCACTCCTGACACCA	86	)))))))..)))...........(((.))))).......(((((.))))...((((..))))).......((((((((((((....	GTCAGGATGGCCGAGCGGTCTAAGG	tRF-5	25	ExactMatch	158	1166.41	28	395.676	-2.94299
AS-tDR-009049			Leu-CAG-1-1	69	86	GTCAGGATGGCCGAGCGGTCTAAGGCGCTGCGTTCAGGTCGCAGTCTCCCCTGGAGGCGTGGGTTCGAATCCCACTCCTGACACCA	86	)))))))..)))...........(((.))))).......(((((.))))...((((..))))).......((((((((((((....	ATCCCACTCCTGACACCG	tRF-3	18	18A>G	35	258.383	0	0	-259.383
AS-tDR-000821		tRF-25-SP5830MMUK	Leu-CAG-1-2	1	25	GTCAGGATGGCCGAGCGGTCTAAGGCGCTGCGTTCAGGTCGCAGTCTCCCCTGGAGGCGTGGGTTCGAATCCCACTCCTGACACCA	86	)))))))..)))...........(((.))))).......(((((.))))...((((..))))).......((((((((((((....	GTCAGGATGGCCGAGCGGTCTAAGG	tRF-5	25	ExactMatch	158	1166.41	28	395.676	-2.94299
AS-tDR-009049			Leu-CAG-1-2	69	86	GTCAGGATGGCCGAGCGGTCTAAGGCGCTGCGTTCAGGTCGCAGTCTCCCCTGGAGGCGTGGGTTCGAATCCCACTCCTGACACCA	86	)))))))..)))...........(((.))))).......(((((.))))...((((..))))).......((((((((((((....	ATCCCACTCCTGACACCG	tRF-3	18	18A>G	35	258.383	0	0	-259.383
AS-tDR-000821		tRF-25-SP5830MMUK	Leu-CAG-1-3	1	25	GTCAGGATGGCCGAGCGGTCTAAGGCGCTGCGTTCAGGTCGCAGTCTCCCCTGGAGGCGTGGGTTCGAATCCCACTCCTGACACCA	86	)))))))..)))...........(((.))))).......(((((.))))...((((..))))).......((((((((((((....	GTCAGGATGGCCGAGCGGTCTAAGG	tRF-5	25	ExactMatch	158	1166.41	28	395.676	-2.94299
AS-tDR-009049			Leu-CAG-1-3	69	86	GTCAGGATGGCCGAGCGGTCTAAGGCGCTGCGTTCAGGTCGCAGTCTCCCCTGGAGGCGTGGGTTCGAATCCCACTCCTGACACCA	86	)))))))..)))...........(((.))))).......(((((.))))...((((..))))).......((((((((((((....	ATCCCACTCCTGACACCG	tRF-3	18	18A>G	35	258.383	0	0	-259.383
AS-tDR-000821		tRF-25-SP5830MMUK	Leu-CAG-1-4	1	25	GTCAGGATGGCCGAGCGGTCTAAGGCGCTGCGTTCAGGTCGCAGTCTCCCCTGGAGGCGTGGGTTCGAATCCCACTCCTGACACCA	86	)))))))..)))...........(((.))))).......(((((.))))...((((..))))).......((((((((((((....	GTCAGGATGGCCGAGCGGTCTAAGG	tRF-5	25	ExactMatch	158	1166.41	28	395.676	-2.94299
AS-tDR-009049			Leu-CAG-1-4	69	86	GTCAGGATGGCCGAGCGGTCTAAGGCGCTGCGTTCAGGTCGCAGTCTCCCCTGGAGGCGTGGGTTCGAATCCCACTCCTGACACCA	86	)))))))..)))...........(((.))))).......(((((.))))...((((..))))).......((((((((((((....	ATCCCACTCCTGACACCG	tRF-3	18	18A>G	35	258.383	0	0	-259.383
AS-tDR-000821		tRF-25-SP5830MMUK	Leu-CAG-1-5	1	25	GTCAGGATGGCCGAGCGGTCTAAGGCGCTGCGTTCAGGTCGCAGTCTCCCCTGGAGGCGTGGGTTCGAATCCCACTCCTGACACCA	86	)))))))..)))...........(((.))))).......(((((.))))...((((..))))).......((((((((((((....	GTCAGGATGGCCGAGCGGTCTAAGG	tRF-5	25	ExactMatch	158	1166.41	28	395.676	-2.94299
AS-tDR-009049			Leu-CAG-1-5	69	86	GTCAGGATGGCCGAGCGGTCTAAGGCGCTGCGTTCAGGTCGCAGTCTCCCCTGGAGGCGTGGGTTCGAATCCCACTCCTGACACCA	86	)))))))..)))...........(((.))))).......(((((.))))...((((..))))).......((((((((((((....	ATCCCACTCCTGACACCG	tRF-3	18	18A>G	35	258.383	0	0	-259.383
AS-tDR-000821		tRF-25-SP5830MMUK	Leu-CAG-1-6	1	25	GTCAGGATGGCCGAGCGGTCTAAGGCGCTGCGTTCAGGTCGCAGTCTCCCCTGGAGGCGTGGGTTCGAATCCCACTCCTGACACCA	86	)))))))..)))...........(((.))))).......(((((.))))...((((..))))).......((((((((((((....	GTCAGGATGGCCGAGCGGTCTAAGG	tRF-5	25	ExactMatch	158	1166.41	28	395.676	-2.94299
AS-tDR-009049			Leu-CAG-1-6	69	86	GTCAGGATGGCCGAGCGGTCTAAGGCGCTGCGTTCAGGTCGCAGTCTCCCCTGGAGGCGTGGGTTCGAATCCCACTCCTGACACCA	86	)))))))..)))...........(((.))))).......(((((.))))...((((..))))).......((((((((((((....	ATCCCACTCCTGACACCG	tRF-3	18	18A>G	35	258.383	0	0	-259.383
AS-tDR-000821		tRF-25-SP5830MMUK	Leu-CAG-1-7	1	25	GTCAGGATGGCCGAGCGGTCTAAGGCGCTGCGTTCAGGTCGCAGTCTCCCCTGGAGGCGTGGGTTCGAATCCCACTCCTGACACCA	86	)))))))..)))...........(((.))))).......(((((.))))...((((..))))).......((((((((((((....	GTCAGGATGGCCGAGCGGTCTAAGG	tRF-5	25	ExactMatch	158	1166.41	28	395.676	-2.94299
AS-tDR-009049			Leu-CAG-1-7	69	86	GTCAGGATGGCCGAGCGGTCTAAGGCGCTGCGTTCAGGTCGCAGTCTCCCCTGGAGGCGTGGGTTCGAATCCCACTCCTGACACCA	86	)))))))..)))...........(((.))))).......(((((.))))...((((..))))).......((((((((((((....	ATCCCACTCCTGACACCG	tRF-3	18	18A>G	35	258.383	0	0	-259.383
AS-tDR-000821		tRF-25-SP5830MMUK	Leu-CAG-2-1	1	25	GTCAGGATGGCCGAGCGGTCTAAGGCGCTGCGTTCAGGTCGCAGTCTCCCCTGGAGGCGTGGGTTCGAATCCCACTTCTGACACCA	86	)))))))..)))...........(((.))))).......(((((.))))...((((..))))).......((((((((((((....	GTCAGGATGGCCGAGCGGTCTAAGG	tRF-5	25	ExactMatch	158	1166.41	28	395.676	-2.94299
AS-tDR-006002		tRF-17-HRE9XFJ	Leu-CAG-2-1	69	85	GTCAGGATGGCCGAGCGGTCTAAGGCGCTGCGTTCAGGTCGCAGTCTCCCCTGGAGGCGTGGGTTCGAATCCCACTTCTGACACCA	86	)))))))..)))...........(((.))))).......(((((.))))...((((..))))).......((((((((((((....	ATCCCACTTCTGACACC	tRF-3	17	ExactMatch	35	258.383	0	0	-259.383
AS-tDR-000084	3012a		Leu-CAG-2-1	69	86	GTCAGGATGGCCGAGCGGTCTAAGGCGCTGCGTTCAGGTCGCAGTCTCCCCTGGAGGCGTGGGTTCGAATCCCACTTCTGACACCA	86	)))))))..)))...........(((.))))).......(((((.))))...((((..))))).......((((((((((((....	ATCCCACTTCTGACACCA	tRF-3	18	ExactMatch	232	1712.71	58	819.614	-2.08832
AS-tDR-009313			Leu-CAG-2-1	69	86	GTCAGGATGGCCGAGCGGTCTAAGGCGCTGCGTTCAGGTCGCAGTCTCCCCTGGAGGCGTGGGTTCGAATCCCACTTCTGACACCA	86	)))))))..)))...........(((.))))).......(((((.))))...((((..))))).......((((((((((((....	ATCCCACTTCTGACACCG	tRF-3	18	18A>G	47	346.971	0	0	-347.971
AS-tDR-000821		tRF-25-SP5830MMUK	Leu-CAG-2-2	1	25	GTCAGGATGGCCGAGCGGTCTAAGGCGCTGCGTTCAGGTCGCAGTCTCCCCTGGAGGCGTGGGTTCGAATCCCACTTCTGACACCA	86	)))))))..)))...........(((.))))).......(((((.))))...((((..))))).......((((((((((((....	GTCAGGATGGCCGAGCGGTCTAAGG	tRF-5	25	ExactMatch	158	1166.41	28	395.676	-2.94299
AS-tDR-006002		tRF-17-HRE9XFJ	Leu-CAG-2-2	69	85	GTCAGGATGGCCGAGCGGTCTAAGGCGCTGCGTTCAGGTCGCAGTCTCCCCTGGAGGCGTGGGTTCGAATCCCACTTCTGACACCA	86	)))))))..)))...........(((.))))).......(((((.))))...((((..))))).......((((((((((((....	ATCCCACTTCTGACACC	tRF-3	17	ExactMatch	35	258.383	0	0	-259.383
AS-tDR-000084	3012a		Leu-CAG-2-2	69	86	GTCAGGATGGCCGAGCGGTCTAAGGCGCTGCGTTCAGGTCGCAGTCTCCCCTGGAGGCGTGGGTTCGAATCCCACTTCTGACACCA	86	)))))))..)))...........(((.))))).......(((((.))))...((((..))))).......((((((((((((....	ATCCCACTTCTGACACCA	tRF-3	18	ExactMatch	232	1712.71	58	819.614	-2.08832
AS-tDR-009313			Leu-CAG-2-2	69	86	GTCAGGATGGCCGAGCGGTCTAAGGCGCTGCGTTCAGGTCGCAGTCTCCCCTGGAGGCGTGGGTTCGAATCCCACTTCTGACACCA	86	)))))))..)))...........(((.))))).......(((((.))))...((((..))))).......((((((((((((....	ATCCCACTTCTGACACCG	tRF-3	18	18A>G	47	346.971	0	0	-347.971
AS-tDR-000811		tRF-25-SP58309MUK	Leu-CAA-1-1	1	25	GTCAGGATGGCCGAGTGGTCTAAGGCGCCAGACTCAAGTTCTGGTCTCCAATGGAGGCGTGGGTTCGAATCCCACTTCTGACACCA	86	)))))))..)))...........(((.))))).......(((((.))))...((((..))))).......((((((((((((....	GTCAGGATGGCCGAGTGGTCTAAGG	tRF-5	25	ExactMatch	85	627.501	10	141.313	-4.41633
AS-tDR-006002		tRF-17-HRE9XFJ	Leu-CAA-1-1	69	85	GTCAGGATGGCCGAGTGGTCTAAGGCGCCAGACTCAAGTTCTGGTCTCCAATGGAGGCGTGGGTTCGAATCCCACTTCTGACACCA	86	)))))))..)))...........(((.))))).......(((((.))))...((((..))))).......((((((((((((....	ATCCCACTTCTGACACC	tRF-3	17	ExactMatch	35	258.383	0	0	-259.383
AS-tDR-000084	3012a		Leu-CAA-1-1	69	86	GTCAGGATGGCCGAGTGGTCTAAGGCGCCAGACTCAAGTTCTGGTCTCCAATGGAGGCGTGGGTTCGAATCCCACTTCTGACACCA	86	)))))))..)))...........(((.))))).......(((((.))))...((((..))))).......((((((((((((....	ATCCCACTTCTGACACCA	tRF-3	18	ExactMatch	232	1712.71	58	819.614	-2.08832
AS-tDR-009313			Leu-CAA-1-1	69	86	GTCAGGATGGCCGAGTGGTCTAAGGCGCCAGACTCAAGTTCTGGTCTCCAATGGAGGCGTGGGTTCGAATCCCACTTCTGACACCA	86	)))))))..)))...........(((.))))).......(((((.))))...((((..))))).......((((((((((((....	ATCCCACTTCTGACACCG	tRF-3	18	18A>G	47	346.971	0	0	-347.971
AS-tDR-000811		tRF-25-SP58309MUK	Leu-CAA-1-2	1	25	GTCAGGATGGCCGAGTGGTCTAAGGCGCCAGACTCAAGTTCTGGTCTCCAATGGAGGCGTGGGTTCGAATCCCACTTCTGACACCA	86	)))))))..)))...........(((.))))).......(((((.))))...((((..))))).......((((((((((((....	GTCAGGATGGCCGAGTGGTCTAAGG	tRF-5	25	ExactMatch	85	627.501	10	141.313	-4.41633
AS-tDR-006002		tRF-17-HRE9XFJ	Leu-CAA-1-2	69	85	GTCAGGATGGCCGAGTGGTCTAAGGCGCCAGACTCAAGTTCTGGTCTCCAATGGAGGCGTGGGTTCGAATCCCACTTCTGACACCA	86	)))))))..)))...........(((.))))).......(((((.))))...((((..))))).......((((((((((((....	ATCCCACTTCTGACACC	tRF-3	17	ExactMatch	35	258.383	0	0	-259.383
AS-tDR-000084	3012a		Leu-CAA-1-2	69	86	GTCAGGATGGCCGAGTGGTCTAAGGCGCCAGACTCAAGTTCTGGTCTCCAATGGAGGCGTGGGTTCGAATCCCACTTCTGACACCA	86	)))))))..)))...........(((.))))).......(((((.))))...((((..))))).......((((((((((((....	ATCCCACTTCTGACACCA	tRF-3	18	ExactMatch	232	1712.71	58	819.614	-2.08832
AS-tDR-009313			Leu-CAA-1-2	69	86	GTCAGGATGGCCGAGTGGTCTAAGGCGCCAGACTCAAGTTCTGGTCTCCAATGGAGGCGTGGGTTCGAATCCCACTTCTGACACCA	86	)))))))..)))...........(((.))))).......(((((.))))...((((..))))).......((((((((((((....	ATCCCACTTCTGACACCG	tRF-3	18	18A>G	47	346.971	0	0	-347.971
AS-tDR-000854		tRF-16-0P5830E	Leu-TAA-1-1	1	16	ACCAGGATGGCCGAGTGGTTAAGGCGTTGGACTTAAGATCCAATGGACATATGTCCGCGTGGGTTCGAACCCCACTCCTGGTACCA	86	)))))))..)))..........(((.))))).......(((((.))))....((((..))))).......((((((((((((....	ACCAGGATGGCCGAGT	tRF-5	16	ExactMatch	18	132.883	0	0	-133.883
AS-tDR-005806		tRF-17-0RER9LJ	Leu-TAA-1-1	69	85	ACCAGGATGGCCGAGTGGTTAAGGCGTTGGACTTAAGATCCAATGGACATATGTCCGCGTGGGTTCGAACCCCACTCCTGGTACCA	86	)))))))..)))..........(((.))))).......(((((.))))....((((..))))).......((((((((((((....	ACCCCACTCCTGGTACC	tRF-3	17	ExactMatch	17	125.5	0	0	-126.5
AS-tDR-000078	3009a		Leu-TAA-1-1	69	86	ACCAGGATGGCCGAGTGGTTAAGGCGTTGGACTTAAGATCCAATGGACATATGTCCGCGTGGGTTCGAACCCCACTCCTGGTACCA	86	)))))))..)))..........(((.))))).......(((((.))))....((((..))))).......((((((((((((....	ACCCCACTCCTGGTACCA	tRF-3	18	ExactMatch	49	361.736	10	141.313	-2.54886
AS-tDR-007309			Leu-AAG-1-1	68	85	GGTAGCGTGGCCGAGCGGTCTAAGGCGCTGGATTAAGGCTCCAGTCTCTTCGGAGGCGTGGGTTCGAATCCCACCGCTGCCACCA	85	)))))))..)))...........(((.))))).......(((((.)))....(((..))))).......((((((((((((....	ATCCCACCGCTGCCACCG	tRF-3	18	18A>G	152	1122.12	28	395.676	-2.83133
AS-tDR-007309			Leu-AAG-1-2	68	85	GGTAGCGTGGCCGAGCGGTCTAAGGCGCTGGATTAAGGCTCCAGTCTCTTCGGAGGCGTGGGTTCGAATCCCACCGCTGCCACCA	85	)))))))..)))...........(((.))))).......(((((.)))....(((..))))).......((((((((((((....	ATCCCACCGCTGCCACCG	tRF-3	18	18A>G	152	1122.12	28	395.676	-2.83133
AS-tDR-007309			Leu-AAG-1-3	68	85	GGTAGCGTGGCCGAGCGGTCTAAGGCGCTGGATTAAGGCTCCAGTCTCTTCGGAGGCGTGGGTTCGAATCCCACCGCTGCCACCA	85	)))))))..)))...........(((.))))).......(((((.)))....(((..))))).......((((((((((((....	ATCCCACCGCTGCCACCG	tRF-3	18	18A>G	152	1122.12	28	395.676	-2.83133
AS-tDR-007309			Leu-AAG-2-1	68	85	GGTAGCGTGGCCGAGCGGTCTAAGGCGCTGGATTAAGGCTCCAGTCTCTTCGGGGGCGTGGGTTCGAATCCCACCGCTGCCACCA	85	)))))))..)))...........(((.))))).......(((((.)))....(((..))))).......((((((((((((....	ATCCCACCGCTGCCACCG	tRF-3	18	18A>G	152	1122.12	28	395.676	-2.83133
AS-tDR-007309			Leu-AAG-2-2	68	85	GGTAGCGTGGCCGAGCGGTCTAAGGCGCTGGATTAAGGCTCCAGTCTCTTCGGGGGCGTGGGTTCGAATCCCACCGCTGCCACCA	85	)))))))..)))...........(((.))))).......(((((.)))....(((..))))).......((((((((((((....	ATCCCACCGCTGCCACCG	tRF-3	18	18A>G	152	1122.12	28	395.676	-2.83133
AS-tDR-007309			Leu-AAG-2-3	68	85	GGTAGCGTGGCCGAGCGGTCTAAGGCGCTGGATTAAGGCTCCAGTCTCTTCGGGGGCGTGGGTTCGAATCCCACCGCTGCCACCA	85	)))))))..)))...........(((.))))).......(((((.)))....(((..))))).......((((((((((((....	ATCCCACCGCTGCCACCG	tRF-3	18	18A>G	152	1122.12	28	395.676	-2.83133
AS-tDR-007309			Leu-AAG-2-4	68	85	GGTAGCGTGGCCGAGCGGTCTAAGGCGCTGGATTAAGGCTCCAGTCTCTTCGGGGGCGTGGGTTCGAATCCCACCGCTGCCACCA	85	)))))))..)))...........(((.))))).......(((((.)))....(((..))))).......((((((((((((....	ATCCCACCGCTGCCACCG	tRF-3	18	18A>G	152	1122.12	28	395.676	-2.83133
AS-tDR-007309			Leu-AAG-3-1	68	85	GGTAGCGTGGCCGAGCGGTCTAAGGCGCTGGATTAAGGCTCCAGTCTCTTCGGGGGCGTGGGTTCAAATCCCACCGCTGCCACCA	85	)))))))..)))...........(((.))))).......(((((.)))....(((..))))).......((((((((((((....	ATCCCACCGCTGCCACCG	tRF-3	18	18A>G	152	1122.12	28	395.676	-2.83133
AS-tDR-007309			Leu-TAG-1-1	68	85	GGTAGCGTGGCCGAGCGGTCTAAGGCGCTGGATTTAGGCTCCAGTCTCTTCGGAGGCGTGGGTTCGAATCCCACCGCTGCCACCA	85	)))))))..)))...........(((.))))).......(((((.)))....(((..))))).......((((((((((((....	ATCCCACCGCTGCCACCG	tRF-3	18	18A>G	152	1122.12	28	395.676	-2.83133
AS-tDR-007309			Leu-AAG-4-1	68	85	GGTAGCGTGGCCGAGTGGTCTAAGACGCTGGATTAAGGCTCCAGTCTCTTCGGGGGCGTGGGTTTGAATCCCACCGCTGCCACCA	85	)))))))..).)...........(.(.))))).......(((((.)))....(((..))))).......((((((((((((....	ATCCCACCGCTGCCACCG	tRF-3	18	18A>G	152	1122.12	28	395.676	-2.83133
AS-tDR-007309			Leu-TAG-3-1	68	85	GGTAGCGTGGCCGAGTGGTCTAAGGCGCTGGATTTAGGCTCCAGTCATTTCGATGGCGTGGGTTCGAATCCCACCGCTGCCACCA	85	)))))))..)))...........(((.))))).......(((((..))....((...))))).......((((((((((((....	ATCCCACCGCTGCCACCG	tRF-3	18	18A>G	152	1122.12	28	395.676	-2.83133
AS-tDR-009325			Ser-AGA-1-1	68	85	GTAGTCGTGGCCGAGTGGTTAAGGCGATGGACTAGAAATCCATTGGGGTTTCCCCGCGCAGGTTCGAATCCTGCCGACTACGCCA	85	)))))))..)))..........(((.))))).......(((((.))))...((((..))))).......((((((((((((....	ATCCTGCCGACTACGCCG	tRF-3	18	18A>G	20	147.647	0	0	-148.647
AS-tDR-009325			Ser-AGA-2-1	68	85	GTAGTCGTGGCCGAGTGGTTAAGGCGATGGACTAGAAATCCATTGGGGTCTCCCCGCGCAGGTTCGAATCCTGCCGACTACGCCA	85	)))))))..)))..........(((.))))).......(((((.))))...((((..))))).......((((((((((((....	ATCCTGCCGACTACGCCG	tRF-3	18	18A>G	20	147.647	0	0	-148.647
AS-tDR-009325			Ser-AGA-2-2	68	85	GTAGTCGTGGCCGAGTGGTTAAGGCGATGGACTAGAAATCCATTGGGGTCTCCCCGCGCAGGTTCGAATCCTGCCGACTACGCCA	85	)))))))..)))..........(((.))))).......(((((.))))...((((..))))).......((((((((((((....	ATCCTGCCGACTACGCCG	tRF-3	18	18A>G	20	147.647	0	0	-148.647
AS-tDR-009325			Ser-AGA-2-3	68	85	GTAGTCGTGGCCGAGTGGTTAAGGCGATGGACTAGAAATCCATTGGGGTCTCCCCGCGCAGGTTCGAATCCTGCCGACTACGCCA	85	)))))))..)))..........(((.))))).......(((((.))))...((((..))))).......((((((((((((....	ATCCTGCCGACTACGCCG	tRF-3	18	18A>G	20	147.647	0	0	-148.647
AS-tDR-009325			Ser-AGA-2-4	68	85	GTAGTCGTGGCCGAGTGGTTAAGGCGATGGACTAGAAATCCATTGGGGTCTCCCCGCGCAGGTTCGAATCCTGCCGACTACGCCA	85	)))))))..)))..........(((.))))).......(((((.))))...((((..))))).......((((((((((((....	ATCCTGCCGACTACGCCG	tRF-3	18	18A>G	20	147.647	0	0	-148.647
AS-tDR-009325			Ser-AGA-2-5	68	85	GTAGTCGTGGCCGAGTGGTTAAGGCGATGGACTAGAAATCCATTGGGGTCTCCCCGCGCAGGTTCGAATCCTGCCGACTACGCCA	85	)))))))..)))..........(((.))))).......(((((.))))...((((..))))).......((((((((((((....	ATCCTGCCGACTACGCCG	tRF-3	18	18A>G	20	147.647	0	0	-148.647
AS-tDR-009325			Ser-AGA-2-6	68	85	GTAGTCGTGGCCGAGTGGTTAAGGCGATGGACTAGAAATCCATTGGGGTCTCCCCGCGCAGGTTCGAATCCTGCCGACTACGCCA	85	)))))))..)))..........(((.))))).......(((((.))))...((((..))))).......((((((((((((....	ATCCTGCCGACTACGCCG	tRF-3	18	18A>G	20	147.647	0	0	-148.647
AS-tDR-009325			Ser-AGA-3-1	68	85	GTAGTCGTGGCCGAGTGGTTAAGGCGATGGACTAGAAATCCATTGGGGTTTCCCCACGCAGGTTCGAATCCTGCCGACTACGCCA	85	)))))))..)))..........(((.))))).......(((((.))))...((((..))))).......((((((((((((....	ATCCTGCCGACTACGCCG	tRF-3	18	18A>G	20	147.647	0	0	-148.647
AS-tDR-009325			Ser-AGA-4-1	68	85	GTAGTCGTGGCCGAGTGGTTAAGGTGATGGACTAGAAACCCATTGGGGTCTCCCCGCGCAGGTTCGAATCCTGCCGACTACGCCA	85	)))))))..)))..........(((.)))).........((((.))))...((((..))))).......((((((((((((....	ATCCTGCCGACTACGCCG	tRF-3	18	18A>G	20	147.647	0	0	-148.647
AS-tDR-009325			Ser-TGA-2-1	68	85	GTAGTCGTGGCCGAGTGGTTAAGGCGATGGACTTGAAATCCATTGGGGTTTCCCCGCGCAGGTTCGAATCCTGCCGACTACGCCA	85	)))))))..)))..........(((.))))).......(((((.))))...((((..))))).......((((((((((((....	ATCCTGCCGACTACGCCG	tRF-3	18	18A>G	20	147.647	0	0	-148.647
AS-tDR-009325			Ser-TGA-3-1	68	85	GTAGTCGTGGCCGAGTGGTTAAGGCGATGGACTTGAAATCCATTGGGGTCTCCCCGCGCAGGTTCGAATCCTGCCGACTACGCCA	85	)))))))..)))..........(((.))))).......(((((.))))...((((..))))).......((((((((((((....	ATCCTGCCGACTACGCCG	tRF-3	18	18A>G	20	147.647	0	0	-148.647
AS-tDR-000080	3010a		Leu-TAG-2-1	68	85	GGTAGTGTGGCCGAGCGGTCTAAGGCGCTGGATTTAGGCTCCAGTCTCTTCGGGGGCGTGGGTTCGAATCCCACCACTGCCACCA	85	)))))))..)))...........(((.))))).......(((((.)))....(((..))))).......((((((((((((....	ATCCCACCACTGCCACCA	tRF-3	18	ExactMatch	100	738.236	18	254.363	-2.89484
AS-tDR-010700			Leu-TAG-2-1	68	85	GGTAGTGTGGCCGAGCGGTCTAAGGCGCTGGATTTAGGCTCCAGTCTCTTCGGGGGCGTGGGTTCGAATCCCACCACTGCCACCA	85	)))))))..)))...........(((.))))).......(((((.)))....(((..))))).......((((((((((((....	ATCCCACCACTGCCACCG	tRF-3	18	18A>G	22	162.412	0	0	-163.412
AS-tDR-006867		tRF-17-86KIP52	Leu-TAG-2-1	69	85	GGTAGTGTGGCCGAGCGGTCTAAGGCGCTGGATTTAGGCTCCAGTCTCTTCGGGGGCGTGGGTTCGAATCCCACCACTGCCACCA	85	)))))))..)))...........(((.))))).......(((((.)))....(((..))))).......((((((((((((....	TCCCACCACTGCCACCA	tRF-3	17	ExactMatch	23	169.794	0	0	-170.794
AS-tDR-001056		tRF-24-S3M8309N0Y	Ser-TGA-4-1	1	24	GTAGTCGTGGCCGAGTGGTTAAGGCGATGGACTTGAAATCCATTGGGGTTTCCCCGCGCAGGTTCGAATCCTGTCGGCTACGCCA	85	)))))))..)))..........(((.))))).......(((((.))))...((((..))))).......((((((((((((....	GTAGTCGTGGCCGAGTGGTTAAGG	tRF-5	24	ExactMatch	19	140.265	0	0	-141.265
AS-tDR-009394			Pro-AGG-3-1	65	82	GGCTCGTTGGTCTAGGGGTGTGGTTCTCGCTTAGGGCGGGAGACCCAAGAGGTCCCGGGTTCAAATCCCGGACGAGCCCCCA	82	)))))))..))).........(((.))).).......(.(((.).)..(.(...))))).......((((((((((((....	ATCCCGGACGAGCCCCCG	tRF-3	18	18A>G	24	177.177	0	0	-178.177
AS-tDR-010677			Pro-AGG-3-1	66	82	GGCTCGTTGGTCTAGGGGTGTGGTTCTCGCTTAGGGCGGGAGACCCAAGAGGTCCCGGGTTCAAATCCCGGACGAGCCCCCA	82	)))))))..))).........(((.))).).......(.(((.).)..(.(...))))).......((((((((((((....	TCCCGGACGAGCCCCCG	tRF-3	17	17A>G	34	251	0	0	-252
AS-tDR-001138		tRF-29-79MP9P9NH525	Val-CAC-5-1	1	29	GTTTCCGTAGTGTAGTGGTTATCACGTTCGCCTCACACGCGTAAAGGTCCCCGGTTCGAAACCGGGCGGAAACACCA	77	)))))))..)))..........(((.))))).......(((.((.....))))).......((((((((((((....	GTTTCCGTAGTGTAGTGGTTATCACGTTC	tRF-5	29	ExactMatch	853	6297.15	183	2586.02	-2.43452
AS-tDR-005835		tRF-16-08Q2B5D	Val-CAC-5-1	61	76	GTTTCCGTAGTGTAGTGGTTATCACGTTCGCCTCACACGCGTAAAGGTCCCCGGTTCGAAACCGGGCGGAAACACCA	77	)))))))..)))..........(((.))))).......(((.((.....))))).......((((((((((((....	ACCGGGCGGAAACACC	tRF-3	16	ExactMatch	747	5514.62	114	1610.97	-3.42168
AS-tDR-000076	3008a		Val-CAC-5-1	61	77	GTTTCCGTAGTGTAGTGGTTATCACGTTCGCCTCACACGCGTAAAGGTCCCCGGTTCGAAACCGGGCGGAAACACCA	77	)))))))..)))..........(((.))))).......(((.((.....))))).......((((((((((((....	ACCGGGCGGAAACACCA	tRF-3	17	ExactMatch	616	4547.54	113	1596.83	-2.84669
AS-tDR-010690			Ile-AAT-2-1	54	71	GGCCGGTTAGCTCAGTTGGTTAGAGCGTGGTGCTAATAACGCCAAGGTCGCGGGTTCGATCCCCGTACTGGCCACCA	77	)))))))..)))).........((((.))))).......(((((.....))))).......((((((((((((....	GTTCGATCCCCGTACTGA	i-tRF	18	18G>A	28	206.706	0	0	-207.706
AS-tDR-008406			Ile-AAT-2-1	54	71	GGCCGGTTAGCTCAGTTGGTTAGAGCGTGGTGCTAATAACGCCAAGGTCGCGGGTTCGATCCCCGTACTGGCCACCA	77	)))))))..)))).........((((.))))).......(((((.....))))).......((((((((((((....	GTTCGATCCCCGTACTGG	i-tRF	18	ExactMatch	130	959.707	0	0	-960.707
AS-tDR-010690			Ile-AAT-3-1	54	71	GGCTGGTTAGCTCAGTTGGTTAGAGCGTGGTGCTAATAACGCCAAGGTCGCGGGTTCGATCCCCGTACTGGCCACCA	77	)))))))..)))).........((((.))))).......(((((.....))))).......((((((((((((....	GTTCGATCCCCGTACTGA	i-tRF	18	18G>A	28	206.706	0	0	-207.706
AS-tDR-008406			Ile-AAT-3-1	54	71	GGCTGGTTAGCTCAGTTGGTTAGAGCGTGGTGCTAATAACGCCAAGGTCGCGGGTTCGATCCCCGTACTGGCCACCA	77	)))))))..)))).........((((.))))).......(((((.....))))).......((((((((((((....	GTTCGATCCCCGTACTGG	i-tRF	18	ExactMatch	130	959.707	0	0	-960.707
AS-tDR-010690			Ile-AAT-6-1	54	71	GGCCGGTTAGCTCAGTTGGTTAGAGCGTGGTGCTAATAACGCTAAGGTCGCGGGTTCGATCCCCGTACTGGCCACCA	77	)))))))..)))).........((((.))))).......(((((.....))))).......((((((((((((....	GTTCGATCCCCGTACTGA	i-tRF	18	18G>A	28	206.706	0	0	-207.706
AS-tDR-008406			Ile-AAT-6-1	54	71	GGCCGGTTAGCTCAGTTGGTTAGAGCGTGGTGCTAATAACGCTAAGGTCGCGGGTTCGATCCCCGTACTGGCCACCA	77	)))))))..)))).........((((.))))).......(((((.....))))).......((((((((((((....	GTTCGATCCCCGTACTGG	i-tRF	18	ExactMatch	130	959.707	0	0	-960.707
AS-tDR-006258		tRF-16-K87965D	Phe-GAA-4-1	61	76	GCCGAAATAGCTCAGTTGGGAGAGCGTTAGACCGAAGATCTTAAAGGTCCCTGGTTCAATCCCGGGTTTCGGCACCA	77	)))))))..))))........((((.))))).......(((.((.....))))).......((((((((((((....	CCCGGGTTTCGGCACC	tRF-3	16	ExactMatch	25	184.559	0	0	-185.559
AS-tDR-000106	3023a		Phe-GAA-4-1	61	77	GCCGAAATAGCTCAGTTGGGAGAGCGTTAGACCGAAGATCTTAAAGGTCCCTGGTTCAATCCCGGGTTTCGGCACCA	77	)))))))..))))........((((.))))).......(((.((.....))))).......((((((((((((....	CCCGGGTTTCGGCACCA	tRF-3	17	ExactMatch	110	812.06	0	0	-813.06
AS-tDR-009229			Phe-GAA-4-1	61	77	GCCGAAATAGCTCAGTTGGGAGAGCGTTAGACCGAAGATCTTAAAGGTCCCTGGTTCAATCCCGGGTTTCGGCACCA	77	)))))))..))))........((((.))))).......(((.((.....))))).......((((((((((((....	CCCGGGTTTCGGCACCG	tRF-3	17	17A>G	17	125.5	0	0	-126.5
AS-tDR-000104	3022a		Ile-AAT-1-1	60	77	GGCCGGTTAGCTCAGTTGGTTAGAGCGTGGCGCTAATAACGCCAAGGTCGCGGGTTCGATCCCCGTACGGGCCACCA	77	)))).))..)))).........((((.))))).......(((((.....))))).......(((((((.((((....	TCCCCGTACGGGCCACCA	tRF-3	18	ExactMatch	24	177.177	0	0	-178.177
AS-tDR-000104	3022a		Ile-AAT-5-1	60	77	GGCCGGTTAGCTCAGTTGGTTAGAGCGTGGTGCTAATAACGCCAAGGTCGCGGGTTCGATCCCCGTACGGGCCACCA	77	)))).))..)))).........((((.))))).......(((((.....))))).......(((((((.((((....	TCCCCGTACGGGCCACCA	tRF-3	18	ExactMatch	24	177.177	0	0	-178.177
AS-tDR-000104	3022a		Ile-AAT-5-2	60	77	GGCCGGTTAGCTCAGTTGGTTAGAGCGTGGTGCTAATAACGCCAAGGTCGCGGGTTCGATCCCCGTACGGGCCACCA	77	)))).))..)))).........((((.))))).......(((((.....))))).......(((((((.((((....	TCCCCGTACGGGCCACCA	tRF-3	18	ExactMatch	24	177.177	0	0	-178.177
AS-tDR-000104	3022a		Ile-AAT-5-3	60	77	GGCCGGTTAGCTCAGTTGGTTAGAGCGTGGTGCTAATAACGCCAAGGTCGCGGGTTCGATCCCCGTACGGGCCACCA	77	)))).))..)))).........((((.))))).......(((((.....))))).......(((((((.((((....	TCCCCGTACGGGCCACCA	tRF-3	18	ExactMatch	24	177.177	0	0	-178.177
AS-tDR-000104	3022a		Ile-AAT-5-4	60	77	GGCCGGTTAGCTCAGTTGGTTAGAGCGTGGTGCTAATAACGCCAAGGTCGCGGGTTCGATCCCCGTACGGGCCACCA	77	)))).))..)))).........((((.))))).......(((((.....))))).......(((((((.((((....	TCCCCGTACGGGCCACCA	tRF-3	18	ExactMatch	24	177.177	0	0	-178.177
AS-tDR-000104	3022a		Ile-AAT-5-5	60	77	GGCCGGTTAGCTCAGTTGGTTAGAGCGTGGTGCTAATAACGCCAAGGTCGCGGGTTCGATCCCCGTACGGGCCACCA	77	)))).))..)))).........((((.))))).......(((((.....))))).......(((((((.((((....	TCCCCGTACGGGCCACCA	tRF-3	18	ExactMatch	24	177.177	0	0	-178.177
AS-tDR-000104	3022a		Ile-AAT-7-1	60	77	GGCCGGTTAGCTCAGTTGGTCAGAGCGTGGTGCTAATAACGCCAAGGTCGCGGGTTCGATCCCCGTACGGGCCACCA	77	)))).))..)))).........((((.))))).......(((((.....))))).......(((((((.((((....	TCCCCGTACGGGCCACCA	tRF-3	18	ExactMatch	24	177.177	0	0	-178.177
AS-tDR-000104	3022a		Ile-AAT-7-2	60	77	GGCCGGTTAGCTCAGTTGGTCAGAGCGTGGTGCTAATAACGCCAAGGTCGCGGGTTCGATCCCCGTACGGGCCACCA	77	)))).))..)))).........((((.))))).......(((((.....))))).......(((((((.((((....	TCCCCGTACGGGCCACCA	tRF-3	18	ExactMatch	24	177.177	0	0	-178.177
AS-tDR-000104	3022a		Ile-AAT-8-1	60	77	GGCCGGTTAGCTCAGTCGGCTAGAGCGTGGTGCTAATAACGCCAAGGTCGCGGGTTCGATCCCCGTACGGGCCACCA	77	)))).))..)))).........((((.))))).......(((((.....))))).......(((((((.((((....	TCCCCGTACGGGCCACCA	tRF-3	18	ExactMatch	24	177.177	0	0	-178.177
AS-tDR-000122	3033a		Asn-GTT-1-1	61	77	GTCTCTGTGGCGCAATCGGTTAGCGCGTTCGGCTGTTAACCGAAAGGTTGGTGGTTCGATCCCACCCAGGGACGCCA	77	)))))))..)))).........((((.))))).......(((((.....))))).......((((((((((((....	CCCACCCAGGGACGCCA	tRF-3	17	ExactMatch	24	177.177	0	0	-178.177
AS-tDR-000122	3033a		Asn-GTT-2-1	61	77	GTCTCTGTGGCGCAATCGGTTAGCGCGTTCGGCTGTTAACCGAAAGGTTGGTGGTTCGAGCCCACCCAGGGACGCCA	77	)))))))..)))).........((((.))))).......(((((.....))))).......((((((((((((....	CCCACCCAGGGACGCCA	tRF-3	17	ExactMatch	24	177.177	0	0	-178.177
AS-tDR-000122	3033a		Asn-GTT-2-2	61	77	GTCTCTGTGGCGCAATCGGTTAGCGCGTTCGGCTGTTAACCGAAAGGTTGGTGGTTCGAGCCCACCCAGGGACGCCA	77	)))))))..)))).........((((.))))).......(((((.....))))).......((((((((((((....	CCCACCCAGGGACGCCA	tRF-3	17	ExactMatch	24	177.177	0	0	-178.177
AS-tDR-000122	3033a		Asn-GTT-2-3	61	77	GTCTCTGTGGCGCAATCGGTTAGCGCGTTCGGCTGTTAACCGAAAGGTTGGTGGTTCGAGCCCACCCAGGGACGCCA	77	)))))))..)))).........((((.))))).......(((((.....))))).......((((((((((((....	CCCACCCAGGGACGCCA	tRF-3	17	ExactMatch	24	177.177	0	0	-178.177
AS-tDR-000122	3033a		Asn-GTT-2-4	61	77	GTCTCTGTGGCGCAATCGGTTAGCGCGTTCGGCTGTTAACCGAAAGGTTGGTGGTTCGAGCCCACCCAGGGACGCCA	77	)))))))..)))).........((((.))))).......(((((.....))))).......((((((((((((....	CCCACCCAGGGACGCCA	tRF-3	17	ExactMatch	24	177.177	0	0	-178.177
AS-tDR-000122	3033a		Asn-GTT-2-5	61	77	GTCTCTGTGGCGCAATCGGTTAGCGCGTTCGGCTGTTAACCGAAAGGTTGGTGGTTCGAGCCCACCCAGGGACGCCA	77	)))))))..)))).........((((.))))).......(((((.....))))).......((((((((((((....	CCCACCCAGGGACGCCA	tRF-3	17	ExactMatch	24	177.177	0	0	-178.177
AS-tDR-000122	3033a		Asn-GTT-2-6	61	77	GTCTCTGTGGCGCAATCGGTTAGCGCGTTCGGCTGTTAACCGAAAGGTTGGTGGTTCGAGCCCACCCAGGGACGCCA	77	)))))))..)))).........((((.))))).......(((((.....))))).......((((((((((((....	CCCACCCAGGGACGCCA	tRF-3	17	ExactMatch	24	177.177	0	0	-178.177
AS-tDR-000122	3033a		Asn-GTT-3-1	61	77	GTCTCTGTGGCGCAATCGGTTAGCGCATTCGGCTGTTAACCGAAAGGTTGGTGGTTCGAGCCCACCCAGGGACGCCA	77	)))))))..)))).........((((.))))).......(((((.....))))).......((((((((((((....	CCCACCCAGGGACGCCA	tRF-3	17	ExactMatch	24	177.177	0	0	-178.177
AS-tDR-000122	3033a		Asn-GTT-3-2	61	77	GTCTCTGTGGCGCAATCGGTTAGCGCATTCGGCTGTTAACCGAAAGGTTGGTGGTTCGAGCCCACCCAGGGACGCCA	77	)))))))..)))).........((((.))))).......(((((.....))))).......((((((((((((....	CCCACCCAGGGACGCCA	tRF-3	17	ExactMatch	24	177.177	0	0	-178.177
AS-tDR-000122	3033a		Asn-GTT-4-1	61	77	GTCTCTGTGGCGCAATCGGTTAGCGCGTTCGGCTGTTAACCGAAAGATTGGTGGTTCGAGCCCACCCAGGGACGCCA	77	)))))))..)))).........((((.))))).......(((((.....))))).......((((((((((((....	CCCACCCAGGGACGCCA	tRF-3	17	ExactMatch	24	177.177	0	0	-178.177
AS-tDR-000122	3033a		Asn-GTT-5-1	61	77	GTCTCTGTGGCGCAATCGGTTAGCGCGTTCGGCTGTTAACTGAAAGGTTGGTGGTTCGAGCCCACCCAGGGACGCCA	77	)))))))..)))).........((((.))))).......(((((.....))))).......((((((((((((....	CCCACCCAGGGACGCCA	tRF-3	17	ExactMatch	24	177.177	0	0	-178.177
AS-tDR-007254			Ile-TAT-1-1	33	52	GCTCCAGTGGCGCAATCGGTTAGCGCGCGGTACTTATAATGCCGAGGTTGTGAGTTCGATCCTCACCTGGAGCACCA	77	)))))))..)))).........((((.))))).......(((((.....))))).......((((((((((((....	CTTATAATGCCGAGGTTGTG	i-tRF	20	ExactMatch	18	132.883	0	0	-133.883
AS-tDR-007254			Ile-TAT-2-1	33	52	GCTCCAGTGGCGCAATCGGTTAGCGCGCGGTACTTATAATGCCGAGGTTGTGAGTTCGAGCCTCACCTGGAGCACCA	77	)))))))..)))).........((((.))))).......(((((.....))))).......((((((((((((....	CTTATAATGCCGAGGTTGTG	i-tRF	20	ExactMatch	18	132.883	0	0	-133.883
AS-tDR-007254			Ile-TAT-2-2	33	52	GCTCCAGTGGCGCAATCGGTTAGCGCGCGGTACTTATAATGCCGAGGTTGTGAGTTCGAGCCTCACCTGGAGCACCA	77	)))))))..)))).........((((.))))).......(((((.....))))).......((((((((((((....	CTTATAATGCCGAGGTTGTG	i-tRF	20	ExactMatch	18	132.883	0	0	-133.883
AS-tDR-007254			Ile-TAT-2-3	33	52	GCTCCAGTGGCGCAATCGGTTAGCGCGCGGTACTTATAATGCCGAGGTTGTGAGTTCGAGCCTCACCTGGAGCACCA	77	)))))))..)))).........((((.))))).......(((((.....))))).......((((((((((((....	CTTATAATGCCGAGGTTGTG	i-tRF	20	ExactMatch	18	132.883	0	0	-133.883
AS-tDR-007254			Ile-TAT-3-1	33	52	GCTCCAGTGGCGCAATCGGTTAGCGCGCGGTACTTATAATGCCGAGGTTGTGAGTTCAAGCCTCACCTGGAGCACCA	77	)))))))..)))).........((((.))))).......(((((.....))))).......((((((((((((....	CTTATAATGCCGAGGTTGTG	i-tRF	20	ExactMatch	18	132.883	0	0	-133.883
AS-tDR-001138		tRF-29-79MP9P9NH525	Val-CAC-1-1	1	29	GTTTCCGTAGTGTAGTGGTTATCACGTTCGCCTCACACGCGAAAGGTCCCCGGTTCGAAACCGGGCGGAAACACCA	76	)))))))..)))..........(((.))))).......(((((.....))))).......((((((((((((....	GTTTCCGTAGTGTAGTGGTTATCACGTTC	tRF-5	29	ExactMatch	853	6297.15	183	2586.02	-2.43452
AS-tDR-005835		tRF-16-08Q2B5D	Val-CAC-1-1	60	75	GTTTCCGTAGTGTAGTGGTTATCACGTTCGCCTCACACGCGAAAGGTCCCCGGTTCGAAACCGGGCGGAAACACCA	76	)))))))..)))..........(((.))))).......(((((.....))))).......((((((((((((....	ACCGGGCGGAAACACC	tRF-3	16	ExactMatch	747	5514.62	114	1610.97	-3.42168
AS-tDR-000076	3008a		Val-CAC-1-1	60	76	GTTTCCGTAGTGTAGTGGTTATCACGTTCGCCTCACACGCGAAAGGTCCCCGGTTCGAAACCGGGCGGAAACACCA	76	)))))))..)))..........(((.))))).......(((((.....))))).......((((((((((((....	ACCGGGCGGAAACACCA	tRF-3	17	ExactMatch	616	4547.54	113	1596.83	-2.84669
AS-tDR-001138		tRF-29-79MP9P9NH525	Val-CAC-1-2	1	29	GTTTCCGTAGTGTAGTGGTTATCACGTTCGCCTCACACGCGAAAGGTCCCCGGTTCGAAACCGGGCGGAAACACCA	76	)))))))..)))..........(((.))))).......(((((.....))))).......((((((((((((....	GTTTCCGTAGTGTAGTGGTTATCACGTTC	tRF-5	29	ExactMatch	853	6297.15	183	2586.02	-2.43452
AS-tDR-005835		tRF-16-08Q2B5D	Val-CAC-1-2	60	75	GTTTCCGTAGTGTAGTGGTTATCACGTTCGCCTCACACGCGAAAGGTCCCCGGTTCGAAACCGGGCGGAAACACCA	76	)))))))..)))..........(((.))))).......(((((.....))))).......((((((((((((....	ACCGGGCGGAAACACC	tRF-3	16	ExactMatch	747	5514.62	114	1610.97	-3.42168
AS-tDR-000076	3008a		Val-CAC-1-2	60	76	GTTTCCGTAGTGTAGTGGTTATCACGTTCGCCTCACACGCGAAAGGTCCCCGGTTCGAAACCGGGCGGAAACACCA	76	)))))))..)))..........(((.))))).......(((((.....))))).......((((((((((((....	ACCGGGCGGAAACACCA	tRF-3	17	ExactMatch	616	4547.54	113	1596.83	-2.84669
AS-tDR-001138		tRF-29-79MP9P9NH525	Val-CAC-1-3	1	29	GTTTCCGTAGTGTAGTGGTTATCACGTTCGCCTCACACGCGAAAGGTCCCCGGTTCGAAACCGGGCGGAAACACCA	76	)))))))..)))..........(((.))))).......(((((.....))))).......((((((((((((....	GTTTCCGTAGTGTAGTGGTTATCACGTTC	tRF-5	29	ExactMatch	853	6297.15	183	2586.02	-2.43452
AS-tDR-005835		tRF-16-08Q2B5D	Val-CAC-1-3	60	75	GTTTCCGTAGTGTAGTGGTTATCACGTTCGCCTCACACGCGAAAGGTCCCCGGTTCGAAACCGGGCGGAAACACCA	76	)))))))..)))..........(((.))))).......(((((.....))))).......((((((((((((....	ACCGGGCGGAAACACC	tRF-3	16	ExactMatch	747	5514.62	114	1610.97	-3.42168
AS-tDR-000076	3008a		Val-CAC-1-3	60	76	GTTTCCGTAGTGTAGTGGTTATCACGTTCGCCTCACACGCGAAAGGTCCCCGGTTCGAAACCGGGCGGAAACACCA	76	)))))))..)))..........(((.))))).......(((((.....))))).......((((((((((((....	ACCGGGCGGAAACACCA	tRF-3	17	ExactMatch	616	4547.54	113	1596.83	-2.84669
AS-tDR-001138		tRF-29-79MP9P9NH525	Val-CAC-1-4	1	29	GTTTCCGTAGTGTAGTGGTTATCACGTTCGCCTCACACGCGAAAGGTCCCCGGTTCGAAACCGGGCGGAAACACCA	76	)))))))..)))..........(((.))))).......(((((.....))))).......((((((((((((....	GTTTCCGTAGTGTAGTGGTTATCACGTTC	tRF-5	29	ExactMatch	853	6297.15	183	2586.02	-2.43452
AS-tDR-005835		tRF-16-08Q2B5D	Val-CAC-1-4	60	75	GTTTCCGTAGTGTAGTGGTTATCACGTTCGCCTCACACGCGAAAGGTCCCCGGTTCGAAACCGGGCGGAAACACCA	76	)))))))..)))..........(((.))))).......(((((.....))))).......((((((((((((....	ACCGGGCGGAAACACC	tRF-3	16	ExactMatch	747	5514.62	114	1610.97	-3.42168
AS-tDR-000076	3008a		Val-CAC-1-4	60	76	GTTTCCGTAGTGTAGTGGTTATCACGTTCGCCTCACACGCGAAAGGTCCCCGGTTCGAAACCGGGCGGAAACACCA	76	)))))))..)))..........(((.))))).......(((((.....))))).......((((((((((((....	ACCGGGCGGAAACACCA	tRF-3	17	ExactMatch	616	4547.54	113	1596.83	-2.84669
AS-tDR-001138		tRF-29-79MP9P9NH525	Val-CAC-1-5	1	29	GTTTCCGTAGTGTAGTGGTTATCACGTTCGCCTCACACGCGAAAGGTCCCCGGTTCGAAACCGGGCGGAAACACCA	76	)))))))..)))..........(((.))))).......(((((.....))))).......((((((((((((....	GTTTCCGTAGTGTAGTGGTTATCACGTTC	tRF-5	29	ExactMatch	853	6297.15	183	2586.02	-2.43452
AS-tDR-005835		tRF-16-08Q2B5D	Val-CAC-1-5	60	75	GTTTCCGTAGTGTAGTGGTTATCACGTTCGCCTCACACGCGAAAGGTCCCCGGTTCGAAACCGGGCGGAAACACCA	76	)))))))..)))..........(((.))))).......(((((.....))))).......((((((((((((....	ACCGGGCGGAAACACC	tRF-3	16	ExactMatch	747	5514.62	114	1610.97	-3.42168
AS-tDR-000076	3008a		Val-CAC-1-5	60	76	GTTTCCGTAGTGTAGTGGTTATCACGTTCGCCTCACACGCGAAAGGTCCCCGGTTCGAAACCGGGCGGAAACACCA	76	)))))))..)))..........(((.))))).......(((((.....))))).......((((((((((((....	ACCGGGCGGAAACACCA	tRF-3	17	ExactMatch	616	4547.54	113	1596.83	-2.84669
AS-tDR-001138		tRF-29-79MP9P9NH525	Val-CAC-1-6	1	29	GTTTCCGTAGTGTAGTGGTTATCACGTTCGCCTCACACGCGAAAGGTCCCCGGTTCGAAACCGGGCGGAAACACCA	76	)))))))..)))..........(((.))))).......(((((.....))))).......((((((((((((....	GTTTCCGTAGTGTAGTGGTTATCACGTTC	tRF-5	29	ExactMatch	853	6297.15	183	2586.02	-2.43452
AS-tDR-005835		tRF-16-08Q2B5D	Val-CAC-1-6	60	75	GTTTCCGTAGTGTAGTGGTTATCACGTTCGCCTCACACGCGAAAGGTCCCCGGTTCGAAACCGGGCGGAAACACCA	76	)))))))..)))..........(((.))))).......(((((.....))))).......((((((((((((....	ACCGGGCGGAAACACC	tRF-3	16	ExactMatch	747	5514.62	114	1610.97	-3.42168
AS-tDR-000076	3008a		Val-CAC-1-6	60	76	GTTTCCGTAGTGTAGTGGTTATCACGTTCGCCTCACACGCGAAAGGTCCCCGGTTCGAAACCGGGCGGAAACACCA	76	)))))))..)))..........(((.))))).......(((((.....))))).......((((((((((((....	ACCGGGCGGAAACACCA	tRF-3	17	ExactMatch	616	4547.54	113	1596.83	-2.84669
AS-tDR-001138		tRF-29-79MP9P9NH525	Val-AAC-1-1	1	29	GTTTCCGTAGTGTAGTGGTTATCACGTTCGCCTAACACGCGAAAGGTCCCCGGTTCGAAACCGGGCGGAAACACCA	76	)))))))..)))..........(((.))))).......(((((.....))))).......((((((((((((....	GTTTCCGTAGTGTAGTGGTTATCACGTTC	tRF-5	29	ExactMatch	853	6297.15	183	2586.02	-2.43452
AS-tDR-005835		tRF-16-08Q2B5D	Val-AAC-1-1	60	75	GTTTCCGTAGTGTAGTGGTTATCACGTTCGCCTAACACGCGAAAGGTCCCCGGTTCGAAACCGGGCGGAAACACCA	76	)))))))..)))..........(((.))))).......(((((.....))))).......((((((((((((....	ACCGGGCGGAAACACC	tRF-3	16	ExactMatch	747	5514.62	114	1610.97	-3.42168
AS-tDR-000076	3008a		Val-AAC-1-1	60	76	GTTTCCGTAGTGTAGTGGTTATCACGTTCGCCTAACACGCGAAAGGTCCCCGGTTCGAAACCGGGCGGAAACACCA	76	)))))))..)))..........(((.))))).......(((((.....))))).......((((((((((((....	ACCGGGCGGAAACACCA	tRF-3	17	ExactMatch	616	4547.54	113	1596.83	-2.84669
AS-tDR-001138		tRF-29-79MP9P9NH525	Val-AAC-1-2	1	29	GTTTCCGTAGTGTAGTGGTTATCACGTTCGCCTAACACGCGAAAGGTCCCCGGTTCGAAACCGGGCGGAAACACCA	76	)))))))..)))..........(((.))))).......(((((.....))))).......((((((((((((....	GTTTCCGTAGTGTAGTGGTTATCACGTTC	tRF-5	29	ExactMatch	853	6297.15	183	2586.02	-2.43452
AS-tDR-005835		tRF-16-08Q2B5D	Val-AAC-1-2	60	75	GTTTCCGTAGTGTAGTGGTTATCACGTTCGCCTAACACGCGAAAGGTCCCCGGTTCGAAACCGGGCGGAAACACCA	76	)))))))..)))..........(((.))))).......(((((.....))))).......((((((((((((....	ACCGGGCGGAAACACC	tRF-3	16	ExactMatch	747	5514.62	114	1610.97	-3.42168
AS-tDR-000076	3008a		Val-AAC-1-2	60	76	GTTTCCGTAGTGTAGTGGTTATCACGTTCGCCTAACACGCGAAAGGTCCCCGGTTCGAAACCGGGCGGAAACACCA	76	)))))))..)))..........(((.))))).......(((((.....))))).......((((((((((((....	ACCGGGCGGAAACACCA	tRF-3	17	ExactMatch	616	4547.54	113	1596.83	-2.84669
AS-tDR-001138		tRF-29-79MP9P9NH525	Val-AAC-1-3	1	29	GTTTCCGTAGTGTAGTGGTTATCACGTTCGCCTAACACGCGAAAGGTCCCCGGTTCGAAACCGGGCGGAAACACCA	76	)))))))..)))..........(((.))))).......(((((.....))))).......((((((((((((....	GTTTCCGTAGTGTAGTGGTTATCACGTTC	tRF-5	29	ExactMatch	853	6297.15	183	2586.02	-2.43452
AS-tDR-005835		tRF-16-08Q2B5D	Val-AAC-1-3	60	75	GTTTCCGTAGTGTAGTGGTTATCACGTTCGCCTAACACGCGAAAGGTCCCCGGTTCGAAACCGGGCGGAAACACCA	76	)))))))..)))..........(((.))))).......(((((.....))))).......((((((((((((....	ACCGGGCGGAAACACC	tRF-3	16	ExactMatch	747	5514.62	114	1610.97	-3.42168
AS-tDR-000076	3008a		Val-AAC-1-3	60	76	GTTTCCGTAGTGTAGTGGTTATCACGTTCGCCTAACACGCGAAAGGTCCCCGGTTCGAAACCGGGCGGAAACACCA	76	)))))))..)))..........(((.))))).......(((((.....))))).......((((((((((((....	ACCGGGCGGAAACACCA	tRF-3	17	ExactMatch	616	4547.54	113	1596.83	-2.84669
AS-tDR-001138		tRF-29-79MP9P9NH525	Val-AAC-1-4	1	29	GTTTCCGTAGTGTAGTGGTTATCACGTTCGCCTAACACGCGAAAGGTCCCCGGTTCGAAACCGGGCGGAAACACCA	76	)))))))..)))..........(((.))))).......(((((.....))))).......((((((((((((....	GTTTCCGTAGTGTAGTGGTTATCACGTTC	tRF-5	29	ExactMatch	853	6297.15	183	2586.02	-2.43452
AS-tDR-005835		tRF-16-08Q2B5D	Val-AAC-1-4	60	75	GTTTCCGTAGTGTAGTGGTTATCACGTTCGCCTAACACGCGAAAGGTCCCCGGTTCGAAACCGGGCGGAAACACCA	76	)))))))..)))..........(((.))))).......(((((.....))))).......((((((((((((....	ACCGGGCGGAAACACC	tRF-3	16	ExactMatch	747	5514.62	114	1610.97	-3.42168
AS-tDR-000076	3008a		Val-AAC-1-4	60	76	GTTTCCGTAGTGTAGTGGTTATCACGTTCGCCTAACACGCGAAAGGTCCCCGGTTCGAAACCGGGCGGAAACACCA	76	)))))))..)))..........(((.))))).......(((((.....))))).......((((((((((((....	ACCGGGCGGAAACACCA	tRF-3	17	ExactMatch	616	4547.54	113	1596.83	-2.84669
AS-tDR-001138		tRF-29-79MP9P9NH525	Val-AAC-1-5	1	29	GTTTCCGTAGTGTAGTGGTTATCACGTTCGCCTAACACGCGAAAGGTCCCCGGTTCGAAACCGGGCGGAAACACCA	76	)))))))..)))..........(((.))))).......(((((.....))))).......((((((((((((....	GTTTCCGTAGTGTAGTGGTTATCACGTTC	tRF-5	29	ExactMatch	853	6297.15	183	2586.02	-2.43452
AS-tDR-005835		tRF-16-08Q2B5D	Val-AAC-1-5	60	75	GTTTCCGTAGTGTAGTGGTTATCACGTTCGCCTAACACGCGAAAGGTCCCCGGTTCGAAACCGGGCGGAAACACCA	76	)))))))..)))..........(((.))))).......(((((.....))))).......((((((((((((....	ACCGGGCGGAAACACC	tRF-3	16	ExactMatch	747	5514.62	114	1610.97	-3.42168
AS-tDR-000076	3008a		Val-AAC-1-5	60	76	GTTTCCGTAGTGTAGTGGTTATCACGTTCGCCTAACACGCGAAAGGTCCCCGGTTCGAAACCGGGCGGAAACACCA	76	)))))))..)))..........(((.))))).......(((((.....))))).......((((((((((((....	ACCGGGCGGAAACACCA	tRF-3	17	ExactMatch	616	4547.54	113	1596.83	-2.84669
AS-tDR-001138		tRF-29-79MP9P9NH525	Val-AAC-4-1	1	29	GTTTCCGTAGTGTAGTGGTTATCACGTTCGCCTAACACGCGAAAGGTCCGCGGTTCGAAACCGGGCGGAAACACCA	76	)))))))..)))..........(((.))))).......(((((.....).))).......(((.((((((((....	GTTTCCGTAGTGTAGTGGTTATCACGTTC	tRF-5	29	ExactMatch	853	6297.15	183	2586.02	-2.43452
AS-tDR-005835		tRF-16-08Q2B5D	Val-AAC-4-1	60	75	GTTTCCGTAGTGTAGTGGTTATCACGTTCGCCTAACACGCGAAAGGTCCGCGGTTCGAAACCGGGCGGAAACACCA	76	)))))))..)))..........(((.))))).......(((((.....).))).......(((.((((((((....	ACCGGGCGGAAACACC	tRF-3	16	ExactMatch	747	5514.62	114	1610.97	-3.42168
AS-tDR-000076	3008a		Val-AAC-4-1	60	76	GTTTCCGTAGTGTAGTGGTTATCACGTTCGCCTAACACGCGAAAGGTCCGCGGTTCGAAACCGGGCGGAAACACCA	76	)))))))..)))..........(((.))))).......(((((.....).))).......(((.((((((((....	ACCGGGCGGAAACACCA	tRF-3	17	ExactMatch	616	4547.54	113	1596.83	-2.84669
AS-tDR-001138		tRF-29-79MP9P9NH525	Val-CAC-4-1	1	29	GTTTCCGTAGTGTAGTGGTTATCACGTTCGCCTCACACGCGAAAGGTCCCCGGTTCGAAACTGGGCGGAAACACCA	76	)))))))..)))..........(((.))))).......(((((.....))))).......((((((((((((....	GTTTCCGTAGTGTAGTGGTTATCACGTTC	tRF-5	29	ExactMatch	853	6297.15	183	2586.02	-2.43452
AS-tDR-009217			Val-CAC-4-1	1	51	GTTTCCGTAGTGTAGTGGTTATCACGTTCGCCTCACACGCGAAAGGTCCCCGGTTCGAAACTGGGCGGAAACACCA	76	)))))))..)))..........(((.))))).......(((((.....))))).......((((((((((((....	GTTTCCGTAGTGTAGTGGTTATCACGTTCGCCTGACACGCGAAAGGTCCCC	tRF-5	51	34C>G	285	2103.97	28	395.676	-5.30653
AS-tDR-001138		tRF-29-79MP9P9NH525	Val-AAC-3-1	1	29	GTTTCCGTAGTGTAGTGGTTATCACGTTCGCCTAACACGCGAAAGGTCCCTGGATCAAAACCAGGCGGAAACACCA	76	)))))))..)))..........(((.))))).......(((((.....))))).......((((((((((((....	GTTTCCGTAGTGTAGTGGTTATCACGTTC	tRF-5	29	ExactMatch	853	6297.15	183	2586.02	-2.43452
AS-tDR-001359		tRF-34-PSQP4PW3FJI0E5	Lys-CTT-2-1	1	34	GCCCGGCTAGCTCAGTCGGTAGAGCATGAGACTCTTAATCTCAGGGTCGTGGGTTCGAGCCCCACGTTGGGCGCCA	76	)))))))..))))........((((.))))).......(((((.....))))).......((((((((((((....	GCCCGGCTAGCTCAGTCGGTAGAGCATGAGACTC	tiRNA-5	34	ExactMatch	167	1232.85	41	579.382	-2.12593
AS-tDR-004010		tRF-30-MIF91SS2P4FI	Lys-CTT-2-1	4	33	GCCCGGCTAGCTCAGTCGGTAGAGCATGAGACTCTTAATCTCAGGGTCGTGGGTTCGAGCCCCACGTTGGGCGCCA	76	)))))))..))))........((((.))))).......(((((.....))))).......((((((((((((....	CGGCTAGCTCAGTCGGTAGAGCATGAGACT	i-tRF	30	ExactMatch	224	1653.65	13	183.707	-8.95825
AS-tDR-004118		tRF-17-W3FJI01	Lys-CTT-2-1	16	32	GCCCGGCTAGCTCAGTCGGTAGAGCATGAGACTCTTAATCTCAGGGTCGTGGGTTCGAGCCCCACGTTGGGCGCCA	76	)))))))..))))........((((.))))).......(((((.....))))).......((((((((((((....	TCGGTAGAGCATGAGAC	i-tRF	17	ExactMatch	147	1085.21	38	536.989	-2.01902
AS-tDR-001359		tRF-34-PSQP4PW3FJI0E5	Lys-CTT-2-2	1	34	GCCCGGCTAGCTCAGTCGGTAGAGCATGAGACTCTTAATCTCAGGGTCGTGGGTTCGAGCCCCACGTTGGGCGCCA	76	)))))))..))))........((((.))))).......(((((.....))))).......((((((((((((....	GCCCGGCTAGCTCAGTCGGTAGAGCATGAGACTC	tiRNA-5	34	ExactMatch	167	1232.85	41	579.382	-2.12593
AS-tDR-004010		tRF-30-MIF91SS2P4FI	Lys-CTT-2-2	4	33	GCCCGGCTAGCTCAGTCGGTAGAGCATGAGACTCTTAATCTCAGGGTCGTGGGTTCGAGCCCCACGTTGGGCGCCA	76	)))))))..))))........((((.))))).......(((((.....))))).......((((((((((((....	CGGCTAGCTCAGTCGGTAGAGCATGAGACT	i-tRF	30	ExactMatch	224	1653.65	13	183.707	-8.95825
AS-tDR-004118		tRF-17-W3FJI01	Lys-CTT-2-2	16	32	GCCCGGCTAGCTCAGTCGGTAGAGCATGAGACTCTTAATCTCAGGGTCGTGGGTTCGAGCCCCACGTTGGGCGCCA	76	)))))))..))))........((((.))))).......(((((.....))))).......((((((((((((....	TCGGTAGAGCATGAGAC	i-tRF	17	ExactMatch	147	1085.21	38	536.989	-2.01902
AS-tDR-001359		tRF-34-PSQP4PW3FJI0E5	Lys-CTT-2-3	1	34	GCCCGGCTAGCTCAGTCGGTAGAGCATGAGACTCTTAATCTCAGGGTCGTGGGTTCGAGCCCCACGTTGGGCGCCA	76	)))))))..))))........((((.))))).......(((((.....))))).......((((((((((((....	GCCCGGCTAGCTCAGTCGGTAGAGCATGAGACTC	tiRNA-5	34	ExactMatch	167	1232.85	41	579.382	-2.12593
AS-tDR-004010		tRF-30-MIF91SS2P4FI	Lys-CTT-2-3	4	33	GCCCGGCTAGCTCAGTCGGTAGAGCATGAGACTCTTAATCTCAGGGTCGTGGGTTCGAGCCCCACGTTGGGCGCCA	76	)))))))..))))........((((.))))).......(((((.....))))).......((((((((((((....	CGGCTAGCTCAGTCGGTAGAGCATGAGACT	i-tRF	30	ExactMatch	224	1653.65	13	183.707	-8.95825
AS-tDR-004118		tRF-17-W3FJI01	Lys-CTT-2-3	16	32	GCCCGGCTAGCTCAGTCGGTAGAGCATGAGACTCTTAATCTCAGGGTCGTGGGTTCGAGCCCCACGTTGGGCGCCA	76	)))))))..))))........((((.))))).......(((((.....))))).......((((((((((((....	TCGGTAGAGCATGAGAC	i-tRF	17	ExactMatch	147	1085.21	38	536.989	-2.01902
AS-tDR-001359		tRF-34-PSQP4PW3FJI0E5	Lys-CTT-2-4	1	34	GCCCGGCTAGCTCAGTCGGTAGAGCATGAGACTCTTAATCTCAGGGTCGTGGGTTCGAGCCCCACGTTGGGCGCCA	76	)))))))..))))........((((.))))).......(((((.....))))).......((((((((((((....	GCCCGGCTAGCTCAGTCGGTAGAGCATGAGACTC	tiRNA-5	34	ExactMatch	167	1232.85	41	579.382	-2.12593
AS-tDR-004010		tRF-30-MIF91SS2P4FI	Lys-CTT-2-4	4	33	GCCCGGCTAGCTCAGTCGGTAGAGCATGAGACTCTTAATCTCAGGGTCGTGGGTTCGAGCCCCACGTTGGGCGCCA	76	)))))))..))))........((((.))))).......(((((.....))))).......((((((((((((....	CGGCTAGCTCAGTCGGTAGAGCATGAGACT	i-tRF	30	ExactMatch	224	1653.65	13	183.707	-8.95825
AS-tDR-004118		tRF-17-W3FJI01	Lys-CTT-2-4	16	32	GCCCGGCTAGCTCAGTCGGTAGAGCATGAGACTCTTAATCTCAGGGTCGTGGGTTCGAGCCCCACGTTGGGCGCCA	76	)))))))..))))........((((.))))).......(((((.....))))).......((((((((((((....	TCGGTAGAGCATGAGAC	i-tRF	17	ExactMatch	147	1085.21	38	536.989	-2.01902
AS-tDR-001359		tRF-34-PSQP4PW3FJI0E5	Lys-CTT-2-5	1	34	GCCCGGCTAGCTCAGTCGGTAGAGCATGAGACTCTTAATCTCAGGGTCGTGGGTTCGAGCCCCACGTTGGGCGCCA	76	)))))))..))))........((((.))))).......(((((.....))))).......((((((((((((....	GCCCGGCTAGCTCAGTCGGTAGAGCATGAGACTC	tiRNA-5	34	ExactMatch	167	1232.85	41	579.382	-2.12593
AS-tDR-004010		tRF-30-MIF91SS2P4FI	Lys-CTT-2-5	4	33	GCCCGGCTAGCTCAGTCGGTAGAGCATGAGACTCTTAATCTCAGGGTCGTGGGTTCGAGCCCCACGTTGGGCGCCA	76	)))))))..))))........((((.))))).......(((((.....))))).......((((((((((((....	CGGCTAGCTCAGTCGGTAGAGCATGAGACT	i-tRF	30	ExactMatch	224	1653.65	13	183.707	-8.95825
AS-tDR-004118		tRF-17-W3FJI01	Lys-CTT-2-5	16	32	GCCCGGCTAGCTCAGTCGGTAGAGCATGAGACTCTTAATCTCAGGGTCGTGGGTTCGAGCCCCACGTTGGGCGCCA	76	)))))))..))))........((((.))))).......(((((.....))))).......((((((((((((....	TCGGTAGAGCATGAGAC	i-tRF	17	ExactMatch	147	1085.21	38	536.989	-2.01902
AS-tDR-001362		tRF-34-PSQP4PW3FJIKE5	Lys-CTT-1-1	1	34	GCCCGGCTAGCTCAGTCGGTAGAGCATGGGACTCTTAATCCCAGGGTCGTGGGTTCGAGCCCCACGTTGGGCGCCA	76	)))))))..))))........((((.))))).......(((((.....))))).......((((((((((((....	GCCCGGCTAGCTCAGTCGGTAGAGCATGGGACTC	tiRNA-5	34	ExactMatch	361	2665.03	22	310.888	-8.54804
AS-tDR-004019		tRF-30-MIF91SS2P46I	Lys-CTT-1-1	4	33	GCCCGGCTAGCTCAGTCGGTAGAGCATGGGACTCTTAATCCCAGGGTCGTGGGTTCGAGCCCCACGTTGGGCGCCA	76	)))))))..))))........((((.))))).......(((((.....))))).......((((((((((((....	CGGCTAGCTCAGTCGGTAGAGCATGGGACT	i-tRF	30	ExactMatch	372	2746.24	36	508.726	-5.38964
AS-tDR-001362		tRF-34-PSQP4PW3FJIKE5	Lys-CTT-1-2	1	34	GCCCGGCTAGCTCAGTCGGTAGAGCATGGGACTCTTAATCCCAGGGTCGTGGGTTCGAGCCCCACGTTGGGCGCCA	76	)))))))..))))........((((.))))).......(((((.....))))).......((((((((((((....	GCCCGGCTAGCTCAGTCGGTAGAGCATGGGACTC	tiRNA-5	34	ExactMatch	361	2665.03	22	310.888	-8.54804
AS-tDR-004019		tRF-30-MIF91SS2P46I	Lys-CTT-1-2	4	33	GCCCGGCTAGCTCAGTCGGTAGAGCATGGGACTCTTAATCCCAGGGTCGTGGGTTCGAGCCCCACGTTGGGCGCCA	76	)))))))..))))........((((.))))).......(((((.....))))).......((((((((((((....	CGGCTAGCTCAGTCGGTAGAGCATGGGACT	i-tRF	30	ExactMatch	372	2746.24	36	508.726	-5.38964
AS-tDR-001362		tRF-34-PSQP4PW3FJIKE5	Lys-CTT-4-1	1	34	GCCCGGCTAGCTCAGTCGGTAGAGCATGGGACTCTTAATCTCAGGGTCGTGGGTTCGAGCCCCACGTTGGGCGCCA	76	)))))))..))))........((((.))))).......(((((.....))))).......((((((((((((....	GCCCGGCTAGCTCAGTCGGTAGAGCATGGGACTC	tiRNA-5	34	ExactMatch	361	2665.03	22	310.888	-8.54804
AS-tDR-004019		tRF-30-MIF91SS2P46I	Lys-CTT-4-1	4	33	GCCCGGCTAGCTCAGTCGGTAGAGCATGGGACTCTTAATCTCAGGGTCGTGGGTTCGAGCCCCACGTTGGGCGCCA	76	)))))))..))))........((((.))))).......(((((.....))))).......((((((((((((....	CGGCTAGCTCAGTCGGTAGAGCATGGGACT	i-tRF	30	ExactMatch	372	2746.24	36	508.726	-5.38964
AS-tDR-009214			Val-AAC-2-1	1	51	GTTTCCGTAGTGTAGTGGTCATCACGTTCGCCTAACACGCGAAAGGTCCCCGGTTCGAAACCGGGCGGAAACACCA	76	)))))))..)))..........(((.))))).......(((((.....))))).......((((((((((((....	GTTTCCGTAGTGTAGTGGTCATCACGTTCGCCTGACACGCGAAAGGTCCCC	tRF-5	51	34A>G	208	1535.53	39	551.12	-2.78297
AS-tDR-005835		tRF-16-08Q2B5D	Val-AAC-2-1	60	75	GTTTCCGTAGTGTAGTGGTCATCACGTTCGCCTAACACGCGAAAGGTCCCCGGTTCGAAACCGGGCGGAAACACCA	76	)))))))..)))..........(((.))))).......(((((.....))))).......((((((((((((....	ACCGGGCGGAAACACC	tRF-3	16	ExactMatch	747	5514.62	114	1610.97	-3.42168
AS-tDR-000076	3008a		Val-AAC-2-1	60	76	GTTTCCGTAGTGTAGTGGTCATCACGTTCGCCTAACACGCGAAAGGTCCCCGGTTCGAAACCGGGCGGAAACACCA	76	)))))))..)))..........(((.))))).......(((((.....))))).......((((((((((((....	ACCGGGCGGAAACACCA	tRF-3	17	ExactMatch	616	4547.54	113	1596.83	-2.84669
AS-tDR-010687			Val-AAC-2-1	60	76	GTTTCCGTAGTGTAGTGGTCATCACGTTCGCCTAACACGCGAAAGGTCCCCGGTTCGAAACCGGGCGGAAACACCA	76	)))))))..)))..........(((.))))).......(((((.....))))).......((((((((((((....	ACCGGGCGGAAACACCG	tRF-3	17	17A>G	175	1291.91	0	0	-1292.91
AS-tDR-005835		tRF-16-08Q2B5D	Val-AAC-chr6-84	60	75	GTTTCCATAGCGTAGTAATTATCAAGTTTGCCTAACACGCGAAATGTCCCCGGTTCAAAACCGGGCGGAAACACCA	76	)))))).....)..........(...))))).......(((((.....))))).......(((((.((((((....	ACCGGGCGGAAACACC	tRF-3	16	ExactMatch	747	5514.62	114	1610.97	-3.42168
AS-tDR-000076	3008a		Val-AAC-chr6-84	60	76	GTTTCCATAGCGTAGTAATTATCAAGTTTGCCTAACACGCGAAATGTCCCCGGTTCAAAACCGGGCGGAAACACCA	76	)))))).....)..........(...))))).......(((((.....))))).......(((((.((((((....	ACCGGGCGGAAACACCA	tRF-3	17	ExactMatch	616	4547.54	113	1596.83	-2.84669
AS-tDR-010687			Val-AAC-chr6-84	60	76	GTTTCCATAGCGTAGTAATTATCAAGTTTGCCTAACACGCGAAATGTCCCCGGTTCAAAACCGGGCGGAAACACCA	76	)))))).....)..........(...))))).......(((((.....))))).......(((((.((((((....	ACCGGGCGGAAACACCG	tRF-3	17	17A>G	175	1291.91	0	0	-1292.91
AS-tDR-007536			Lys-CTT-3-1	1	33	GCCCGGCTAGCTCAGTCGGTAGAGCATGAGACCCTTAATCTCAGGGTCGTGGGTTCGAGCCCCACGTTGGGCGCCA	76	)))))))..))))........((((.))))).......(((((.....))))).......((((((((((((....	GCCCGGCTAGCTCAGTCGGTAGAGCATGAGACG	tiRNA-5	33	33C>G	109	804.677	0	0	-805.677
AS-tDR-008337			Lys-CTT-3-1	12	28	GCCCGGCTAGCTCAGTCGGTAGAGCATGAGACCCTTAATCTCAGGGTCGTGGGTTCGAGCCCCACGTTGGGCGCCA	76	)))))))..))))........((((.))))).......(((((.....))))).......((((((((((((....	TCAGTCGGTAGAGCATG	i-tRF	17	ExactMatch	95	701.324	14	197.838	-3.53214
AS-tDR-004118		tRF-17-W3FJI01	Lys-CTT-3-1	16	32	GCCCGGCTAGCTCAGTCGGTAGAGCATGAGACCCTTAATCTCAGGGTCGTGGGTTCGAGCCCCACGTTGGGCGCCA	76	)))))))..))))........((((.))))).......(((((.....))))).......((((((((((((....	TCGGTAGAGCATGAGAC	i-tRF	17	ExactMatch	147	1085.21	38	536.989	-2.01902
AS-tDR-009320			Val-CAC-2-1	1	51	GCTTCTGTAGTGTAGTGGTTATCACGTTCGCCTCACACGCGAAAGGTCCCCGGTTCGAAACCGGGCAGAAGCACCA	76	)))))))..)))..........(((.))))).......(((((.....))))).......((((((((((((....	GCTTCTGTAGTGTAGTGGTTATCACGTTCGCCTCACACGCGAAAGGTCCCC	tRF-5	51	ExactMatch	117	863.736	9	127.182	-6.74619
AS-tDR-006918		tRF-16-877S6VD	Lys-TTT-3-1	60	75	GCCCGGATAGCTCAGTCGGTAGAGCATCAGACTTTTAATCTGAGGGTCCAGGGTTCAAGTCCCTGTTCGGGCGCCA	76	)))))))..))))........((((.))))).......(((((.....))))).......((((((((((((....	TCCCTGTTCGGGCGCC	tRF-3	16	ExactMatch	76	561.06	13	183.707	-3.04298
AS-tDR-006918		tRF-16-877S6VD	Lys-TTT-3-2	60	75	GCCCGGATAGCTCAGTCGGTAGAGCATCAGACTTTTAATCTGAGGGTCCAGGGTTCAAGTCCCTGTTCGGGCGCCA	76	)))))))..))))........((((.))))).......(((((.....))))).......((((((((((((....	TCCCTGTTCGGGCGCC	tRF-3	16	ExactMatch	76	561.06	13	183.707	-3.04298
AS-tDR-006918		tRF-16-877S6VD	Lys-TTT-3-3	60	75	GCCCGGATAGCTCAGTCGGTAGAGCATCAGACTTTTAATCTGAGGGTCCAGGGTTCAAGTCCCTGTTCGGGCGCCA	76	)))))))..))))........((((.))))).......(((((.....))))).......((((((((((((....	TCCCTGTTCGGGCGCC	tRF-3	16	ExactMatch	76	561.06	13	183.707	-3.04298
AS-tDR-006918		tRF-16-877S6VD	Lys-TTT-3-4	60	75	GCCCGGATAGCTCAGTCGGTAGAGCATCAGACTTTTAATCTGAGGGTCCAGGGTTCAAGTCCCTGTTCGGGCGCCA	76	)))))))..))))........((((.))))).......(((((.....))))).......((((((((((((....	TCCCTGTTCGGGCGCC	tRF-3	16	ExactMatch	76	561.06	13	183.707	-3.04298
AS-tDR-006918		tRF-16-877S6VD	Lys-TTT-3-5	60	75	GCCCGGATAGCTCAGTCGGTAGAGCATCAGACTTTTAATCTGAGGGTCCAGGGTTCAAGTCCCTGTTCGGGCGCCA	76	)))))))..))))........((((.))))).......(((((.....))))).......((((((((((((....	TCCCTGTTCGGGCGCC	tRF-3	16	ExactMatch	76	561.06	13	183.707	-3.04298
AS-tDR-006918		tRF-16-877S6VD	Lys-TTT-5-1	60	75	GCCCGGATAGCTCAGTCGGTAGAGCATCAGACTTTTAATCTGAGGGTCCGGGGTTCAAGTCCCTGTTCGGGCGCCA	76	)))))))..))))........((((.))))).......(((((.....))))).......((((((((((((....	TCCCTGTTCGGGCGCC	tRF-3	16	ExactMatch	76	561.06	13	183.707	-3.04298
AS-tDR-001580		tRF-16-D8H0PI0	Arg-CCT-1-1	14	29	GCCCCAGTGGCCTAATGGATAAGGCACTGGCCTCCTAAGCCAGGGATTGTGGGTTCGAGTCCCACCTGGGGTACCA	76	)))))))..))))........((((.))))).......(((((.....))))).......((((((((((((....	AATGGATAAGGCACTG	i-tRF	16	ExactMatch	47	346.971	10	141.313	-2.44511
AS-tDR-001580		tRF-16-D8H0PI0	Arg-CCT-2-1	14	29	GCCCCAGTGGCCTAATGGATAAGGCACTGGCCTCCTAAGCCAGGGATTGTGGGTTCGAGTCCCACCTGGGGTGCCA	76	)))))))..))))........((((.))))).......(((((.....))))).......((((((((((((....	AATGGATAAGGCACTG	i-tRF	16	ExactMatch	47	346.971	10	141.313	-2.44511
AS-tDR-007306			Val-AAC-5-1	1	29	GTTTCCGTAGTGTAGTGGTTATCACGTTTGCCTAACACGCGAAAGGTCCCCGGTTCGAAACCGGGCAGAAACACCA	76	))))).)..)))..........(((.))))).......(((((.....))))).......((((((.(((((....	GTTTCCGTAGTGTAGTGGTTATCACGTTT	tRF-5	29	ExactMatch	193	1424.8	40	565.251	-2.51796
AS-tDR-005427		tRF-21-YSV4V47QD	Val-AAC-5-1	3	23	GTTTCCGTAGTGTAGTGGTTATCACGTTTGCCTAACACGCGAAAGGTCCCCGGTTCGAAACCGGGCAGAAACACCA	76	))))).)..)))..........(((.))))).......(((((.....))))).......((((((.(((((....	TTCCGTAGTGTAGTGGTTATC	i-tRF	21	ExactMatch	64	472.471	12	169.575	-2.77573
AS-tDR-005415		tRF-20-8W1W18YM	Val-AAC-5-1	4	23	GTTTCCGTAGTGTAGTGGTTATCACGTTTGCCTAACACGCGAAAGGTCCCCGGTTCGAAACCGGGCAGAAACACCA	76	))))).)..)))..........(((.))))).......(((((.....))))).......((((((.(((((....	TCCGTAGTGTAGTGGTTATC	i-tRF	20	ExactMatch	96	708.707	16	226.1	-3.12508
AS-tDR-008337			Lys-CTT-7-1	12	28	GCCCAGCTAGCTCAGTCGGTAGAGCATGAGACTCTTAATCTCAGGGTCATGGGTTTGAGCCCCACGTTTGGTGCCA	76	))).)))..))))........((((.))))).......(((((......)))).......((((.(((.(((....	TCAGTCGGTAGAGCATG	i-tRF	17	ExactMatch	95	701.324	14	197.838	-3.53214
AS-tDR-004118		tRF-17-W3FJI01	Lys-CTT-7-1	16	32	GCCCAGCTAGCTCAGTCGGTAGAGCATGAGACTCTTAATCTCAGGGTCATGGGTTTGAGCCCCACGTTTGGTGCCA	76	))).)))..))))........((((.))))).......(((((......)))).......((((.(((.(((....	TCGGTAGAGCATGAGAC	i-tRF	17	ExactMatch	147	1085.21	38	536.989	-2.01902
AS-tDR-000618		tRF-29-87R8WP9I1EJ4	Glu-TTC-8-1	1	29	TCCCTGGTGGTCTAGTGGCTAGGATTCGGCGCTTTCACCGCCTGCAGCTCGAGTTCGATTCCTGGTCAGGGAACCA	76	)))))))..))))........((((..)))).......((((......))).).......(.((((((((((....	TCCCTGGTGGTCTAGTGGCTAGGATTCGG	tRF-5	29	ExactMatch	132	974.472	0	0	-975.472
AS-tDR-007206			Glu-TTC-8-1	1	30	TCCCTGGTGGTCTAGTGGCTAGGATTCGGCGCTTTCACCGCCTGCAGCTCGAGTTCGATTCCTGGTCAGGGAACCA	76	)))))))..))))........((((..)))).......((((......))).).......(.((((((((((....	TCCCTGTGGTCTAGTGGCTAGGATTCGGCG	tRF-5	30	6-G	82	605.354	0	0	-606.354
AS-tDR-000620		tRF-31-87R8WP9I1EWJ0	Glu-TTC-8-1	1	31	TCCCTGGTGGTCTAGTGGCTAGGATTCGGCGCTTTCACCGCCTGCAGCTCGAGTTCGATTCCTGGTCAGGGAACCA	76	)))))))..))))........((((..)))).......((((......))).).......(.((((((((((....	TCCCTGGTGGTCTAGTGGCTAGGATTCGGCG	tiRNA-5	31	ExactMatch	119	878.501	0	0	-879.501
AS-tDR-001582		tRF-16-D8H0PN0	Arg-CCT-3-1	14	29	GCCCCGGTGGCCTAATGGATAAGGCATTGGCCTCCTAAGCCAGGGATTGTGGGTTCGAGTCCCACCCGGGGTACCA	76	)))))))..))))........((((.))))).......(((((.....))))).......((((((((((((....	AATGGATAAGGCATTG	i-tRF	16	ExactMatch	39	287.912	0	0	-288.912
AS-tDR-010709			Arg-CCT-3-1	20	54	GCCCCGGTGGCCTAATGGATAAGGCATTGGCCTCCTAAGCCAGGGATTGTGGGTTCGAGTCCCACCCGGGGTACCA	76	)))))))..))))........((((.))))).......(((((.....))))).......((((((((((((....	TAAGGCATTGGCTTCCTAAGCCAGGGATTGTGGGT	i-tRF	35	13C>T	60	442.942	0	0	-443.942
AS-tDR-001582		tRF-16-D8H0PN0	Arg-CCT-4-1	14	29	GCCCCAGTGGCCTAATGGATAAGGCATTGGCCTCCTAAGCCAGGGATTGTGGGTTCGAGTCCCATCTGGGGTGCCA	76	)))))))..))))........((((.))))).......(((((.....))))).......((((((((((((....	AATGGATAAGGCATTG	i-tRF	16	ExactMatch	39	287.912	0	0	-288.912
AS-tDR-010709			Arg-CCT-4-1	20	54	GCCCCAGTGGCCTAATGGATAAGGCATTGGCCTCCTAAGCCAGGGATTGTGGGTTCGAGTCCCATCTGGGGTGCCA	76	)))))))..))))........((((.))))).......(((((.....))))).......((((((((((((....	TAAGGCATTGGCTTCCTAAGCCAGGGATTGTGGGT	i-tRF	35	13C>T	60	442.942	0	0	-443.942
AS-tDR-007270			Met-CAT-1-1	31	51	GCCTCGTTAGCGCAGTAGGTAGCGCGTCAGTCTCATAATCTGAAGGTCGTGAGTTCGATCCTCACACGGGGCACCA	76	)))))))..))))........((((.)))).........((((.....))))).......((((((((((((....	TCTCATAATCTGAAGGTCGTG	i-tRF	21	ExactMatch	63	465.089	0	0	-466.089
AS-tDR-007979			Met-CAT-1-1	34	51	GCCTCGTTAGCGCAGTAGGTAGCGCGTCAGTCTCATAATCTGAAGGTCGTGAGTTCGATCCTCACACGGGGCACCA	76	)))))))..))))........((((.)))).........((((.....))))).......((((((((((((....	CATAATCTGAAGGTCGTG	i-tRF	18	ExactMatch	32	236.236	0	0	-237.236
AS-tDR-004490		tRF-21-JOWU1M70E	Met-CAT-1-1	34	54	GCCTCGTTAGCGCAGTAGGTAGCGCGTCAGTCTCATAATCTGAAGGTCGTGAGTTCGATCCTCACACGGGGCACCA	76	)))))))..))))........((((.)))).........((((.....))))).......((((((((((((....	CATAATCTGAAGGTCGTGAGT	i-tRF	21	ExactMatch	23	169.794	0	0	-170.794
AS-tDR-007270			Met-CAT-6-1	31	51	GCCTCGTTAGCGCAGTAGGCAGCGCGTCAGTCTCATAATCTGAAGGTCGTGAGTTCGAGCCTCACACGGGGCACCA	76	)))))))..))))........((((.)))).........((((.....))))).......((((((((((((....	TCTCATAATCTGAAGGTCGTG	i-tRF	21	ExactMatch	63	465.089	0	0	-466.089
AS-tDR-007979			Met-CAT-6-1	34	51	GCCTCGTTAGCGCAGTAGGCAGCGCGTCAGTCTCATAATCTGAAGGTCGTGAGTTCGAGCCTCACACGGGGCACCA	76	)))))))..))))........((((.)))).........((((.....))))).......((((((((((((....	CATAATCTGAAGGTCGTG	i-tRF	18	ExactMatch	32	236.236	0	0	-237.236
AS-tDR-004490		tRF-21-JOWU1M70E	Met-CAT-6-1	34	54	GCCTCGTTAGCGCAGTAGGCAGCGCGTCAGTCTCATAATCTGAAGGTCGTGAGTTCGAGCCTCACACGGGGCACCA	76	)))))))..))))........((((.)))).........((((.....))))).......((((((((((((....	CATAATCTGAAGGTCGTGAGT	i-tRF	21	ExactMatch	23	169.794	0	0	-170.794
AS-tDR-008042			Lys-CTT-6-1	11	28	GACGAGCTAGCTCAGTCGGTAGAGCATGGGACTCTTAATCCCAGGGTCGTGGGTTTGAGCCCCATGTTGGGCACCA	76	).).)))..))))........((((.))))).......(((((.....))))).......((((((((.(.(....	CTCAGTCGGTAGAGCATG	i-tRF	18	ExactMatch	44	324.824	0	0	-325.824
AS-tDR-008337			Lys-CTT-6-1	12	28	GACGAGCTAGCTCAGTCGGTAGAGCATGGGACTCTTAATCCCAGGGTCGTGGGTTTGAGCCCCATGTTGGGCACCA	76	).).)))..))))........((((.))))).......(((((.....))))).......((((((((.(.(....	TCAGTCGGTAGAGCATG	i-tRF	17	ExactMatch	95	701.324	14	197.838	-3.53214
AS-tDR-003937		tRF-18-1SS2P4DX	Lys-CTT-6-1	14	31	GACGAGCTAGCTCAGTCGGTAGAGCATGGGACTCTTAATCCCAGGGTCGTGGGTTTGAGCCCCATGTTGGGCACCA	76	).).)))..))))........((((.))))).......(((((.....))))).......((((((((.(.(....	AGTCGGTAGAGCATGGGA	i-tRF	18	ExactMatch	53	391.265	12	169.575	-2.29966
AS-tDR-008946			Tyr-GTA-2-1	60	76	CCTTCGATAGCTCAGTTGGTAGAGCGGAGGACTGTAGATCCTTAGGTCGCTGGTTCGATTCCGGCTCGAAGGACCA	76	)))))))..))))........((((.))))).......(((((.....))))).......((((((((((((....	TCCGGCTCGAAGGACCG	tRF-3	17	17A>G	50	369.118	0	0	-370.118
AS-tDR-001085		tRF-16-395P4PD	Tyr-GTA-5-1	1	16	CCTTCGATAGCTCAGCTGGTAGAGCGGAGGACTGTAGATCCTTAGGTCGCTGGTTCGATTCCGGCTCGAAGGACCA	76	)))))))..))))........((((.))))).......(((((.....))))).......((((((((((((....	CCTTCGATAGCTCAGC	tRF-5	16	ExactMatch	68	502.001	12	169.575	-2.94885
AS-tDR-008946			Tyr-GTA-5-1	60	76	CCTTCGATAGCTCAGCTGGTAGAGCGGAGGACTGTAGATCCTTAGGTCGCTGGTTCGATTCCGGCTCGAAGGACCA	76	)))))))..))))........((((.))))).......(((((.....))))).......((((((((((((....	TCCGGCTCGAAGGACCG	tRF-3	17	17A>G	50	369.118	0	0	-370.118
AS-tDR-001085		tRF-16-395P4PD	Tyr-GTA-5-2	1	16	CCTTCGATAGCTCAGCTGGTAGAGCGGAGGACTGTAGATCCTTAGGTCGCTGGTTCGATTCCGGCTCGAAGGACCA	76	)))))))..))))........((((.))))).......(((((.....))))).......((((((((((((....	CCTTCGATAGCTCAGC	tRF-5	16	ExactMatch	68	502.001	12	169.575	-2.94885
AS-tDR-008946			Tyr-GTA-5-2	60	76	CCTTCGATAGCTCAGCTGGTAGAGCGGAGGACTGTAGATCCTTAGGTCGCTGGTTCGATTCCGGCTCGAAGGACCA	76	)))))))..))))........((((.))))).......(((((.....))))).......((((((((((((....	TCCGGCTCGAAGGACCG	tRF-3	17	17A>G	50	369.118	0	0	-370.118
AS-tDR-001085		tRF-16-395P4PD	Tyr-GTA-5-3	1	16	CCTTCGATAGCTCAGCTGGTAGAGCGGAGGACTGTAGATCCTTAGGTCGCTGGTTCGATTCCGGCTCGAAGGACCA	76	)))))))..))))........((((.))))).......(((((.....))))).......((((((((((((....	CCTTCGATAGCTCAGC	tRF-5	16	ExactMatch	68	502.001	12	169.575	-2.94885
AS-tDR-008946			Tyr-GTA-5-3	60	76	CCTTCGATAGCTCAGCTGGTAGAGCGGAGGACTGTAGATCCTTAGGTCGCTGGTTCGATTCCGGCTCGAAGGACCA	76	)))))))..))))........((((.))))).......(((((.....))))).......((((((((((((....	TCCGGCTCGAAGGACCG	tRF-3	17	17A>G	50	369.118	0	0	-370.118
AS-tDR-001085		tRF-16-395P4PD	Tyr-GTA-5-4	1	16	CCTTCGATAGCTCAGCTGGTAGAGCGGAGGACTGTAGATCCTTAGGTCGCTGGTTCGATTCCGGCTCGAAGGACCA	76	)))))))..))))........((((.))))).......(((((.....))))).......((((((((((((....	CCTTCGATAGCTCAGC	tRF-5	16	ExactMatch	68	502.001	12	169.575	-2.94885
AS-tDR-008946			Tyr-GTA-5-4	60	76	CCTTCGATAGCTCAGCTGGTAGAGCGGAGGACTGTAGATCCTTAGGTCGCTGGTTCGATTCCGGCTCGAAGGACCA	76	)))))))..))))........((((.))))).......(((((.....))))).......((((((((((((....	TCCGGCTCGAAGGACCG	tRF-3	17	17A>G	50	369.118	0	0	-370.118
AS-tDR-001085		tRF-16-395P4PD	Tyr-GTA-5-5	1	16	CCTTCGATAGCTCAGCTGGTAGAGCGGAGGACTGTAGATCCTTAGGTCGCTGGTTCGATTCCGGCTCGAAGGACCA	76	)))))))..))))........((((.))))).......(((((.....))))).......((((((((((((....	CCTTCGATAGCTCAGC	tRF-5	16	ExactMatch	68	502.001	12	169.575	-2.94885
AS-tDR-008946			Tyr-GTA-5-5	60	76	CCTTCGATAGCTCAGCTGGTAGAGCGGAGGACTGTAGATCCTTAGGTCGCTGGTTCGATTCCGGCTCGAAGGACCA	76	)))))))..))))........((((.))))).......(((((.....))))).......((((((((((((....	TCCGGCTCGAAGGACCG	tRF-3	17	17A>G	50	369.118	0	0	-370.118
AS-tDR-001085		tRF-16-395P4PD	Tyr-GTA-7-1	1	16	CCTTCGATAGCTCAGCTGGTAGAGCGGAGGACTGTAGATCCTTAGGTCGCTGGTTCAATTCCGGCTCGAAGGACCA	76	)))))))..))))........((((.))))).......(((((.....))))).......((((((((((((....	CCTTCGATAGCTCAGC	tRF-5	16	ExactMatch	68	502.001	12	169.575	-2.94885
AS-tDR-008946			Tyr-GTA-7-1	60	76	CCTTCGATAGCTCAGCTGGTAGAGCGGAGGACTGTAGATCCTTAGGTCGCTGGTTCAATTCCGGCTCGAAGGACCA	76	)))))))..))))........((((.))))).......(((((.....))))).......((((((((((((....	TCCGGCTCGAAGGACCG	tRF-3	17	17A>G	50	369.118	0	0	-370.118
AS-tDR-001595		tRF-19-40KK5YJY	Arg-CCT-5-1	35	53	GCCCCAGTGGCCTGATGGATAAGGTACTGGCCTCCTAAGCCAGGGATTGTGGGTTCGAGTTCCACCTGGGGTACCA	76	)))))))..))))........((((.))))).......(((((.....))))).......((((((((((((....	CTAAGCCAGGGATTGTGGG	i-tRF	19	ExactMatch	19	140.265	0	0	-141.265
AS-tDR-000067	3003a		Cys-GCA-5-1	60	76	GGGGGTATAGCTCAGTGGGTAGAGCATTTGACTGCAGATCAAGAGGTCCCCGGTTCAAATCCGGGTGCCCCCTCCA	76	)))))))..))))........((((.))))).......(((((.....))))).......((((((((((((....	TCCGGGTGCCCCCTCCA	tRF-3	17	ExactMatch	343	2532.15	87	1229.42	-2.05877
AS-tDR-009365			Cys-GCA-5-1	60	76	GGGGGTATAGCTCAGTGGGTAGAGCATTTGACTGCAGATCAAGAGGTCCCCGGTTCAAATCCGGGTGCCCCCTCCA	76	)))))))..))))........((((.))))).......(((((.....))))).......((((((((((((....	TCCGGGTGCCCCCTCCG	tRF-3	17	17A>G	95	701.324	0	0	-702.324
AS-tDR-000067	3003a		Cys-GCA-7-1	60	76	GGGGGTATAGCTCAGGTGGTAGAGCATTTGACTGCAGATCAAGAGGTCCCCGGTTCAAATCCGGGTGCCCCCTCCA	76	)))))))..))))........((((.))))).......(((((.....))))).......((((((((((((....	TCCGGGTGCCCCCTCCA	tRF-3	17	ExactMatch	343	2532.15	87	1229.42	-2.05877
AS-tDR-009365			Cys-GCA-7-1	60	76	GGGGGTATAGCTCAGGTGGTAGAGCATTTGACTGCAGATCAAGAGGTCCCCGGTTCAAATCCGGGTGCCCCCTCCA	76	)))))))..))))........((((.))))).......(((((.....))))).......((((((((((((....	TCCGGGTGCCCCCTCCG	tRF-3	17	17A>G	95	701.324	0	0	-702.324
AS-tDR-008946			Tyr-GTA-1-1	60	76	CCTTCGATAGCTCAGTTGGTAGAGCGGAGGACTGTAGATCCTTAGGTCGCTGGTTCGAATCCGGCTCGAAGGACCA	76	)))))))..))))........((((.))))).......(((((.....))))).......((((((((((((....	TCCGGCTCGAAGGACCG	tRF-3	17	17A>G	50	369.118	0	0	-370.118
AS-tDR-008946			Tyr-GTA-8-1	60	76	CTTTCGATAGCTCAGTTGGTAGAGCGGAGGACTGTAGATCCTTAGGTCGCTGGTTCGAATCCGGCTCGAAGGACCA	76	)))))))..))))........((((.))))).......(((((.....))))).......((((((((((((....	TCCGGCTCGAAGGACCG	tRF-3	17	17A>G	50	369.118	0	0	-370.118
AS-tDR-001439		tRF-34-79MP9PMNH5IS15	Val-CAC-3-1	1	34	GTTTCCGTAGTGTAGCGGTTATCACATTCGCCTCACACGCGAAAGGTCCCCGGTTCGATCCCGGGCGGAAACACCA	76	)))))))..)))..........(((.))))).......(((((.....))))).......((((((((((((....	GTTTCCGTAGTGTAGCGGTTATCACATTCGCCTC	tiRNA-5	34	ExactMatch	21	155.03	0	0	-156.03
AS-tDR-008273			Val-CAC-3-1	1	51	GTTTCCGTAGTGTAGCGGTTATCACATTCGCCTCACACGCGAAAGGTCCCCGGTTCGATCCCGGGCGGAAACACCA	76	)))))))..)))..........(((.))))).......(((((.....))))).......((((((((((((....	GTTTCCGTAGTGTAGCGGTTATCACATTCGCCTCACACGCGAAAGGTCCCC	tRF-5	51	ExactMatch	87	642.265	11	155.444	-4.11179
AS-tDR-007205			Val-CAC-3-1	32	54	GTTTCCGTAGTGTAGCGGTTATCACATTCGCCTCACACGCGAAAGGTCCCCGGTTCGATCCCGGGCGGAAACACCA	76	)))))))..)))..........(((.))))).......(((((.....))))).......((((((((((((....	CTGACACGCGAAAGGTCCCCGGT	i-tRF	23	3C>G	17	125.5	0	0	-126.5
AS-tDR-004475		tRF-20-HENBRRX3	Met-CAT-2-1	35	54	GCCCTCTTAGCGCAGTGGGCAGCGCGTCAGTCTCATAATCTGAAGGTCCTGAGTTCGAGCCTCAGAGAGGGCACCA	76	)))))))..))))........((((.)))).........((((.....))))).......((((((((((((....	ATAATCTGAAGGTCCTGAGT	i-tRF	20	ExactMatch	43	317.442	0	0	-318.442
AS-tDR-004475		tRF-20-HENBRRX3	Met-CAT-3-1	35	54	GCCTCCTTAGCGCAGTAGGCAGCGCGTCAGTCTCATAATCTGAAGGTCCTGAGTTCGAACCTCAGAGGGGGCACCA	76	)))))))..))))........((((.)))).........((((.....))))).......((((((((((((....	ATAATCTGAAGGTCCTGAGT	i-tRF	20	ExactMatch	43	317.442	0	0	-318.442
AS-tDR-004475		tRF-20-HENBRRX3	Met-CAT-3-2	35	54	GCCTCCTTAGCGCAGTAGGCAGCGCGTCAGTCTCATAATCTGAAGGTCCTGAGTTCGAACCTCAGAGGGGGCACCA	76	)))))))..))))........((((.)))).........((((.....))))).......((((((((((((....	ATAATCTGAAGGTCCTGAGT	i-tRF	20	ExactMatch	43	317.442	0	0	-318.442
AS-tDR-004475		tRF-20-HENBRRX3	Met-CAT-4-1	35	54	GCCCTCTTAGCGCAGCGGGCAGCGCGTCAGTCTCATAATCTGAAGGTCCTGAGTTCGAGCCTCAGAGAGGGCACCA	76	)))))))..))))........((((.)))).........((((.....))))).......((((((((((((....	ATAATCTGAAGGTCCTGAGT	i-tRF	20	ExactMatch	43	317.442	0	0	-318.442
AS-tDR-004475		tRF-20-HENBRRX3	Met-CAT-4-2	35	54	GCCCTCTTAGCGCAGCGGGCAGCGCGTCAGTCTCATAATCTGAAGGTCCTGAGTTCGAGCCTCAGAGAGGGCACCA	76	)))))))..))))........((((.)))).........((((.....))))).......((((((((((((....	ATAATCTGAAGGTCCTGAGT	i-tRF	20	ExactMatch	43	317.442	0	0	-318.442
AS-tDR-004475		tRF-20-HENBRRX3	Met-CAT-4-3	35	54	GCCCTCTTAGCGCAGCGGGCAGCGCGTCAGTCTCATAATCTGAAGGTCCTGAGTTCGAGCCTCAGAGAGGGCACCA	76	)))))))..))))........((((.)))).........((((.....))))).......((((((((((((....	ATAATCTGAAGGTCCTGAGT	i-tRF	20	ExactMatch	43	317.442	0	0	-318.442
AS-tDR-004475		tRF-20-HENBRRX3	Met-CAT-5-1	35	54	GCCCTCTTAGCGCAGCTGGCAGCGCGTCAGTCTCATAATCTGAAGGTCCTGAGTTCAAGCCTCAGAGAGGGCACCA	76	)))))))..))))........((((.)))).........((((.....))))).......((((((((((((....	ATAATCTGAAGGTCCTGAGT	i-tRF	20	ExactMatch	43	317.442	0	0	-318.442
AS-tDR-003958		tRF-16-JUO9YED	Lys-CTT-5-1	25	40	GCCCGGCTAGCTCAGTCGATAGAGCATGAGACTCTTAATCTCAGGGTCGTGGGTTCGAGCCGCACGTTGGGCGCCA	76	)))))))..))))........((((.))))).......(((((.....))).).......(.((((((((((....	CATGAGACTCTTAATC	i-tRF	16	ExactMatch	48	354.353	0	0	-355.353
AS-tDR-007329			Lys-CTT-5-1	31	51	GCCCGGCTAGCTCAGTCGATAGAGCATGAGACTCTTAATCTCAGGGTCGTGGGTTCGAGCCGCACGTTGGGCGCCA	76	)))))))..))))........((((.))))).......(((((.....))).).......(.((((((((((....	ACTCTTAATCTCAGGGTCGTG	i-tRF	21	ExactMatch	38	280.53	0	0	-281.53
AS-tDR-008595			Lys-CTT-5-1	32	51	GCCCGGCTAGCTCAGTCGATAGAGCATGAGACTCTTAATCTCAGGGTCGTGGGTTCGAGCCGCACGTTGGGCGCCA	76	)))))))..))))........((((.))))).......(((((.....))).).......(.((((((((((....	CTCTTAATCTCAGGGTCGTG	i-tRF	20	ExactMatch	32	236.236	0	0	-237.236
AS-tDR-010691			Thr-TGT-4-1	60	76	GGCTCCATAGCTCAGGGGTTAGAGCACTGGTCTTGTAAACCAGGGGTCGCGAGTTCAAATCTCGCTGGGGCCTCCA	76	)))))))..))))........((((.))))).......(((((.....))))).......((((((((((((....	TCTCGCTGGGGCCTCCG	tRF-3	17	17A>G	24	177.177	0	0	-178.177
AS-tDR-010691			Thr-TGT-5-1	60	76	GGCCCTATAGCTCAGGGGTTAGAGCACTGGTCTTGTAAACCAGGGGTCGCGAGTTCAAATCTCGCTGGGGCCTCCA	76	)))))))..))))........((((.))))).......(((((.....))))).......((((((((((((....	TCTCGCTGGGGCCTCCG	tRF-3	17	17A>G	24	177.177	0	0	-178.177
AS-tDR-010691			Thr-TGT-3-1	60	76	GGCTCCATAGCTCAGGGGTTAGAGCGCTGGTCTTGTAAACCAGGGGTCGCGAGTTCAATTCTCGCTGGGGCCTCCA	76	)))))))..))))........((((.))))).......(((((.....))))).......((((((((((((....	TCTCGCTGGGGCCTCCG	tRF-3	17	17A>G	24	177.177	0	0	-178.177
AS-tDR-001463		tRF-34-R9JP9P9NH5SYHQ	Val-TAC-1-1	1	34	GGTTCCATAGTGTAGTGGTTATCACGTCTGCTTTACACGCAGAAGGTCCTGGGTTCGAGCCCCAGTGGAACCACCA	76	)))))))..)))..........(((.))))).......(((((.....))))).......((((((((((((....	GGTTCCATAGTGTAGTGGTTATCACGTCTGCTTT	tiRNA-5	34	ExactMatch	56	413.412	12	169.575	-2.4295
AS-tDR-005847		tRF-40-EFOK8YR951K36D26	Val-TAC-1-1	37	76	GGTTCCATAGTGTAGTGGTTATCACGTCTGCTTTACACGCAGAAGGTCCTGGGTTCGAGCCCCAGTGGAACCACCA	76	)))))))..)))..........(((.))))).......(((((.....))))).......((((((((((((....	ACGCAGAAGGTCCTGGGTTCGAGCCCCAGTGGAACCACCA	tiRNA-3	40	ExactMatch	32	236.236	0	0	-237.236
AS-tDR-000095	3017b		Val-TAC-1-1	55	76	GGTTCCATAGTGTAGTGGTTATCACGTCTGCTTTACACGCAGAAGGTCCTGGGTTCGAGCCCCAGTGGAACCACCA	76	)))))))..)))..........(((.))))).......(((((.....))))).......((((((((((((....	TCGAGCCCCAGTGGAACCACCA	tRF-3	22	ExactMatch	58	428.177	0	0	-429.177
AS-tDR-001463		tRF-34-R9JP9P9NH5SYHQ	Val-TAC-1-2	1	34	GGTTCCATAGTGTAGTGGTTATCACGTCTGCTTTACACGCAGAAGGTCCTGGGTTCGAGCCCCAGTGGAACCACCA	76	)))))))..)))..........(((.))))).......(((((.....))))).......((((((((((((....	GGTTCCATAGTGTAGTGGTTATCACGTCTGCTTT	tiRNA-5	34	ExactMatch	56	413.412	12	169.575	-2.4295
AS-tDR-005847		tRF-40-EFOK8YR951K36D26	Val-TAC-1-2	37	76	GGTTCCATAGTGTAGTGGTTATCACGTCTGCTTTACACGCAGAAGGTCCTGGGTTCGAGCCCCAGTGGAACCACCA	76	)))))))..)))..........(((.))))).......(((((.....))))).......((((((((((((....	ACGCAGAAGGTCCTGGGTTCGAGCCCCAGTGGAACCACCA	tiRNA-3	40	ExactMatch	32	236.236	0	0	-237.236
AS-tDR-000095	3017b		Val-TAC-1-2	55	76	GGTTCCATAGTGTAGTGGTTATCACGTCTGCTTTACACGCAGAAGGTCCTGGGTTCGAGCCCCAGTGGAACCACCA	76	)))))))..)))..........(((.))))).......(((((.....))))).......((((((((((((....	TCGAGCCCCAGTGGAACCACCA	tRF-3	22	ExactMatch	58	428.177	0	0	-429.177
AS-tDR-001457		tRF-34-R9JP9PMNH5SYHQ	Val-TAC-2-1	1	34	GGTTCCATAGTGTAGCGGTTATCACGTCTGCTTTACACGCAGAAGGTCCTGGGTTCGAGCCCCAGTGGAACCACCA	76	)))))))..)))..........(((.))))).......(((((.....))))).......((((((((((((....	GGTTCCATAGTGTAGCGGTTATCACGTCTGCTTT	tiRNA-5	34	ExactMatch	32	236.236	0	0	-237.236
AS-tDR-010673			Val-TAC-2-1	1	51	GGTTCCATAGTGTAGCGGTTATCACGTCTGCTTTACACGCAGAAGGTCCTGGGTTCGAGCCCCAGTGGAACCACCA	76	)))))))..)))..........(((.))))).......(((((.....))))).......((((((((((((....	GGTTCCATAGTGTAGCGGTTATCACGTCTGCTTTACACGCAGAAGGTCCTG	tRF-5	51	ExactMatch	39	287.912	0	0	-288.912
AS-tDR-005847		tRF-40-EFOK8YR951K36D26	Val-TAC-2-1	37	76	GGTTCCATAGTGTAGCGGTTATCACGTCTGCTTTACACGCAGAAGGTCCTGGGTTCGAGCCCCAGTGGAACCACCA	76	)))))))..)))..........(((.))))).......(((((.....))))).......((((((((((((....	ACGCAGAAGGTCCTGGGTTCGAGCCCCAGTGGAACCACCA	tiRNA-3	40	ExactMatch	32	236.236	0	0	-237.236
AS-tDR-000095	3017b		Val-TAC-2-1	55	76	GGTTCCATAGTGTAGCGGTTATCACGTCTGCTTTACACGCAGAAGGTCCTGGGTTCGAGCCCCAGTGGAACCACCA	76	)))))))..)))..........(((.))))).......(((((.....))))).......((((((((((((....	TCGAGCCCCAGTGGAACCACCA	tRF-3	22	ExactMatch	58	428.177	0	0	-429.177
AS-tDR-006258		tRF-16-K87965D	Phe-GAA-1-1	60	75	GCCGAAATAGCTCAGTTGGGAGAGCGTTAGACTGAAGATCTAAAGGTCCCTGGTTCGATCCCGGGTTTCGGCACCA	76	)))))))..))))........((((.))))).......(((((.....))))).......((((((((((((....	CCCGGGTTTCGGCACC	tRF-3	16	ExactMatch	25	184.559	0	0	-185.559
AS-tDR-000106	3023a		Phe-GAA-1-1	60	76	GCCGAAATAGCTCAGTTGGGAGAGCGTTAGACTGAAGATCTAAAGGTCCCTGGTTCGATCCCGGGTTTCGGCACCA	76	)))))))..))))........((((.))))).......(((((.....))))).......((((((((((((....	CCCGGGTTTCGGCACCA	tRF-3	17	ExactMatch	110	812.06	0	0	-813.06
AS-tDR-009229			Phe-GAA-1-1	60	76	GCCGAAATAGCTCAGTTGGGAGAGCGTTAGACTGAAGATCTAAAGGTCCCTGGTTCGATCCCGGGTTTCGGCACCA	76	)))))))..))))........((((.))))).......(((((.....))))).......((((((((((((....	CCCGGGTTTCGGCACCG	tRF-3	17	17A>G	17	125.5	0	0	-126.5
AS-tDR-006258		tRF-16-K87965D	Phe-GAA-1-2	60	75	GCCGAAATAGCTCAGTTGGGAGAGCGTTAGACTGAAGATCTAAAGGTCCCTGGTTCGATCCCGGGTTTCGGCACCA	76	)))))))..))))........((((.))))).......(((((.....))))).......((((((((((((....	CCCGGGTTTCGGCACC	tRF-3	16	ExactMatch	25	184.559	0	0	-185.559
AS-tDR-000106	3023a		Phe-GAA-1-2	60	76	GCCGAAATAGCTCAGTTGGGAGAGCGTTAGACTGAAGATCTAAAGGTCCCTGGTTCGATCCCGGGTTTCGGCACCA	76	)))))))..))))........((((.))))).......(((((.....))))).......((((((((((((....	CCCGGGTTTCGGCACCA	tRF-3	17	ExactMatch	110	812.06	0	0	-813.06
AS-tDR-009229			Phe-GAA-1-2	60	76	GCCGAAATAGCTCAGTTGGGAGAGCGTTAGACTGAAGATCTAAAGGTCCCTGGTTCGATCCCGGGTTTCGGCACCA	76	)))))))..))))........((((.))))).......(((((.....))))).......((((((((((((....	CCCGGGTTTCGGCACCG	tRF-3	17	17A>G	17	125.5	0	0	-126.5
AS-tDR-006258		tRF-16-K87965D	Phe-GAA-1-3	60	75	GCCGAAATAGCTCAGTTGGGAGAGCGTTAGACTGAAGATCTAAAGGTCCCTGGTTCGATCCCGGGTTTCGGCACCA	76	)))))))..))))........((((.))))).......(((((.....))))).......((((((((((((....	CCCGGGTTTCGGCACC	tRF-3	16	ExactMatch	25	184.559	0	0	-185.559
AS-tDR-000106	3023a		Phe-GAA-1-3	60	76	GCCGAAATAGCTCAGTTGGGAGAGCGTTAGACTGAAGATCTAAAGGTCCCTGGTTCGATCCCGGGTTTCGGCACCA	76	)))))))..))))........((((.))))).......(((((.....))))).......((((((((((((....	CCCGGGTTTCGGCACCA	tRF-3	17	ExactMatch	110	812.06	0	0	-813.06
AS-tDR-009229			Phe-GAA-1-3	60	76	GCCGAAATAGCTCAGTTGGGAGAGCGTTAGACTGAAGATCTAAAGGTCCCTGGTTCGATCCCGGGTTTCGGCACCA	76	)))))))..))))........((((.))))).......(((((.....))))).......((((((((((((....	CCCGGGTTTCGGCACCG	tRF-3	17	17A>G	17	125.5	0	0	-126.5
AS-tDR-006258		tRF-16-K87965D	Phe-GAA-1-4	60	75	GCCGAAATAGCTCAGTTGGGAGAGCGTTAGACTGAAGATCTAAAGGTCCCTGGTTCGATCCCGGGTTTCGGCACCA	76	)))))))..))))........((((.))))).......(((((.....))))).......((((((((((((....	CCCGGGTTTCGGCACC	tRF-3	16	ExactMatch	25	184.559	0	0	-185.559
AS-tDR-000106	3023a		Phe-GAA-1-4	60	76	GCCGAAATAGCTCAGTTGGGAGAGCGTTAGACTGAAGATCTAAAGGTCCCTGGTTCGATCCCGGGTTTCGGCACCA	76	)))))))..))))........((((.))))).......(((((.....))))).......((((((((((((....	CCCGGGTTTCGGCACCA	tRF-3	17	ExactMatch	110	812.06	0	0	-813.06
AS-tDR-009229			Phe-GAA-1-4	60	76	GCCGAAATAGCTCAGTTGGGAGAGCGTTAGACTGAAGATCTAAAGGTCCCTGGTTCGATCCCGGGTTTCGGCACCA	76	)))))))..))))........((((.))))).......(((((.....))))).......((((((((((((....	CCCGGGTTTCGGCACCG	tRF-3	17	17A>G	17	125.5	0	0	-126.5
AS-tDR-006258		tRF-16-K87965D	Phe-GAA-1-5	60	75	GCCGAAATAGCTCAGTTGGGAGAGCGTTAGACTGAAGATCTAAAGGTCCCTGGTTCGATCCCGGGTTTCGGCACCA	76	)))))))..))))........((((.))))).......(((((.....))))).......((((((((((((....	CCCGGGTTTCGGCACC	tRF-3	16	ExactMatch	25	184.559	0	0	-185.559
AS-tDR-000106	3023a		Phe-GAA-1-5	60	76	GCCGAAATAGCTCAGTTGGGAGAGCGTTAGACTGAAGATCTAAAGGTCCCTGGTTCGATCCCGGGTTTCGGCACCA	76	)))))))..))))........((((.))))).......(((((.....))))).......((((((((((((....	CCCGGGTTTCGGCACCA	tRF-3	17	ExactMatch	110	812.06	0	0	-813.06
AS-tDR-009229			Phe-GAA-1-5	60	76	GCCGAAATAGCTCAGTTGGGAGAGCGTTAGACTGAAGATCTAAAGGTCCCTGGTTCGATCCCGGGTTTCGGCACCA	76	)))))))..))))........((((.))))).......(((((.....))))).......((((((((((((....	CCCGGGTTTCGGCACCG	tRF-3	17	17A>G	17	125.5	0	0	-126.5
AS-tDR-006258		tRF-16-K87965D	Phe-GAA-1-6	60	75	GCCGAAATAGCTCAGTTGGGAGAGCGTTAGACTGAAGATCTAAAGGTCCCTGGTTCGATCCCGGGTTTCGGCACCA	76	)))))))..))))........((((.))))).......(((((.....))))).......((((((((((((....	CCCGGGTTTCGGCACC	tRF-3	16	ExactMatch	25	184.559	0	0	-185.559
AS-tDR-000106	3023a		Phe-GAA-1-6	60	76	GCCGAAATAGCTCAGTTGGGAGAGCGTTAGACTGAAGATCTAAAGGTCCCTGGTTCGATCCCGGGTTTCGGCACCA	76	)))))))..))))........((((.))))).......(((((.....))))).......((((((((((((....	CCCGGGTTTCGGCACCA	tRF-3	17	ExactMatch	110	812.06	0	0	-813.06
AS-tDR-009229			Phe-GAA-1-6	60	76	GCCGAAATAGCTCAGTTGGGAGAGCGTTAGACTGAAGATCTAAAGGTCCCTGGTTCGATCCCGGGTTTCGGCACCA	76	)))))))..))))........((((.))))).......(((((.....))))).......((((((((((((....	CCCGGGTTTCGGCACCG	tRF-3	17	17A>G	17	125.5	0	0	-126.5
AS-tDR-006258		tRF-16-K87965D	Phe-GAA-2-1	60	75	GCCGAAATAGCTCAGTTGGGAGAGCGTTAGACTGAAGATCTAAAGGTCCCTGGTTCAATCCCGGGTTTCGGCACCA	76	)))))))..))))........((((.))))).......(((((.....))))).......((((((((((((....	CCCGGGTTTCGGCACC	tRF-3	16	ExactMatch	25	184.559	0	0	-185.559
AS-tDR-000106	3023a		Phe-GAA-2-1	60	76	GCCGAAATAGCTCAGTTGGGAGAGCGTTAGACTGAAGATCTAAAGGTCCCTGGTTCAATCCCGGGTTTCGGCACCA	76	)))))))..))))........((((.))))).......(((((.....))))).......((((((((((((....	CCCGGGTTTCGGCACCA	tRF-3	17	ExactMatch	110	812.06	0	0	-813.06
AS-tDR-009229			Phe-GAA-2-1	60	76	GCCGAAATAGCTCAGTTGGGAGAGCGTTAGACTGAAGATCTAAAGGTCCCTGGTTCAATCCCGGGTTTCGGCACCA	76	)))))))..))))........((((.))))).......(((((.....))))).......((((((((((((....	CCCGGGTTTCGGCACCG	tRF-3	17	17A>G	17	125.5	0	0	-126.5
AS-tDR-006258		tRF-16-K87965D	Phe-GAA-3-1	60	75	GCCGAGATAGCTCAGTTGGGAGAGCGTTAGACTGAAGATCTAAAGGTCCCTGGTTCAATCCCGGGTTTCGGCACCA	76	)))))))..))))........((((.))))).......(((((.....))))).......((((((((((((....	CCCGGGTTTCGGCACC	tRF-3	16	ExactMatch	25	184.559	0	0	-185.559
AS-tDR-000106	3023a		Phe-GAA-3-1	60	76	GCCGAGATAGCTCAGTTGGGAGAGCGTTAGACTGAAGATCTAAAGGTCCCTGGTTCAATCCCGGGTTTCGGCACCA	76	)))))))..))))........((((.))))).......(((((.....))))).......((((((((((((....	CCCGGGTTTCGGCACCA	tRF-3	17	ExactMatch	110	812.06	0	0	-813.06
AS-tDR-009229			Phe-GAA-3-1	60	76	GCCGAGATAGCTCAGTTGGGAGAGCGTTAGACTGAAGATCTAAAGGTCCCTGGTTCAATCCCGGGTTTCGGCACCA	76	)))))))..))))........((((.))))).......(((((.....))))).......((((((((((((....	CCCGGGTTTCGGCACCG	tRF-3	17	17A>G	17	125.5	0	0	-126.5
AS-tDR-000120	3031a		Tyr-GTA-3-1	60	76	CCTTCGATAGCTCAGTTGGTAGAGCGGAGGACTGTAGATCCTTAGGTCGCTGGTTCGAATCCGGCTCGGAGGACCA	76	)))))))..))))........((((.))))).......(((((.....))))).......((((((((((((....	TCCGGCTCGGAGGACCA	tRF-3	17	ExactMatch	33	243.618	0	0	-244.618
AS-tDR-001085		tRF-16-395P4PD	Tyr-GTA-6-1	1	16	CCTTCGATAGCTCAGCTGGTAGAGCGGAGGACTGTAGATCCTTAGGTCGCTGGTTCGAATCCGGCTCGGAGGACCA	76	)))))))..))))........((((.))))).......(((((.....))))).......((((((((((((....	CCTTCGATAGCTCAGC	tRF-5	16	ExactMatch	68	502.001	12	169.575	-2.94885
AS-tDR-000120	3031a		Tyr-GTA-6-1	60	76	CCTTCGATAGCTCAGCTGGTAGAGCGGAGGACTGTAGATCCTTAGGTCGCTGGTTCGAATCCGGCTCGGAGGACCA	76	)))))))..))))........((((.))))).......(((((.....))))).......((((((((((((....	TCCGGCTCGGAGGACCA	tRF-3	17	ExactMatch	33	243.618	0	0	-244.618
AS-tDR-003958		tRF-16-JUO9YED	Lys-CTT-8-1	25	40	GCCTGGCTAGCTCAGTCGGCAAAGCATGAGACTCTTAATCTCAGGGTCGTGGGCTCGAGCTCCATGTTGGGCGCCA	76	)))))))..)))..........(((.))))).......(((((.....))))).......((((((((((((....	CATGAGACTCTTAATC	i-tRF	16	ExactMatch	48	354.353	0	0	-355.353
AS-tDR-007329			Lys-CTT-8-1	31	51	GCCTGGCTAGCTCAGTCGGCAAAGCATGAGACTCTTAATCTCAGGGTCGTGGGCTCGAGCTCCATGTTGGGCGCCA	76	)))))))..)))..........(((.))))).......(((((.....))))).......((((((((((((....	ACTCTTAATCTCAGGGTCGTG	i-tRF	21	ExactMatch	38	280.53	0	0	-281.53
AS-tDR-008595			Lys-CTT-8-1	32	51	GCCTGGCTAGCTCAGTCGGCAAAGCATGAGACTCTTAATCTCAGGGTCGTGGGCTCGAGCTCCATGTTGGGCGCCA	76	)))))))..)))..........(((.))))).......(((((.....))))).......((((((((((((....	CTCTTAATCTCAGGGTCGTG	i-tRF	20	ExactMatch	32	236.236	0	0	-237.236
AS-tDR-003958		tRF-16-JUO9YED	Lys-CTT-chr16-1	25	40	CCCCGGCTGGCTCAGTCAGTAGATCATGAGACTCTTAATCTCAGGGTCGTGGGTTCACGCCCCACACTGGGCGCCA	76	.)))))...).))........((.(.))))).......(((((.....))))).......(((((.(((((.....	CATGAGACTCTTAATC	i-tRF	16	ExactMatch	48	354.353	0	0	-355.353
AS-tDR-007329			Lys-CTT-chr16-1	31	51	CCCCGGCTGGCTCAGTCAGTAGATCATGAGACTCTTAATCTCAGGGTCGTGGGTTCACGCCCCACACTGGGCGCCA	76	.)))))...).))........((.(.))))).......(((((.....))))).......(((((.(((((.....	ACTCTTAATCTCAGGGTCGTG	i-tRF	21	ExactMatch	38	280.53	0	0	-281.53
AS-tDR-008595			Lys-CTT-chr16-1	32	51	CCCCGGCTGGCTCAGTCAGTAGATCATGAGACTCTTAATCTCAGGGTCGTGGGTTCACGCCCCACACTGGGCGCCA	76	.)))))...).))........((.(.))))).......(((((.....))))).......(((((.(((((.....	CTCTTAATCTCAGGGTCGTG	i-tRF	20	ExactMatch	32	236.236	0	0	-237.236
AS-tDR-001085		tRF-16-395P4PD	Tyr-GTA-4-1	1	16	CCTTCGATAGCTCAGCTGGTAGAGCGGAGGACTGTAGATCCTTAGGTCGCTGGTTCGATTCCAGCTCGAAGGACCA	76	)))))))..))))........((((.))))).......(((((.....))))).......((((((((((((....	CCTTCGATAGCTCAGC	tRF-5	16	ExactMatch	68	502.001	12	169.575	-2.94885
AS-tDR-007329			Lys-CTT-14-1	31	51	GCCCAGCTAGCTCAGCCGGTAGAGCACAAGACTCTTAATCTCAGGGTCGTGGGTTTGAGCCCTGTGTTGAGCACCA	76	)).))))..))))........((((...))).......(((.......))))).......(((((((((.((....	ACTCTTAATCTCAGGGTCGTG	i-tRF	21	ExactMatch	38	280.53	0	0	-281.53
AS-tDR-008595			Lys-CTT-14-1	32	51	GCCCAGCTAGCTCAGCCGGTAGAGCACAAGACTCTTAATCTCAGGGTCGTGGGTTTGAGCCCTGTGTTGAGCACCA	76	)).))))..))))........((((...))).......(((.......))))).......(((((((((.((....	CTCTTAATCTCAGGGTCGTG	i-tRF	20	ExactMatch	32	236.236	0	0	-237.236
AS-tDR-007205			Val-CAC-6-1	32	54	GTTTCCGTAGTGGAGTGGTTATCACGTTCGCCTCACACGCGAAAGGTCCCCGGTTTGAAACCAGGCGGAAACACCA	76	)))))))..))))........((((.))))).......(((((.....)).)).......((.(((((((((....	CTGACACGCGAAAGGTCCCCGGT	i-tRF	23	3C>G	17	125.5	0	0	-126.5
AS-tDR-002882		tRF-17-184KISM	Glu-TTC-10-1	14	30	TCCGTGGTGGTCTAGTGGCTAGGATTCGGCGCTTTCACCGCCTGCAGCTCGAGTTCGATTCCTGGTCAGGGAACCA	76	))).)))..))))........((((..)))).......((((......))).).......(.((((((.(((....	AGTGGCTAGGATTCGGC	i-tRF	17	ExactMatch	19	140.265	0	0	-141.265
AS-tDR-000545		tRF-29-87R8WP9N1EJ4	Glu-CTC-1-1	1	29	TCCCTGGTGGTCTAGTGGTTAGGATTCGGCGCTCTCACCGCCGCGGCCCGGGTTCGATTCCCGGTCAGGGAACCA	75	)))))))..))))........((((.))))).......(((((....))))).......((((((((((((....	TCCCTGGTGGTCTAGTGGTTAGGATTCGG	tRF-5	29	ExactMatch	1593	11760.1	343	4847.03	-2.42596
AS-tDR-007341			Glu-CTC-1-1	1	30	TCCCTGGTGGTCTAGTGGTTAGGATTCGGCGCTCTCACCGCCGCGGCCCGGGTTCGATTCCCGGTCAGGGAACCA	75	)))))))..))))........((((.))))).......(((((....))))).......((((((((((((....	TCCCTGTGGTCTAGTGGTTAGGATTCGGCG	tRF-5	30	6-G	1132	8356.83	125	1766.41	-4.72886
AS-tDR-000060	5030c		Glu-CTC-1-1	1	31	TCCCTGGTGGTCTAGTGGTTAGGATTCGGCGCTCTCACCGCCGCGGCCCGGGTTCGATTCCCGGTCAGGGAACCA	75	)))))))..))))........((((.))))).......(((((....))))).......((((((((((((....	TCCCTGGTGGTCTAGTGGTTAGGATTCGGCG	tRF-5	31	ExactMatch	2268	16743.2	302	4267.65	-3.9226
AS-tDR-000545		tRF-29-87R8WP9N1EJ4	Glu-CTC-1-2	1	29	TCCCTGGTGGTCTAGTGGTTAGGATTCGGCGCTCTCACCGCCGCGGCCCGGGTTCGATTCCCGGTCAGGGAACCA	75	)))))))..))))........((((.))))).......(((((....))))).......((((((((((((....	TCCCTGGTGGTCTAGTGGTTAGGATTCGG	tRF-5	29	ExactMatch	1593	11760.1	343	4847.03	-2.42596
AS-tDR-007341			Glu-CTC-1-2	1	30	TCCCTGGTGGTCTAGTGGTTAGGATTCGGCGCTCTCACCGCCGCGGCCCGGGTTCGATTCCCGGTCAGGGAACCA	75	)))))))..))))........((((.))))).......(((((....))))).......((((((((((((....	TCCCTGTGGTCTAGTGGTTAGGATTCGGCG	tRF-5	30	6-G	1132	8356.83	125	1766.41	-4.72886
AS-tDR-000060	5030c		Glu-CTC-1-2	1	31	TCCCTGGTGGTCTAGTGGTTAGGATTCGGCGCTCTCACCGCCGCGGCCCGGGTTCGATTCCCGGTCAGGGAACCA	75	)))))))..))))........((((.))))).......(((((....))))).......((((((((((((....	TCCCTGGTGGTCTAGTGGTTAGGATTCGGCG	tRF-5	31	ExactMatch	2268	16743.2	302	4267.65	-3.9226
AS-tDR-000545		tRF-29-87R8WP9N1EJ4	Glu-CTC-1-3	1	29	TCCCTGGTGGTCTAGTGGTTAGGATTCGGCGCTCTCACCGCCGCGGCCCGGGTTCGATTCCCGGTCAGGGAACCA	75	)))))))..))))........((((.))))).......(((((....))))).......((((((((((((....	TCCCTGGTGGTCTAGTGGTTAGGATTCGG	tRF-5	29	ExactMatch	1593	11760.1	343	4847.03	-2.42596
AS-tDR-007341			Glu-CTC-1-3	1	30	TCCCTGGTGGTCTAGTGGTTAGGATTCGGCGCTCTCACCGCCGCGGCCCGGGTTCGATTCCCGGTCAGGGAACCA	75	)))))))..))))........((((.))))).......(((((....))))).......((((((((((((....	TCCCTGTGGTCTAGTGGTTAGGATTCGGCG	tRF-5	30	6-G	1132	8356.83	125	1766.41	-4.72886
AS-tDR-000060	5030c		Glu-CTC-1-3	1	31	TCCCTGGTGGTCTAGTGGTTAGGATTCGGCGCTCTCACCGCCGCGGCCCGGGTTCGATTCCCGGTCAGGGAACCA	75	)))))))..))))........((((.))))).......(((((....))))).......((((((((((((....	TCCCTGGTGGTCTAGTGGTTAGGATTCGGCG	tRF-5	31	ExactMatch	2268	16743.2	302	4267.65	-3.9226
AS-tDR-000545		tRF-29-87R8WP9N1EJ4	Glu-CTC-1-4	1	29	TCCCTGGTGGTCTAGTGGTTAGGATTCGGCGCTCTCACCGCCGCGGCCCGGGTTCGATTCCCGGTCAGGGAACCA	75	)))))))..))))........((((.))))).......(((((....))))).......((((((((((((....	TCCCTGGTGGTCTAGTGGTTAGGATTCGG	tRF-5	29	ExactMatch	1593	11760.1	343	4847.03	-2.42596
AS-tDR-007341			Glu-CTC-1-4	1	30	TCCCTGGTGGTCTAGTGGTTAGGATTCGGCGCTCTCACCGCCGCGGCCCGGGTTCGATTCCCGGTCAGGGAACCA	75	)))))))..))))........((((.))))).......(((((....))))).......((((((((((((....	TCCCTGTGGTCTAGTGGTTAGGATTCGGCG	tRF-5	30	6-G	1132	8356.83	125	1766.41	-4.72886
AS-tDR-000060	5030c		Glu-CTC-1-4	1	31	TCCCTGGTGGTCTAGTGGTTAGGATTCGGCGCTCTCACCGCCGCGGCCCGGGTTCGATTCCCGGTCAGGGAACCA	75	)))))))..))))........((((.))))).......(((((....))))).......((((((((((((....	TCCCTGGTGGTCTAGTGGTTAGGATTCGGCG	tRF-5	31	ExactMatch	2268	16743.2	302	4267.65	-3.9226
AS-tDR-000545		tRF-29-87R8WP9N1EJ4	Glu-CTC-1-5	1	29	TCCCTGGTGGTCTAGTGGTTAGGATTCGGCGCTCTCACCGCCGCGGCCCGGGTTCGATTCCCGGTCAGGGAACCA	75	)))))))..))))........((((.))))).......(((((....))))).......((((((((((((....	TCCCTGGTGGTCTAGTGGTTAGGATTCGG	tRF-5	29	ExactMatch	1593	11760.1	343	4847.03	-2.42596
AS-tDR-007341			Glu-CTC-1-5	1	30	TCCCTGGTGGTCTAGTGGTTAGGATTCGGCGCTCTCACCGCCGCGGCCCGGGTTCGATTCCCGGTCAGGGAACCA	75	)))))))..))))........((((.))))).......(((((....))))).......((((((((((((....	TCCCTGTGGTCTAGTGGTTAGGATTCGGCG	tRF-5	30	6-G	1132	8356.83	125	1766.41	-4.72886
AS-tDR-000060	5030c		Glu-CTC-1-5	1	31	TCCCTGGTGGTCTAGTGGTTAGGATTCGGCGCTCTCACCGCCGCGGCCCGGGTTCGATTCCCGGTCAGGGAACCA	75	)))))))..))))........((((.))))).......(((((....))))).......((((((((((((....	TCCCTGGTGGTCTAGTGGTTAGGATTCGGCG	tRF-5	31	ExactMatch	2268	16743.2	302	4267.65	-3.9226
AS-tDR-000545		tRF-29-87R8WP9N1EJ4	Glu-CTC-1-6	1	29	TCCCTGGTGGTCTAGTGGTTAGGATTCGGCGCTCTCACCGCCGCGGCCCGGGTTCGATTCCCGGTCAGGGAACCA	75	)))))))..))))........((((.))))).......(((((....))))).......((((((((((((....	TCCCTGGTGGTCTAGTGGTTAGGATTCGG	tRF-5	29	ExactMatch	1593	11760.1	343	4847.03	-2.42596
AS-tDR-007341			Glu-CTC-1-6	1	30	TCCCTGGTGGTCTAGTGGTTAGGATTCGGCGCTCTCACCGCCGCGGCCCGGGTTCGATTCCCGGTCAGGGAACCA	75	)))))))..))))........((((.))))).......(((((....))))).......((((((((((((....	TCCCTGTGGTCTAGTGGTTAGGATTCGGCG	tRF-5	30	6-G	1132	8356.83	125	1766.41	-4.72886
AS-tDR-000060	5030c		Glu-CTC-1-6	1	31	TCCCTGGTGGTCTAGTGGTTAGGATTCGGCGCTCTCACCGCCGCGGCCCGGGTTCGATTCCCGGTCAGGGAACCA	75	)))))))..))))........((((.))))).......(((((....))))).......((((((((((((....	TCCCTGGTGGTCTAGTGGTTAGGATTCGGCG	tRF-5	31	ExactMatch	2268	16743.2	302	4267.65	-3.9226
AS-tDR-000545		tRF-29-87R8WP9N1EJ4	Glu-CTC-1-7	1	29	TCCCTGGTGGTCTAGTGGTTAGGATTCGGCGCTCTCACCGCCGCGGCCCGGGTTCGATTCCCGGTCAGGGAACCA	75	)))))))..))))........((((.))))).......(((((....))))).......((((((((((((....	TCCCTGGTGGTCTAGTGGTTAGGATTCGG	tRF-5	29	ExactMatch	1593	11760.1	343	4847.03	-2.42596
AS-tDR-007341			Glu-CTC-1-7	1	30	TCCCTGGTGGTCTAGTGGTTAGGATTCGGCGCTCTCACCGCCGCGGCCCGGGTTCGATTCCCGGTCAGGGAACCA	75	)))))))..))))........((((.))))).......(((((....))))).......((((((((((((....	TCCCTGTGGTCTAGTGGTTAGGATTCGGCG	tRF-5	30	6-G	1132	8356.83	125	1766.41	-4.72886
AS-tDR-000060	5030c		Glu-CTC-1-7	1	31	TCCCTGGTGGTCTAGTGGTTAGGATTCGGCGCTCTCACCGCCGCGGCCCGGGTTCGATTCCCGGTCAGGGAACCA	75	)))))))..))))........((((.))))).......(((((....))))).......((((((((((((....	TCCCTGGTGGTCTAGTGGTTAGGATTCGGCG	tRF-5	31	ExactMatch	2268	16743.2	302	4267.65	-3.9226
AS-tDR-000545		tRF-29-87R8WP9N1EJ4	Glu-CTC-2-1	1	29	TCCCTGGTGGTCTAGTGGTTAGGATTCGGCGCTCTCACCGCCGCGGCCCGGGTTCGATTCCCGGTCAGGAAACCA	75	).)))))..))))........((((.))))).......(((((....))))).......((((((((((.(....	TCCCTGGTGGTCTAGTGGTTAGGATTCGG	tRF-5	29	ExactMatch	1593	11760.1	343	4847.03	-2.42596
AS-tDR-007341			Glu-CTC-2-1	1	30	TCCCTGGTGGTCTAGTGGTTAGGATTCGGCGCTCTCACCGCCGCGGCCCGGGTTCGATTCCCGGTCAGGAAACCA	75	).)))))..))))........((((.))))).......(((((....))))).......((((((((((.(....	TCCCTGTGGTCTAGTGGTTAGGATTCGGCG	tRF-5	30	6-G	1132	8356.83	125	1766.41	-4.72886
AS-tDR-000060	5030c		Glu-CTC-2-1	1	31	TCCCTGGTGGTCTAGTGGTTAGGATTCGGCGCTCTCACCGCCGCGGCCCGGGTTCGATTCCCGGTCAGGAAACCA	75	).)))))..))))........((((.))))).......(((((....))))).......((((((((((.(....	TCCCTGGTGGTCTAGTGGTTAGGATTCGGCG	tRF-5	31	ExactMatch	2268	16743.2	302	4267.65	-3.9226
AS-tDR-000742		tRF-29-PW5SVP9N15JP	His-GTG-1-1	1	29	GCCGTGATCGTATAGTGGTTAGTACTCTGCGTTGTGGCCGCAGCAACCTCGGTTCGAATCCGAGTCACGGCACCA	75	)))))))..))))........((((.))))).......(((((....))))).......((((((((((((....	GCCGTGATCGTATAGTGGTTAGTACTCTG	tRF-5	29	ExactMatch	541	3993.86	59	833.745	-4.78572
AS-tDR-000744		tRF-31-PW5SVP9N15WV0	His-GTG-1-1	1	31	GCCGTGATCGTATAGTGGTTAGTACTCTGCGTTGTGGCCGCAGCAACCTCGGTTCGAATCCGAGTCACGGCACCA	75	)))))))..))))........((((.))))).......(((((....))))).......((((((((((((....	GCCGTGATCGTATAGTGGTTAGTACTCTGCG	tRF-5	31	ExactMatch	1270	9375.6	275	3886.1	-2.41223
AS-tDR-009341			His-GTG-1-1	1	33	GCCGTGATCGTATAGTGGTTAGTACTCTGCGTTGTGGCCGCAGCAACCTCGGTTCGAATCCGAGTCACGGCACCA	75	)))))))..))))........((((.))))).......(((((....))))).......((((((((((((....	GCCGTGATCGTATAGTGGTTAGTACTCTGCGTG	tiRNA-5	33	33T>G	181	1336.21	14	197.838	-6.72511
AS-tDR-000742		tRF-29-PW5SVP9N15JP	His-GTG-1-2	1	29	GCCGTGATCGTATAGTGGTTAGTACTCTGCGTTGTGGCCGCAGCAACCTCGGTTCGAATCCGAGTCACGGCACCA	75	)))))))..))))........((((.))))).......(((((....))))).......((((((((((((....	GCCGTGATCGTATAGTGGTTAGTACTCTG	tRF-5	29	ExactMatch	541	3993.86	59	833.745	-4.78572
AS-tDR-000744		tRF-31-PW5SVP9N15WV0	His-GTG-1-2	1	31	GCCGTGATCGTATAGTGGTTAGTACTCTGCGTTGTGGCCGCAGCAACCTCGGTTCGAATCCGAGTCACGGCACCA	75	)))))))..))))........((((.))))).......(((((....))))).......((((((((((((....	GCCGTGATCGTATAGTGGTTAGTACTCTGCG	tRF-5	31	ExactMatch	1270	9375.6	275	3886.1	-2.41223
AS-tDR-009341			His-GTG-1-2	1	33	GCCGTGATCGTATAGTGGTTAGTACTCTGCGTTGTGGCCGCAGCAACCTCGGTTCGAATCCGAGTCACGGCACCA	75	)))))))..))))........((((.))))).......(((((....))))).......((((((((((((....	GCCGTGATCGTATAGTGGTTAGTACTCTGCGTG	tiRNA-5	33	33T>G	181	1336.21	14	197.838	-6.72511
AS-tDR-000742		tRF-29-PW5SVP9N15JP	His-GTG-1-3	1	29	GCCGTGATCGTATAGTGGTTAGTACTCTGCGTTGTGGCCGCAGCAACCTCGGTTCGAATCCGAGTCACGGCACCA	75	)))))))..))))........((((.))))).......(((((....))))).......((((((((((((....	GCCGTGATCGTATAGTGGTTAGTACTCTG	tRF-5	29	ExactMatch	541	3993.86	59	833.745	-4.78572
AS-tDR-000744		tRF-31-PW5SVP9N15WV0	His-GTG-1-3	1	31	GCCGTGATCGTATAGTGGTTAGTACTCTGCGTTGTGGCCGCAGCAACCTCGGTTCGAATCCGAGTCACGGCACCA	75	)))))))..))))........((((.))))).......(((((....))))).......((((((((((((....	GCCGTGATCGTATAGTGGTTAGTACTCTGCG	tRF-5	31	ExactMatch	1270	9375.6	275	3886.1	-2.41223
AS-tDR-009341			His-GTG-1-3	1	33	GCCGTGATCGTATAGTGGTTAGTACTCTGCGTTGTGGCCGCAGCAACCTCGGTTCGAATCCGAGTCACGGCACCA	75	)))))))..))))........((((.))))).......(((((....))))).......((((((((((((....	GCCGTGATCGTATAGTGGTTAGTACTCTGCGTG	tiRNA-5	33	33T>G	181	1336.21	14	197.838	-6.72511
AS-tDR-000742		tRF-29-PW5SVP9N15JP	His-GTG-1-4	1	29	GCCGTGATCGTATAGTGGTTAGTACTCTGCGTTGTGGCCGCAGCAACCTCGGTTCGAATCCGAGTCACGGCACCA	75	)))))))..))))........((((.))))).......(((((....))))).......((((((((((((....	GCCGTGATCGTATAGTGGTTAGTACTCTG	tRF-5	29	ExactMatch	541	3993.86	59	833.745	-4.78572
AS-tDR-000744		tRF-31-PW5SVP9N15WV0	His-GTG-1-4	1	31	GCCGTGATCGTATAGTGGTTAGTACTCTGCGTTGTGGCCGCAGCAACCTCGGTTCGAATCCGAGTCACGGCACCA	75	)))))))..))))........((((.))))).......(((((....))))).......((((((((((((....	GCCGTGATCGTATAGTGGTTAGTACTCTGCG	tRF-5	31	ExactMatch	1270	9375.6	275	3886.1	-2.41223
AS-tDR-009341			His-GTG-1-4	1	33	GCCGTGATCGTATAGTGGTTAGTACTCTGCGTTGTGGCCGCAGCAACCTCGGTTCGAATCCGAGTCACGGCACCA	75	)))))))..))))........((((.))))).......(((((....))))).......((((((((((((....	GCCGTGATCGTATAGTGGTTAGTACTCTGCGTG	tiRNA-5	33	33T>G	181	1336.21	14	197.838	-6.72511
AS-tDR-000742		tRF-29-PW5SVP9N15JP	His-GTG-1-5	1	29	GCCGTGATCGTATAGTGGTTAGTACTCTGCGTTGTGGCCGCAGCAACCTCGGTTCGAATCCGAGTCACGGCACCA	75	)))))))..))))........((((.))))).......(((((....))))).......((((((((((((....	GCCGTGATCGTATAGTGGTTAGTACTCTG	tRF-5	29	ExactMatch	541	3993.86	59	833.745	-4.78572
AS-tDR-000744		tRF-31-PW5SVP9N15WV0	His-GTG-1-5	1	31	GCCGTGATCGTATAGTGGTTAGTACTCTGCGTTGTGGCCGCAGCAACCTCGGTTCGAATCCGAGTCACGGCACCA	75	)))))))..))))........((((.))))).......(((((....))))).......((((((((((((....	GCCGTGATCGTATAGTGGTTAGTACTCTGCG	tRF-5	31	ExactMatch	1270	9375.6	275	3886.1	-2.41223
AS-tDR-009341			His-GTG-1-5	1	33	GCCGTGATCGTATAGTGGTTAGTACTCTGCGTTGTGGCCGCAGCAACCTCGGTTCGAATCCGAGTCACGGCACCA	75	)))))))..))))........((((.))))).......(((((....))))).......((((((((((((....	GCCGTGATCGTATAGTGGTTAGTACTCTGCGTG	tiRNA-5	33	33T>G	181	1336.21	14	197.838	-6.72511
AS-tDR-000742		tRF-29-PW5SVP9N15JP	His-GTG-1-6	1	29	GCCGTGATCGTATAGTGGTTAGTACTCTGCGTTGTGGCCGCAGCAACCTCGGTTCGAATCCGAGTCACGGCACCA	75	)))))))..))))........((((.))))).......(((((....))))).......((((((((((((....	GCCGTGATCGTATAGTGGTTAGTACTCTG	tRF-5	29	ExactMatch	541	3993.86	59	833.745	-4.78572
AS-tDR-000744		tRF-31-PW5SVP9N15WV0	His-GTG-1-6	1	31	GCCGTGATCGTATAGTGGTTAGTACTCTGCGTTGTGGCCGCAGCAACCTCGGTTCGAATCCGAGTCACGGCACCA	75	)))))))..))))........((((.))))).......(((((....))))).......((((((((((((....	GCCGTGATCGTATAGTGGTTAGTACTCTGCG	tRF-5	31	ExactMatch	1270	9375.6	275	3886.1	-2.41223
AS-tDR-009341			His-GTG-1-6	1	33	GCCGTGATCGTATAGTGGTTAGTACTCTGCGTTGTGGCCGCAGCAACCTCGGTTCGAATCCGAGTCACGGCACCA	75	)))))))..))))........((((.))))).......(((((....))))).......((((((((((((....	GCCGTGATCGTATAGTGGTTAGTACTCTGCGTG	tiRNA-5	33	33T>G	181	1336.21	14	197.838	-6.72511
AS-tDR-000742		tRF-29-PW5SVP9N15JP	His-GTG-1-7	1	29	GCCGTGATCGTATAGTGGTTAGTACTCTGCGTTGTGGCCGCAGCAACCTCGGTTCGAATCCGAGTCACGGCACCA	75	)))))))..))))........((((.))))).......(((((....))))).......((((((((((((....	GCCGTGATCGTATAGTGGTTAGTACTCTG	tRF-5	29	ExactMatch	541	3993.86	59	833.745	-4.78572
AS-tDR-000744		tRF-31-PW5SVP9N15WV0	His-GTG-1-7	1	31	GCCGTGATCGTATAGTGGTTAGTACTCTGCGTTGTGGCCGCAGCAACCTCGGTTCGAATCCGAGTCACGGCACCA	75	)))))))..))))........((((.))))).......(((((....))))).......((((((((((((....	GCCGTGATCGTATAGTGGTTAGTACTCTGCG	tRF-5	31	ExactMatch	1270	9375.6	275	3886.1	-2.41223
AS-tDR-009341			His-GTG-1-7	1	33	GCCGTGATCGTATAGTGGTTAGTACTCTGCGTTGTGGCCGCAGCAACCTCGGTTCGAATCCGAGTCACGGCACCA	75	)))))))..))))........((((.))))).......(((((....))))).......((((((((((((....	GCCGTGATCGTATAGTGGTTAGTACTCTGCGTG	tiRNA-5	33	33T>G	181	1336.21	14	197.838	-6.72511
AS-tDR-000742		tRF-29-PW5SVP9N15JP	His-GTG-1-8	1	29	GCCGTGATCGTATAGTGGTTAGTACTCTGCGTTGTGGCCGCAGCAACCTCGGTTCGAATCCGAGTCACGGCACCA	75	)))))))..))))........((((.))))).......(((((....))))).......((((((((((((....	GCCGTGATCGTATAGTGGTTAGTACTCTG	tRF-5	29	ExactMatch	541	3993.86	59	833.745	-4.78572
AS-tDR-000744		tRF-31-PW5SVP9N15WV0	His-GTG-1-8	1	31	GCCGTGATCGTATAGTGGTTAGTACTCTGCGTTGTGGCCGCAGCAACCTCGGTTCGAATCCGAGTCACGGCACCA	75	)))))))..))))........((((.))))).......(((((....))))).......((((((((((((....	GCCGTGATCGTATAGTGGTTAGTACTCTGCG	tRF-5	31	ExactMatch	1270	9375.6	275	3886.1	-2.41223
AS-tDR-009341			His-GTG-1-8	1	33	GCCGTGATCGTATAGTGGTTAGTACTCTGCGTTGTGGCCGCAGCAACCTCGGTTCGAATCCGAGTCACGGCACCA	75	)))))))..))))........((((.))))).......(((((....))))).......((((((((((((....	GCCGTGATCGTATAGTGGTTAGTACTCTGCGTG	tiRNA-5	33	33T>G	181	1336.21	14	197.838	-6.72511
AS-tDR-000742		tRF-29-PW5SVP9N15JP	His-GTG-1-9	1	29	GCCGTGATCGTATAGTGGTTAGTACTCTGCGTTGTGGCCGCAGCAACCTCGGTTCGAATCCGAGTCACGGCACCA	75	)))))))..))))........((((.))))).......(((((....))))).......((((((((((((....	GCCGTGATCGTATAGTGGTTAGTACTCTG	tRF-5	29	ExactMatch	541	3993.86	59	833.745	-4.78572
AS-tDR-000744		tRF-31-PW5SVP9N15WV0	His-GTG-1-9	1	31	GCCGTGATCGTATAGTGGTTAGTACTCTGCGTTGTGGCCGCAGCAACCTCGGTTCGAATCCGAGTCACGGCACCA	75	)))))))..))))........((((.))))).......(((((....))))).......((((((((((((....	GCCGTGATCGTATAGTGGTTAGTACTCTGCG	tRF-5	31	ExactMatch	1270	9375.6	275	3886.1	-2.41223
AS-tDR-009341			His-GTG-1-9	1	33	GCCGTGATCGTATAGTGGTTAGTACTCTGCGTTGTGGCCGCAGCAACCTCGGTTCGAATCCGAGTCACGGCACCA	75	)))))))..))))........((((.))))).......(((((....))))).......((((((((((((....	GCCGTGATCGTATAGTGGTTAGTACTCTGCGTG	tiRNA-5	33	33T>G	181	1336.21	14	197.838	-6.72511
AS-tDR-000103	3021b		Ala-CGC-1-1	54	75	GGGGATGTAGCTCAGTGGTAGAGCGCATGCTTCGCATGTATGAGGTCCCGGGTTCGATCCCCGGCATCTCCACCA	75	)))))))..)))).......((((.))))).......(((((.....))))).......((((((((((((....	TCGATCCCCGGCATCTCCACCA	tRF-3	22	ExactMatch	141	1040.91	26	367.413	-2.82811
AS-tDR-000102	3021a		Ala-CGC-1-1	58	75	GGGGATGTAGCTCAGTGGTAGAGCGCATGCTTCGCATGTATGAGGTCCCGGGTTCGATCCCCGGCATCTCCACCA	75	)))))))..)))).......((((.))))).......(((((.....))))).......((((((((((((....	TCCCCGGCATCTCCACCA	tRF-3	18	ExactMatch	1722	12712.4	374	5285.1	-2.40507
AS-tDR-009265			Ala-CGC-1-1	58	75	GGGGATGTAGCTCAGTGGTAGAGCGCATGCTTCGCATGTATGAGGTCCCGGGTTCGATCCCCGGCATCTCCACCA	75	)))))))..)))).......((((.))))).......(((((.....))))).......((((((((((((....	TCCCCGGCATCTCCACCG	tRF-3	18	18A>G	437	3226.09	9	127.182	-25.176
AS-tDR-006237		tRF-17-KSPM852	Ala-CGC-1-1	59	75	GGGGATGTAGCTCAGTGGTAGAGCGCATGCTTCGCATGTATGAGGTCCCGGGTTCGATCCCCGGCATCTCCACCA	75	)))))))..)))).......((((.))))).......(((((.....))))).......((((((((((((....	CCCCGGCATCTCCACCA	tRF-3	17	ExactMatch	393	2901.27	92	1300.08	-2.23067
AS-tDR-000103	3021b		Ala-CGC-2-1	54	75	GGGGATGTAGCTCAGTGGTAGAGCGCATGCTTCGCATGTATGAGGCCCCGGGTTCGATCCCCGGCATCTCCACCA	75	)))))))..)))).......((((.))))).......(((((.....))))).......((((((((((((....	TCGATCCCCGGCATCTCCACCA	tRF-3	22	ExactMatch	141	1040.91	26	367.413	-2.82811
AS-tDR-000102	3021a		Ala-CGC-2-1	58	75	GGGGATGTAGCTCAGTGGTAGAGCGCATGCTTCGCATGTATGAGGCCCCGGGTTCGATCCCCGGCATCTCCACCA	75	)))))))..)))).......((((.))))).......(((((.....))))).......((((((((((((....	TCCCCGGCATCTCCACCA	tRF-3	18	ExactMatch	1722	12712.4	374	5285.1	-2.40507
AS-tDR-009265			Ala-CGC-2-1	58	75	GGGGATGTAGCTCAGTGGTAGAGCGCATGCTTCGCATGTATGAGGCCCCGGGTTCGATCCCCGGCATCTCCACCA	75	)))))))..)))).......((((.))))).......(((((.....))))).......((((((((((((....	TCCCCGGCATCTCCACCG	tRF-3	18	18A>G	437	3226.09	9	127.182	-25.176
AS-tDR-006237		tRF-17-KSPM852	Ala-CGC-2-1	59	75	GGGGATGTAGCTCAGTGGTAGAGCGCATGCTTCGCATGTATGAGGCCCCGGGTTCGATCCCCGGCATCTCCACCA	75	)))))))..)))).......((((.))))).......(((((.....))))).......((((((((((((....	CCCCGGCATCTCCACCA	tRF-3	17	ExactMatch	393	2901.27	92	1300.08	-2.23067
AS-tDR-000103	3021b		Ala-TGC-2-1	54	75	GGGGATGTAGCTCAGTGGTAGAGCGCATGCTTTGCATGTATGAGGTCCCGGGTTCGATCCCCGGCATCTCCACCA	75	)))))))..)))).......((((.))))).......(((((.....))))).......((((((((((((....	TCGATCCCCGGCATCTCCACCA	tRF-3	22	ExactMatch	141	1040.91	26	367.413	-2.82811
AS-tDR-000102	3021a		Ala-TGC-2-1	58	75	GGGGATGTAGCTCAGTGGTAGAGCGCATGCTTTGCATGTATGAGGTCCCGGGTTCGATCCCCGGCATCTCCACCA	75	)))))))..)))).......((((.))))).......(((((.....))))).......((((((((((((....	TCCCCGGCATCTCCACCA	tRF-3	18	ExactMatch	1722	12712.4	374	5285.1	-2.40507
AS-tDR-009265			Ala-TGC-2-1	58	75	GGGGATGTAGCTCAGTGGTAGAGCGCATGCTTTGCATGTATGAGGTCCCGGGTTCGATCCCCGGCATCTCCACCA	75	)))))))..)))).......((((.))))).......(((((.....))))).......((((((((((((....	TCCCCGGCATCTCCACCG	tRF-3	18	18A>G	437	3226.09	9	127.182	-25.176
AS-tDR-006237		tRF-17-KSPM852	Ala-TGC-2-1	59	75	GGGGATGTAGCTCAGTGGTAGAGCGCATGCTTTGCATGTATGAGGTCCCGGGTTCGATCCCCGGCATCTCCACCA	75	)))))))..)))).......((((.))))).......(((((.....))))).......((((((((((((....	CCCCGGCATCTCCACCA	tRF-3	17	ExactMatch	393	2901.27	92	1300.08	-2.23067
AS-tDR-000103	3021b		Ala-TGC-3-1	54	75	GGGGATGTAGCTCAGTGGTAGAGCGCATGCTTTGCATGTATGAGGCCCCGGGTTCGATCCCCGGCATCTCCACCA	75	)))))))..)))).......((((.))))).......(((((.....))))).......((((((((((((....	TCGATCCCCGGCATCTCCACCA	tRF-3	22	ExactMatch	141	1040.91	26	367.413	-2.82811
AS-tDR-000102	3021a		Ala-TGC-3-1	58	75	GGGGATGTAGCTCAGTGGTAGAGCGCATGCTTTGCATGTATGAGGCCCCGGGTTCGATCCCCGGCATCTCCACCA	75	)))))))..)))).......((((.))))).......(((((.....))))).......((((((((((((....	TCCCCGGCATCTCCACCA	tRF-3	18	ExactMatch	1722	12712.4	374	5285.1	-2.40507
AS-tDR-009265			Ala-TGC-3-1	58	75	GGGGATGTAGCTCAGTGGTAGAGCGCATGCTTTGCATGTATGAGGCCCCGGGTTCGATCCCCGGCATCTCCACCA	75	)))))))..)))).......((((.))))).......(((((.....))))).......((((((((((((....	TCCCCGGCATCTCCACCG	tRF-3	18	18A>G	437	3226.09	9	127.182	-25.176
AS-tDR-006237		tRF-17-KSPM852	Ala-TGC-3-1	59	75	GGGGATGTAGCTCAGTGGTAGAGCGCATGCTTTGCATGTATGAGGCCCCGGGTTCGATCCCCGGCATCTCCACCA	75	)))))))..)))).......((((.))))).......(((((.....))))).......((((((((((((....	CCCCGGCATCTCCACCA	tRF-3	17	ExactMatch	393	2901.27	92	1300.08	-2.23067
AS-tDR-000103	3021b		Ala-TGC-3-2	54	75	GGGGATGTAGCTCAGTGGTAGAGCGCATGCTTTGCATGTATGAGGCCCCGGGTTCGATCCCCGGCATCTCCACCA	75	)))))))..)))).......((((.))))).......(((((.....))))).......((((((((((((....	TCGATCCCCGGCATCTCCACCA	tRF-3	22	ExactMatch	141	1040.91	26	367.413	-2.82811
AS-tDR-000102	3021a		Ala-TGC-3-2	58	75	GGGGATGTAGCTCAGTGGTAGAGCGCATGCTTTGCATGTATGAGGCCCCGGGTTCGATCCCCGGCATCTCCACCA	75	)))))))..)))).......((((.))))).......(((((.....))))).......((((((((((((....	TCCCCGGCATCTCCACCA	tRF-3	18	ExactMatch	1722	12712.4	374	5285.1	-2.40507
AS-tDR-009265			Ala-TGC-3-2	58	75	GGGGATGTAGCTCAGTGGTAGAGCGCATGCTTTGCATGTATGAGGCCCCGGGTTCGATCCCCGGCATCTCCACCA	75	)))))))..)))).......((((.))))).......(((((.....))))).......((((((((((((....	TCCCCGGCATCTCCACCG	tRF-3	18	18A>G	437	3226.09	9	127.182	-25.176
AS-tDR-006237		tRF-17-KSPM852	Ala-TGC-3-2	59	75	GGGGATGTAGCTCAGTGGTAGAGCGCATGCTTTGCATGTATGAGGCCCCGGGTTCGATCCCCGGCATCTCCACCA	75	)))))))..)))).......((((.))))).......(((((.....))))).......((((((((((((....	CCCCGGCATCTCCACCA	tRF-3	17	ExactMatch	393	2901.27	92	1300.08	-2.23067
AS-tDR-000102	3021a		Ala-TGC-4-1	58	75	GGGGATGTAGCTCAGTGGTAGAGCGCATGCTTTGCACGTATGAGGCCCCGGGTTCAATCCCCGGCATCTCCACCA	75	)))))))..)))).......((((.))))).......(((((.....))))).......((((((((((((....	TCCCCGGCATCTCCACCA	tRF-3	18	ExactMatch	1722	12712.4	374	5285.1	-2.40507
AS-tDR-009265			Ala-TGC-4-1	58	75	GGGGATGTAGCTCAGTGGTAGAGCGCATGCTTTGCACGTATGAGGCCCCGGGTTCAATCCCCGGCATCTCCACCA	75	)))))))..)))).......((((.))))).......(((((.....))))).......((((((((((((....	TCCCCGGCATCTCCACCG	tRF-3	18	18A>G	437	3226.09	9	127.182	-25.176
AS-tDR-006237		tRF-17-KSPM852	Ala-TGC-4-1	59	75	GGGGATGTAGCTCAGTGGTAGAGCGCATGCTTTGCACGTATGAGGCCCCGGGTTCAATCCCCGGCATCTCCACCA	75	)))))))..)))).......((((.))))).......(((((.....))))).......((((((((((((....	CCCCGGCATCTCCACCA	tRF-3	17	ExactMatch	393	2901.27	92	1300.08	-2.23067
AS-tDR-000102	3021a		Ala-CGC-3-1	58	75	GGGGATGTAGCTCAGTGGTAGAGCGCGCGCTTCGCATGTGTGAGGTCCCGGGTTCAATCCCCGGCATCTCCACCA	75	)))))))..)))).......((((.))))).......(((((.....))))).......((((((((((((....	TCCCCGGCATCTCCACCA	tRF-3	18	ExactMatch	1722	12712.4	374	5285.1	-2.40507
AS-tDR-009265			Ala-CGC-3-1	58	75	GGGGATGTAGCTCAGTGGTAGAGCGCGCGCTTCGCATGTGTGAGGTCCCGGGTTCAATCCCCGGCATCTCCACCA	75	)))))))..)))).......((((.))))).......(((((.....))))).......((((((((((((....	TCCCCGGCATCTCCACCG	tRF-3	18	18A>G	437	3226.09	9	127.182	-25.176
AS-tDR-006237		tRF-17-KSPM852	Ala-CGC-3-1	59	75	GGGGATGTAGCTCAGTGGTAGAGCGCGCGCTTCGCATGTGTGAGGTCCCGGGTTCAATCCCCGGCATCTCCACCA	75	)))))))..)))).......((((.))))).......(((((.....))))).......((((((((((((....	CCCCGGCATCTCCACCA	tRF-3	17	ExactMatch	393	2901.27	92	1300.08	-2.23067
AS-tDR-000494		tRF-29-R9J89O9NF5JP	Gln-CTG-1-1	1	29	GGTTCCATGGTGTAATGGTTAGCACTCTGGACTCTGAATCCAGCGATCCGAGTTCAAATCTCGGTGGAACCTCCA	75	)))))))..))))........((((.))))).......(((((....))))).......((((((((((((....	GGTTCCATGGTGTAATGGTTAGCACTCTG	tRF-5	29	ExactMatch	328	2421.41	66	932.664	-2.59452
AS-tDR-009349			Gln-CTG-1-1	59	75	GGTTCCATGGTGTAATGGTTAGCACTCTGGACTCTGAATCCAGCGATCCGAGTTCAAATCTCGGTGGAACCTCCA	75	)))))))..))))........((((.))))).......(((((....))))).......((((((((((((....	TCTCGGTGGAACCTCCG	tRF-3	17	17A>G	124	915.413	12	169.575	-5.37248
AS-tDR-000494		tRF-29-R9J89O9NF5JP	Gln-CTG-1-2	1	29	GGTTCCATGGTGTAATGGTTAGCACTCTGGACTCTGAATCCAGCGATCCGAGTTCAAATCTCGGTGGAACCTCCA	75	)))))))..))))........((((.))))).......(((((....))))).......((((((((((((....	GGTTCCATGGTGTAATGGTTAGCACTCTG	tRF-5	29	ExactMatch	328	2421.41	66	932.664	-2.59452
AS-tDR-009349			Gln-CTG-1-2	59	75	GGTTCCATGGTGTAATGGTTAGCACTCTGGACTCTGAATCCAGCGATCCGAGTTCAAATCTCGGTGGAACCTCCA	75	)))))))..))))........((((.))))).......(((((....))))).......((((((((((((....	TCTCGGTGGAACCTCCG	tRF-3	17	17A>G	124	915.413	12	169.575	-5.37248
AS-tDR-000494		tRF-29-R9J89O9NF5JP	Gln-CTG-1-3	1	29	GGTTCCATGGTGTAATGGTTAGCACTCTGGACTCTGAATCCAGCGATCCGAGTTCAAATCTCGGTGGAACCTCCA	75	)))))))..))))........((((.))))).......(((((....))))).......((((((((((((....	GGTTCCATGGTGTAATGGTTAGCACTCTG	tRF-5	29	ExactMatch	328	2421.41	66	932.664	-2.59452
AS-tDR-009349			Gln-CTG-1-3	59	75	GGTTCCATGGTGTAATGGTTAGCACTCTGGACTCTGAATCCAGCGATCCGAGTTCAAATCTCGGTGGAACCTCCA	75	)))))))..))))........((((.))))).......(((((....))))).......((((((((((((....	TCTCGGTGGAACCTCCG	tRF-3	17	17A>G	124	915.413	12	169.575	-5.37248
AS-tDR-000494		tRF-29-R9J89O9NF5JP	Gln-CTG-1-4	1	29	GGTTCCATGGTGTAATGGTTAGCACTCTGGACTCTGAATCCAGCGATCCGAGTTCAAATCTCGGTGGAACCTCCA	75	)))))))..))))........((((.))))).......(((((....))))).......((((((((((((....	GGTTCCATGGTGTAATGGTTAGCACTCTG	tRF-5	29	ExactMatch	328	2421.41	66	932.664	-2.59452
AS-tDR-009349			Gln-CTG-1-4	59	75	GGTTCCATGGTGTAATGGTTAGCACTCTGGACTCTGAATCCAGCGATCCGAGTTCAAATCTCGGTGGAACCTCCA	75	)))))))..))))........((((.))))).......(((((....))))).......((((((((((((....	TCTCGGTGGAACCTCCG	tRF-3	17	17A>G	124	915.413	12	169.575	-5.37248
AS-tDR-000494		tRF-29-R9J89O9NF5JP	Gln-CTG-1-5	1	29	GGTTCCATGGTGTAATGGTTAGCACTCTGGACTCTGAATCCAGCGATCCGAGTTCAAATCTCGGTGGAACCTCCA	75	)))))))..))))........((((.))))).......(((((....))))).......((((((((((((....	GGTTCCATGGTGTAATGGTTAGCACTCTG	tRF-5	29	ExactMatch	328	2421.41	66	932.664	-2.59452
AS-tDR-009349			Gln-CTG-1-5	59	75	GGTTCCATGGTGTAATGGTTAGCACTCTGGACTCTGAATCCAGCGATCCGAGTTCAAATCTCGGTGGAACCTCCA	75	)))))))..))))........((((.))))).......(((((....))))).......((((((((((((....	TCTCGGTGGAACCTCCG	tRF-3	17	17A>G	124	915.413	12	169.575	-5.37248
AS-tDR-000494		tRF-29-R9J89O9NF5JP	Gln-CTG-5-1	1	29	GGTTCCATGGTGTAATGGTTAGCACTCTGGACTCTGAATCCGGTAATCCGAGTTCAAATCTCGGTGGAACCTCCA	75	)))))))..))))........((((.))))).......(((((....))))).......((((((((((((....	GGTTCCATGGTGTAATGGTTAGCACTCTG	tRF-5	29	ExactMatch	328	2421.41	66	932.664	-2.59452
AS-tDR-009349			Gln-CTG-5-1	59	75	GGTTCCATGGTGTAATGGTTAGCACTCTGGACTCTGAATCCGGTAATCCGAGTTCAAATCTCGGTGGAACCTCCA	75	)))))))..))))........((((.))))).......(((((....))))).......((((((((((((....	TCTCGGTGGAACCTCCG	tRF-3	17	17A>G	124	915.413	12	169.575	-5.37248
AS-tDR-000494		tRF-29-R9J89O9NF5JP	Gln-CTG-2-1	1	29	GGTTCCATGGTGTAATGGTTAGCACTCTGGACTCTGAATCCAGCGATCCGAGTTCAAGTCTCGGTGGAACCTCCA	75	)))))))..))))........((((.))))).......(((((....))))).......((((((((((((....	GGTTCCATGGTGTAATGGTTAGCACTCTG	tRF-5	29	ExactMatch	328	2421.41	66	932.664	-2.59452
AS-tDR-009349			Gln-CTG-2-1	59	75	GGTTCCATGGTGTAATGGTTAGCACTCTGGACTCTGAATCCAGCGATCCGAGTTCAAGTCTCGGTGGAACCTCCA	75	)))))))..))))........((((.))))).......(((((....))))).......((((((((((((....	TCTCGGTGGAACCTCCG	tRF-3	17	17A>G	124	915.413	12	169.575	-5.37248
AS-tDR-007224			Ala-AGC-2-1	58	75	GGGGGTGTAGCTCAGTGGTAGAGCGCGTGCTTAGCATGCACGAGGCCCCGGGTTCAATCCCCGGCACCTCCACCA	75	)))))))..)))).......((((.))))).......(((((.....))))).......((((((((((((....	TCCCCGGCACCTCCACCG	tRF-3	18	18A>G	282	2081.83	22	310.888	-6.67812
AS-tDR-007224			Ala-AGC-2-2	58	75	GGGGGTGTAGCTCAGTGGTAGAGCGCGTGCTTAGCATGCACGAGGCCCCGGGTTCAATCCCCGGCACCTCCACCA	75	)))))))..)))).......((((.))))).......(((((.....))))).......((((((((((((....	TCCCCGGCACCTCCACCG	tRF-3	18	18A>G	282	2081.83	22	310.888	-6.67812
AS-tDR-007224			Ala-AGC-3-1	58	75	GGGGGTGTAGCTCAGTGGTAGAGCGCGTGCTTAGCATGTACGAGGTCCCGGGTTCAATCCCCGGCACCTCCACCA	75	)))))))..)))).......((((.))))).......(((((.....))))).......((((((((((((....	TCCCCGGCACCTCCACCG	tRF-3	18	18A>G	282	2081.83	22	310.888	-6.67812
AS-tDR-007224			Ala-TGC-1-1	58	75	GGGGGTGTAGCTCAGTGGTAGAGCGCATGCTTTGCATGTATGAGGTCCCGGGTTCGATCCCCGGCACCTCCACCA	75	)))))))..)))).......((((.))))).......(((((.....))))).......((((((((((((....	TCCCCGGCACCTCCACCG	tRF-3	18	18A>G	282	2081.83	22	310.888	-6.67812
AS-tDR-007224			Ala-TGC-6-1	58	75	GGGGGTGTAGCTCAGTGGTAGAGCACATGCTTTGCATGTGTGAGGCCCCGGGTTCGATCCCCGGCACCTCCACCA	75	)))))))..)))).......((((.))))).......(((((.....))))).......((((((((((((....	TCCCCGGCACCTCCACCG	tRF-3	18	18A>G	282	2081.83	22	310.888	-6.67812
AS-tDR-010670			Glu-TTC-1-1	1	29	TCCCATATGGTCTAGCGGTTAGGATTCCTGGTTTTCACCCAGGTGGCCCGGGTTCGACTCCCGGTATGGGAACCA	75	)))))))..))))........((((.))))).......(((((....))))).......((((((((((((....	TCCCATATGGTCTAGCGGTTAGGATTCCG	tRF-5	29	29T>G	85	627.501	0	0	-628.501
AS-tDR-000600		tRF-29-86V8WPMN1EJ3	Glu-TTC-1-1	1	29	TCCCATATGGTCTAGCGGTTAGGATTCCTGGTTTTCACCCAGGTGGCCCGGGTTCGACTCCCGGTATGGGAACCA	75	)))))))..))))........((((.))))).......(((((....))))).......((((((((((((....	TCCCATATGGTCTAGCGGTTAGGATTCCT	tRF-5	29	ExactMatch	290	2140.88	75	1059.85	-2.01904
AS-tDR-000601		tRF-30-86V8WPMN1E8Y	Glu-TTC-1-1	1	30	TCCCATATGGTCTAGCGGTTAGGATTCCTGGTTTTCACCCAGGTGGCCCGGGTTCGACTCCCGGTATGGGAACCA	75	)))))))..))))........((((.))))).......(((((....))))).......((((((((((((....	TCCCATATGGTCTAGCGGTTAGGATTCCTG	tRF-5	30	ExactMatch	145	1070.44	35	494.595	-2.16193
AS-tDR-000602		tRF-31-86V8WPMN1E8Y0	Glu-TTC-1-1	1	31	TCCCATATGGTCTAGCGGTTAGGATTCCTGGTTTTCACCCAGGTGGCCCGGGTTCGACTCCCGGTATGGGAACCA	75	)))))))..))))........((((.))))).......(((((....))))).......((((((((((((....	TCCCATATGGTCTAGCGGTTAGGATTCCTGG	tRF-5	31	ExactMatch	347	2561.68	46	650.039	-3.93629
AS-tDR-010670			Glu-TTC-1-2	1	29	TCCCATATGGTCTAGCGGTTAGGATTCCTGGTTTTCACCCAGGTGGCCCGGGTTCGACTCCCGGTATGGGAACCA	75	)))))))..))))........((((.))))).......(((((....))))).......((((((((((((....	TCCCATATGGTCTAGCGGTTAGGATTCCG	tRF-5	29	29T>G	85	627.501	0	0	-628.501
AS-tDR-000600		tRF-29-86V8WPMN1EJ3	Glu-TTC-1-2	1	29	TCCCATATGGTCTAGCGGTTAGGATTCCTGGTTTTCACCCAGGTGGCCCGGGTTCGACTCCCGGTATGGGAACCA	75	)))))))..))))........((((.))))).......(((((....))))).......((((((((((((....	TCCCATATGGTCTAGCGGTTAGGATTCCT	tRF-5	29	ExactMatch	290	2140.88	75	1059.85	-2.01904
AS-tDR-000601		tRF-30-86V8WPMN1E8Y	Glu-TTC-1-2	1	30	TCCCATATGGTCTAGCGGTTAGGATTCCTGGTTTTCACCCAGGTGGCCCGGGTTCGACTCCCGGTATGGGAACCA	75	)))))))..))))........((((.))))).......(((((....))))).......((((((((((((....	TCCCATATGGTCTAGCGGTTAGGATTCCTG	tRF-5	30	ExactMatch	145	1070.44	35	494.595	-2.16193
AS-tDR-000602		tRF-31-86V8WPMN1E8Y0	Glu-TTC-1-2	1	31	TCCCATATGGTCTAGCGGTTAGGATTCCTGGTTTTCACCCAGGTGGCCCGGGTTCGACTCCCGGTATGGGAACCA	75	)))))))..))))........((((.))))).......(((((....))))).......((((((((((((....	TCCCATATGGTCTAGCGGTTAGGATTCCTGG	tRF-5	31	ExactMatch	347	2561.68	46	650.039	-3.93629
AS-tDR-009349			Gln-CTG-3-1	59	75	GGTTCCATGGTGTAATGGTGAGCACTCTGGACTCTGAATCCAGCGATCCGAGTTCGAGTCTCGGTGGAACCTCCA	75	)))))))..))))........((((.))))).......(((((....))))).......((((((((((((....	TCTCGGTGGAACCTCCG	tRF-3	17	17A>G	124	915.413	12	169.575	-5.37248
AS-tDR-009349			Gln-CTG-3-2	59	75	GGTTCCATGGTGTAATGGTGAGCACTCTGGACTCTGAATCCAGCGATCCGAGTTCGAGTCTCGGTGGAACCTCCA	75	)))))))..))))........((((.))))).......(((((....))))).......((((((((((((....	TCTCGGTGGAACCTCCG	tRF-3	17	17A>G	124	915.413	12	169.575	-5.37248
AS-tDR-009349			Gln-CTG-4-1	59	75	GGTTCCATGGTGTAATGGTAAGCACTCTGGACTCTGAATCCAGCGATCCGAGTTCGAGTCTCGGTGGAACCTCCA	75	)))))))..))))........((((.))))).......(((((....))))).......((((((((((((....	TCTCGGTGGAACCTCCG	tRF-3	17	17A>G	124	915.413	12	169.575	-5.37248
AS-tDR-009349			Gln-CTG-4-2	59	75	GGTTCCATGGTGTAATGGTAAGCACTCTGGACTCTGAATCCAGCGATCCGAGTTCGAGTCTCGGTGGAACCTCCA	75	)))))))..))))........((((.))))).......(((((....))))).......((((((((((((....	TCTCGGTGGAACCTCCG	tRF-3	17	17A>G	124	915.413	12	169.575	-5.37248
AS-tDR-000530		tRF-29-RRJ89O9NF5JP	Gln-TTG-1-1	1	29	GGTCCCATGGTGTAATGGTTAGCACTCTGGACTTTGAATCCAGCGATCCGAGTTCAAATCTCGGTGGGACCTCCA	75	)))))))..))))........((((.))))).......(((((....))))).......((((((((((((....	GGTCCCATGGTGTAATGGTTAGCACTCTG	tRF-5	29	ExactMatch	172	1269.77	37	522.857	-2.42579
AS-tDR-002338		tRF-17-U47P29P	Gln-TTG-1-1	13	29	GGTCCCATGGTGTAATGGTTAGCACTCTGGACTTTGAATCCAGCGATCCGAGTTCAAATCTCGGTGGGACCTCCA	75	)))))))..))))........((((.))))).......(((((....))))).......((((((((((((....	TAATGGTTAGCACTCTG	i-tRF	17	ExactMatch	60	442.942	12	169.575	-2.60261
AS-tDR-010688			Gln-TTG-1-1	59	75	GGTCCCATGGTGTAATGGTTAGCACTCTGGACTTTGAATCCAGCGATCCGAGTTCAAATCTCGGTGGGACCTCCA	75	)))))))..))))........((((.))))).......(((((....))))).......((((((((((((....	TCTCGGTGGGACCTCCG	tRF-3	17	17A>G	71	524.148	0	0	-525.148
AS-tDR-000530		tRF-29-RRJ89O9NF5JP	Gln-TTG-2-1	1	29	GGTCCCATGGTGTAATGGTTAGCACTCTGGACTTTGAATCCAGCAATCCGAGTTCGAATCTCGGTGGGACCTCCA	75	)))))))..))))........((((.))))).......(((((....))))).......((((((((((((....	GGTCCCATGGTGTAATGGTTAGCACTCTG	tRF-5	29	ExactMatch	172	1269.77	37	522.857	-2.42579
AS-tDR-002338		tRF-17-U47P29P	Gln-TTG-2-1	13	29	GGTCCCATGGTGTAATGGTTAGCACTCTGGACTTTGAATCCAGCAATCCGAGTTCGAATCTCGGTGGGACCTCCA	75	)))))))..))))........((((.))))).......(((((....))))).......((((((((((((....	TAATGGTTAGCACTCTG	i-tRF	17	ExactMatch	60	442.942	12	169.575	-2.60261
AS-tDR-010688			Gln-TTG-2-1	59	75	GGTCCCATGGTGTAATGGTTAGCACTCTGGACTTTGAATCCAGCAATCCGAGTTCGAATCTCGGTGGGACCTCCA	75	)))))))..))))........((((.))))).......(((((....))))).......((((((((((((....	TCTCGGTGGGACCTCCG	tRF-3	17	17A>G	71	524.148	0	0	-525.148
AS-tDR-000618		tRF-29-87R8WP9I1EJ4	Glu-TTC-4-1	1	29	TCCCTGGTGGTCTAGTGGCTAGGATTCGGCGCTTTCACCGCCGCGGCCCGGGTTCGATTCCCGGTCAGGGAACCA	75	)))))))..))))........((((.))))).......(((((....))))).......((((((((((((....	TCCCTGGTGGTCTAGTGGCTAGGATTCGG	tRF-5	29	ExactMatch	132	974.472	0	0	-975.472
AS-tDR-007206			Glu-TTC-4-1	1	30	TCCCTGGTGGTCTAGTGGCTAGGATTCGGCGCTTTCACCGCCGCGGCCCGGGTTCGATTCCCGGTCAGGGAACCA	75	)))))))..))))........((((.))))).......(((((....))))).......((((((((((((....	TCCCTGTGGTCTAGTGGCTAGGATTCGGCG	tRF-5	30	6-G	82	605.354	0	0	-606.354
AS-tDR-000620		tRF-31-87R8WP9I1EWJ0	Glu-TTC-4-1	1	31	TCCCTGGTGGTCTAGTGGCTAGGATTCGGCGCTTTCACCGCCGCGGCCCGGGTTCGATTCCCGGTCAGGGAACCA	75	)))))))..))))........((((.))))).......(((((....))))).......((((((((((((....	TCCCTGGTGGTCTAGTGGCTAGGATTCGGCG	tRF-5	31	ExactMatch	119	878.501	0	0	-879.501
AS-tDR-000618		tRF-29-87R8WP9I1EJ4	Glu-TTC-4-2	1	29	TCCCTGGTGGTCTAGTGGCTAGGATTCGGCGCTTTCACCGCCGCGGCCCGGGTTCGATTCCCGGTCAGGGAACCA	75	)))))))..))))........((((.))))).......(((((....))))).......((((((((((((....	TCCCTGGTGGTCTAGTGGCTAGGATTCGG	tRF-5	29	ExactMatch	132	974.472	0	0	-975.472
AS-tDR-007206			Glu-TTC-4-2	1	30	TCCCTGGTGGTCTAGTGGCTAGGATTCGGCGCTTTCACCGCCGCGGCCCGGGTTCGATTCCCGGTCAGGGAACCA	75	)))))))..))))........((((.))))).......(((((....))))).......((((((((((((....	TCCCTGTGGTCTAGTGGCTAGGATTCGGCG	tRF-5	30	6-G	82	605.354	0	0	-606.354
AS-tDR-000620		tRF-31-87R8WP9I1EWJ0	Glu-TTC-4-2	1	31	TCCCTGGTGGTCTAGTGGCTAGGATTCGGCGCTTTCACCGCCGCGGCCCGGGTTCGATTCCCGGTCAGGGAACCA	75	)))))))..))))........((((.))))).......(((((....))))).......((((((((((((....	TCCCTGGTGGTCTAGTGGCTAGGATTCGGCG	tiRNA-5	31	ExactMatch	119	878.501	0	0	-879.501
AS-tDR-000618		tRF-29-87R8WP9I1EJ4	Glu-TTC-3-1	1	29	TCCCTGGTGGTCTAGTGGCTAGGATTCGGCGCTTTCACCGCCGCGGCCCGGGTTCGATTCCCGGCCAGGGAACCA	75	)))))))..))))........((((.))))).......(((((....))))).......((((((((((((....	TCCCTGGTGGTCTAGTGGCTAGGATTCGG	tRF-5	29	ExactMatch	132	974.472	0	0	-975.472
AS-tDR-007206			Glu-TTC-3-1	1	30	TCCCTGGTGGTCTAGTGGCTAGGATTCGGCGCTTTCACCGCCGCGGCCCGGGTTCGATTCCCGGCCAGGGAACCA	75	)))))))..))))........((((.))))).......(((((....))))).......((((((((((((....	TCCCTGTGGTCTAGTGGCTAGGATTCGGCG	tRF-5	30	6-G	82	605.354	0	0	-606.354
AS-tDR-000620		tRF-31-87R8WP9I1EWJ0	Glu-TTC-3-1	1	31	TCCCTGGTGGTCTAGTGGCTAGGATTCGGCGCTTTCACCGCCGCGGCCCGGGTTCGATTCCCGGCCAGGGAACCA	75	)))))))..))))........((((.))))).......(((((....))))).......((((((((((((....	TCCCTGGTGGTCTAGTGGCTAGGATTCGGCG	tRF-5	31	ExactMatch	119	878.501	0	0	-879.501
AS-tDR-001010		tRF-29-6978WPRLXNHK	Pro-AGG-1-1	1	29	GGCTCGTTGGTCTAGGGGTATGATTCTCGCTTAGGATGCGAGAGGTCCCGGGTTCAAATCCCGGACGAGCCCCCA	75	)))))))..))).........(((.))))).......(((((.....))))).......((((((((((((....	GGCTCGTTGGTCTAGGGGTATGATTCTCG	tRF-5	29	ExactMatch	54	398.648	0	0	-399.648
AS-tDR-010677			Pro-AGG-1-1	59	75	GGCTCGTTGGTCTAGGGGTATGATTCTCGCTTAGGATGCGAGAGGTCCCGGGTTCAAATCCCGGACGAGCCCCCA	75	)))))))..))).........(((.))))).......(((((.....))))).......((((((((((((....	TCCCGGACGAGCCCCCG	tRF-3	17	17A>G	34	251	0	0	-252
AS-tDR-001010		tRF-29-6978WPRLXNHK	Pro-AGG-2-1	1	29	GGCTCGTTGGTCTAGGGGTATGATTCTCGCTTAGGGTGCGAGAGGTCCCGGGTTCAAATCCCGGACGAGCCCCCA	75	)))))))..))).........(((.))))).......(((((.....))))).......((((((((((((....	GGCTCGTTGGTCTAGGGGTATGATTCTCG	tRF-5	29	ExactMatch	54	398.648	0	0	-399.648
AS-tDR-010677			Pro-AGG-2-1	59	75	GGCTCGTTGGTCTAGGGGTATGATTCTCGCTTAGGGTGCGAGAGGTCCCGGGTTCAAATCCCGGACGAGCCCCCA	75	)))))))..))).........(((.))))).......(((((.....))))).......((((((((((((....	TCCCGGACGAGCCCCCG	tRF-3	17	17A>G	34	251	0	0	-252
AS-tDR-001010		tRF-29-6978WPRLXNHK	Pro-AGG-2-2	1	29	GGCTCGTTGGTCTAGGGGTATGATTCTCGCTTAGGGTGCGAGAGGTCCCGGGTTCAAATCCCGGACGAGCCCCCA	75	)))))))..))).........(((.))))).......(((((.....))))).......((((((((((((....	GGCTCGTTGGTCTAGGGGTATGATTCTCG	tRF-5	29	ExactMatch	54	398.648	0	0	-399.648
AS-tDR-010677			Pro-AGG-2-2	59	75	GGCTCGTTGGTCTAGGGGTATGATTCTCGCTTAGGGTGCGAGAGGTCCCGGGTTCAAATCCCGGACGAGCCCCCA	75	)))))))..))).........(((.))))).......(((((.....))))).......((((((((((((....	TCCCGGACGAGCCCCCG	tRF-3	17	17A>G	34	251	0	0	-252
AS-tDR-001010		tRF-29-6978WPRLXNHK	Pro-AGG-2-3	1	29	GGCTCGTTGGTCTAGGGGTATGATTCTCGCTTAGGGTGCGAGAGGTCCCGGGTTCAAATCCCGGACGAGCCCCCA	75	)))))))..))).........(((.))))).......(((((.....))))).......((((((((((((....	GGCTCGTTGGTCTAGGGGTATGATTCTCG	tRF-5	29	ExactMatch	54	398.648	0	0	-399.648
AS-tDR-010677			Pro-AGG-2-3	59	75	GGCTCGTTGGTCTAGGGGTATGATTCTCGCTTAGGGTGCGAGAGGTCCCGGGTTCAAATCCCGGACGAGCCCCCA	75	)))))))..))).........(((.))))).......(((((.....))))).......((((((((((((....	TCCCGGACGAGCCCCCG	tRF-3	17	17A>G	34	251	0	0	-252
AS-tDR-001010		tRF-29-6978WPRLXNHK	Pro-AGG-2-4	1	29	GGCTCGTTGGTCTAGGGGTATGATTCTCGCTTAGGGTGCGAGAGGTCCCGGGTTCAAATCCCGGACGAGCCCCCA	75	)))))))..))).........(((.))))).......(((((.....))))).......((((((((((((....	GGCTCGTTGGTCTAGGGGTATGATTCTCG	tRF-5	29	ExactMatch	54	398.648	0	0	-399.648
AS-tDR-010677			Pro-AGG-2-4	59	75	GGCTCGTTGGTCTAGGGGTATGATTCTCGCTTAGGGTGCGAGAGGTCCCGGGTTCAAATCCCGGACGAGCCCCCA	75	)))))))..))).........(((.))))).......(((((.....))))).......((((((((((((....	TCCCGGACGAGCCCCCG	tRF-3	17	17A>G	34	251	0	0	-252
AS-tDR-001010		tRF-29-6978WPRLXNHK	Pro-AGG-2-5	1	29	GGCTCGTTGGTCTAGGGGTATGATTCTCGCTTAGGGTGCGAGAGGTCCCGGGTTCAAATCCCGGACGAGCCCCCA	75	)))))))..))).........(((.))))).......(((((.....))))).......((((((((((((....	GGCTCGTTGGTCTAGGGGTATGATTCTCG	tRF-5	29	ExactMatch	54	398.648	0	0	-399.648
AS-tDR-010677			Pro-AGG-2-5	59	75	GGCTCGTTGGTCTAGGGGTATGATTCTCGCTTAGGGTGCGAGAGGTCCCGGGTTCAAATCCCGGACGAGCCCCCA	75	)))))))..))).........(((.))))).......(((((.....))))).......((((((((((((....	TCCCGGACGAGCCCCCG	tRF-3	17	17A>G	34	251	0	0	-252
AS-tDR-001010		tRF-29-6978WPRLXNHK	Pro-AGG-2-6	1	29	GGCTCGTTGGTCTAGGGGTATGATTCTCGCTTAGGGTGCGAGAGGTCCCGGGTTCAAATCCCGGACGAGCCCCCA	75	)))))))..))).........(((.))))).......(((((.....))))).......((((((((((((....	GGCTCGTTGGTCTAGGGGTATGATTCTCG	tRF-5	29	ExactMatch	54	398.648	0	0	-399.648
AS-tDR-010677			Pro-AGG-2-6	59	75	GGCTCGTTGGTCTAGGGGTATGATTCTCGCTTAGGGTGCGAGAGGTCCCGGGTTCAAATCCCGGACGAGCCCCCA	75	)))))))..))).........(((.))))).......(((((.....))))).......((((((((((((....	TCCCGGACGAGCCCCCG	tRF-3	17	17A>G	34	251	0	0	-252
AS-tDR-001010		tRF-29-6978WPRLXNHK	Pro-AGG-2-7	1	29	GGCTCGTTGGTCTAGGGGTATGATTCTCGCTTAGGGTGCGAGAGGTCCCGGGTTCAAATCCCGGACGAGCCCCCA	75	)))))))..))).........(((.))))).......(((((.....))))).......((((((((((((....	GGCTCGTTGGTCTAGGGGTATGATTCTCG	tRF-5	29	ExactMatch	54	398.648	0	0	-399.648
AS-tDR-010677			Pro-AGG-2-7	59	75	GGCTCGTTGGTCTAGGGGTATGATTCTCGCTTAGGGTGCGAGAGGTCCCGGGTTCAAATCCCGGACGAGCCCCCA	75	)))))))..))).........(((.))))).......(((((.....))))).......((((((((((((....	TCCCGGACGAGCCCCCG	tRF-3	17	17A>G	34	251	0	0	-252
AS-tDR-001010		tRF-29-6978WPRLXNHK	Pro-AGG-2-8	1	29	GGCTCGTTGGTCTAGGGGTATGATTCTCGCTTAGGGTGCGAGAGGTCCCGGGTTCAAATCCCGGACGAGCCCCCA	75	)))))))..))).........(((.))))).......(((((.....))))).......((((((((((((....	GGCTCGTTGGTCTAGGGGTATGATTCTCG	tRF-5	29	ExactMatch	54	398.648	0	0	-399.648
AS-tDR-010677			Pro-AGG-2-8	59	75	GGCTCGTTGGTCTAGGGGTATGATTCTCGCTTAGGGTGCGAGAGGTCCCGGGTTCAAATCCCGGACGAGCCCCCA	75	)))))))..))).........(((.))))).......(((((.....))))).......((((((((((((....	TCCCGGACGAGCCCCCG	tRF-3	17	17A>G	34	251	0	0	-252
AS-tDR-001010		tRF-29-6978WPRLXNHK	Pro-CGG-1-1	1	29	GGCTCGTTGGTCTAGGGGTATGATTCTCGCTTCGGGTGCGAGAGGTCCCGGGTTCAAATCCCGGACGAGCCCCCA	75	)))))))..))).........(((.))))).......(((((.....))))).......((((((((((((....	GGCTCGTTGGTCTAGGGGTATGATTCTCG	tRF-5	29	ExactMatch	54	398.648	0	0	-399.648
AS-tDR-010677			Pro-CGG-1-1	59	75	GGCTCGTTGGTCTAGGGGTATGATTCTCGCTTCGGGTGCGAGAGGTCCCGGGTTCAAATCCCGGACGAGCCCCCA	75	)))))))..))).........(((.))))).......(((((.....))))).......((((((((((((....	TCCCGGACGAGCCCCCG	tRF-3	17	17A>G	34	251	0	0	-252
AS-tDR-001010		tRF-29-6978WPRLXNHK	Pro-CGG-1-2	1	29	GGCTCGTTGGTCTAGGGGTATGATTCTCGCTTCGGGTGCGAGAGGTCCCGGGTTCAAATCCCGGACGAGCCCCCA	75	)))))))..))).........(((.))))).......(((((.....))))).......((((((((((((....	GGCTCGTTGGTCTAGGGGTATGATTCTCG	tRF-5	29	ExactMatch	54	398.648	0	0	-399.648
AS-tDR-010677			Pro-CGG-1-2	59	75	GGCTCGTTGGTCTAGGGGTATGATTCTCGCTTCGGGTGCGAGAGGTCCCGGGTTCAAATCCCGGACGAGCCCCCA	75	)))))))..))).........(((.))))).......(((((.....))))).......((((((((((((....	TCCCGGACGAGCCCCCG	tRF-3	17	17A>G	34	251	0	0	-252
AS-tDR-001010		tRF-29-6978WPRLXNHK	Pro-CGG-1-3	1	29	GGCTCGTTGGTCTAGGGGTATGATTCTCGCTTCGGGTGCGAGAGGTCCCGGGTTCAAATCCCGGACGAGCCCCCA	75	)))))))..))).........(((.))))).......(((((.....))))).......((((((((((((....	GGCTCGTTGGTCTAGGGGTATGATTCTCG	tRF-5	29	ExactMatch	54	398.648	0	0	-399.648
AS-tDR-010677			Pro-CGG-1-3	59	75	GGCTCGTTGGTCTAGGGGTATGATTCTCGCTTCGGGTGCGAGAGGTCCCGGGTTCAAATCCCGGACGAGCCCCCA	75	)))))))..))).........(((.))))).......(((((.....))))).......((((((((((((....	TCCCGGACGAGCCCCCG	tRF-3	17	17A>G	34	251	0	0	-252
AS-tDR-001010		tRF-29-6978WPRLXNHK	Pro-CGG-2-1	1	29	GGCTCGTTGGTCTAGGGGTATGATTCTCGCTTCGGGTGTGAGAGGTCCCGGGTTCAAATCCCGGACGAGCCCCCA	75	)))))))..))).........(((.))))).......(((((.....))))).......((((((((((((....	GGCTCGTTGGTCTAGGGGTATGATTCTCG	tRF-5	29	ExactMatch	54	398.648	0	0	-399.648
AS-tDR-010677			Pro-CGG-2-1	59	75	GGCTCGTTGGTCTAGGGGTATGATTCTCGCTTCGGGTGTGAGAGGTCCCGGGTTCAAATCCCGGACGAGCCCCCA	75	)))))))..))).........(((.))))).......(((((.....))))).......((((((((((((....	TCCCGGACGAGCCCCCG	tRF-3	17	17A>G	34	251	0	0	-252
AS-tDR-001010		tRF-29-6978WPRLXNHK	Pro-TGG-3-1	1	29	GGCTCGTTGGTCTAGGGGTATGATTCTCGCTTTGGGTGCGAGAGGTCCCGGGTTCAAATCCCGGACGAGCCCCCA	75	)))))))..))).........(((.))))).......(((((.....))))).......((((((((((((....	GGCTCGTTGGTCTAGGGGTATGATTCTCG	tRF-5	29	ExactMatch	54	398.648	0	0	-399.648
AS-tDR-010677			Pro-TGG-3-1	59	75	GGCTCGTTGGTCTAGGGGTATGATTCTCGCTTTGGGTGCGAGAGGTCCCGGGTTCAAATCCCGGACGAGCCCCCA	75	)))))))..))).........(((.))))).......(((((.....))))).......((((((((((((....	TCCCGGACGAGCCCCCG	tRF-3	17	17A>G	34	251	0	0	-252
AS-tDR-001010		tRF-29-6978WPRLXNHK	Pro-TGG-3-2	1	29	GGCTCGTTGGTCTAGGGGTATGATTCTCGCTTTGGGTGCGAGAGGTCCCGGGTTCAAATCCCGGACGAGCCCCCA	75	)))))))..))).........(((.))))).......(((((.....))))).......((((((((((((....	GGCTCGTTGGTCTAGGGGTATGATTCTCG	tRF-5	29	ExactMatch	54	398.648	0	0	-399.648
AS-tDR-010677			Pro-TGG-3-2	59	75	GGCTCGTTGGTCTAGGGGTATGATTCTCGCTTTGGGTGCGAGAGGTCCCGGGTTCAAATCCCGGACGAGCCCCCA	75	)))))))..))).........(((.))))).......(((((.....))))).......((((((((((((....	TCCCGGACGAGCCCCCG	tRF-3	17	17A>G	34	251	0	0	-252
AS-tDR-001010		tRF-29-6978WPRLXNHK	Pro-TGG-3-3	1	29	GGCTCGTTGGTCTAGGGGTATGATTCTCGCTTTGGGTGCGAGAGGTCCCGGGTTCAAATCCCGGACGAGCCCCCA	75	)))))))..))).........(((.))))).......(((((.....))))).......((((((((((((....	GGCTCGTTGGTCTAGGGGTATGATTCTCG	tRF-5	29	ExactMatch	54	398.648	0	0	-399.648
AS-tDR-010677			Pro-TGG-3-3	59	75	GGCTCGTTGGTCTAGGGGTATGATTCTCGCTTTGGGTGCGAGAGGTCCCGGGTTCAAATCCCGGACGAGCCCCCA	75	)))))))..))).........(((.))))).......(((((.....))))).......((((((((((((....	TCCCGGACGAGCCCCCG	tRF-3	17	17A>G	34	251	0	0	-252
AS-tDR-001010		tRF-29-6978WPRLXNHK	Pro-TGG-3-4	1	29	GGCTCGTTGGTCTAGGGGTATGATTCTCGCTTTGGGTGCGAGAGGTCCCGGGTTCAAATCCCGGACGAGCCCCCA	75	)))))))..))).........(((.))))).......(((((.....))))).......((((((((((((....	GGCTCGTTGGTCTAGGGGTATGATTCTCG	tRF-5	29	ExactMatch	54	398.648	0	0	-399.648
AS-tDR-010677			Pro-TGG-3-4	59	75	GGCTCGTTGGTCTAGGGGTATGATTCTCGCTTTGGGTGCGAGAGGTCCCGGGTTCAAATCCCGGACGAGCCCCCA	75	)))))))..))).........(((.))))).......(((((.....))))).......((((((((((((....	TCCCGGACGAGCCCCCG	tRF-3	17	17A>G	34	251	0	0	-252
AS-tDR-001010		tRF-29-6978WPRLXNHK	Pro-TGG-3-5	1	29	GGCTCGTTGGTCTAGGGGTATGATTCTCGCTTTGGGTGCGAGAGGTCCCGGGTTCAAATCCCGGACGAGCCCCCA	75	)))))))..))).........(((.))))).......(((((.....))))).......((((((((((((....	GGCTCGTTGGTCTAGGGGTATGATTCTCG	tRF-5	29	ExactMatch	54	398.648	0	0	-399.648
AS-tDR-010677			Pro-TGG-3-5	59	75	GGCTCGTTGGTCTAGGGGTATGATTCTCGCTTTGGGTGCGAGAGGTCCCGGGTTCAAATCCCGGACGAGCCCCCA	75	)))))))..))).........(((.))))).......(((((.....))))).......((((((((((((....	TCCCGGACGAGCCCCCG	tRF-3	17	17A>G	34	251	0	0	-252
AS-tDR-002338		tRF-17-U47P29P	Gln-TTG-3-1	13	29	GGCCCCATGGTGTAATGGTTAGCACTCTGGACTTTGAATCCAGCGATCCGAGTTCAAATCTCGGTGGGACCTCCA	75	)).))))..))))........((((.))))).......(((((....))))).......(((((((((.((....	TAATGGTTAGCACTCTG	i-tRF	17	ExactMatch	60	442.942	12	169.575	-2.60261
AS-tDR-010688			Gln-TTG-3-1	59	75	GGCCCCATGGTGTAATGGTTAGCACTCTGGACTTTGAATCCAGCGATCCGAGTTCAAATCTCGGTGGGACCTCCA	75	)).))))..))))........((((.))))).......(((((....))))).......(((((((((.((....	TCTCGGTGGGACCTCCG	tRF-3	17	17A>G	71	524.148	0	0	-525.148
AS-tDR-002338		tRF-17-U47P29P	Gln-TTG-3-2	13	29	GGCCCCATGGTGTAATGGTTAGCACTCTGGACTTTGAATCCAGCGATCCGAGTTCAAATCTCGGTGGGACCTCCA	75	)).))))..))))........((((.))))).......(((((....))))).......(((((((((.((....	TAATGGTTAGCACTCTG	i-tRF	17	ExactMatch	60	442.942	12	169.575	-2.60261
AS-tDR-010688			Gln-TTG-3-2	59	75	GGCCCCATGGTGTAATGGTTAGCACTCTGGACTTTGAATCCAGCGATCCGAGTTCAAATCTCGGTGGGACCTCCA	75	)).))))..))))........((((.))))).......(((((....))))).......(((((((((.((....	TCTCGGTGGGACCTCCG	tRF-3	17	17A>G	71	524.148	0	0	-525.148
AS-tDR-002338		tRF-17-U47P29P	Gln-TTG-3-3	13	29	GGCCCCATGGTGTAATGGTTAGCACTCTGGACTTTGAATCCAGCGATCCGAGTTCAAATCTCGGTGGGACCTCCA	75	)).))))..))))........((((.))))).......(((((....))))).......(((((((((.((....	TAATGGTTAGCACTCTG	i-tRF	17	ExactMatch	60	442.942	12	169.575	-2.60261
AS-tDR-010688			Gln-TTG-3-3	59	75	GGCCCCATGGTGTAATGGTTAGCACTCTGGACTTTGAATCCAGCGATCCGAGTTCAAATCTCGGTGGGACCTCCA	75	)).))))..))))........((((.))))).......(((((....))))).......(((((((((.((....	TCTCGGTGGGACCTCCG	tRF-3	17	17A>G	71	524.148	0	0	-525.148
AS-tDR-007257			Thr-CGT-4-1	41	56	GGCGCGGTGGCCAAGTGGTAAGGCGTCGGTCTCGTAAACCGAAGATCGCGGGTTCGAACCCCGTCCGTGCCTCCA	75	)))))))..))).........(((.))))).......(((((.....))))).......((((((((((((....	GAAGATCGCGGGTTCG	i-tRF	16	ExactMatch	1058	7810.54	55	777.22	-10.0377
AS-tDR-010713			Thr-CGT-4-1	41	57	GGCGCGGTGGCCAAGTGGTAAGGCGTCGGTCTCGTAAACCGAAGATCGCGGGTTCGAACCCCGTCCGTGCCTCCA	75	)))))))..))).........(((.))))).......(((((.....))))).......((((((((((((....	GAAGATCGCGGGTTCGA	i-tRF	17	ExactMatch	40	295.294	0	0	-296.294
AS-tDR-001010		tRF-29-6978WPRLXNHK	Pro-TGG-2-1	1	29	GGCTCGTTGGTCTAGGGGTATGATTCTCGGTTTGGGTCCGAGAGGTCCCGGGTTCAAATCCCGGACGAGCCCCCA	75	)))))))..))).........(((.))))).......(((((.....))))).......((((((((((((....	GGCTCGTTGGTCTAGGGGTATGATTCTCG	tRF-5	29	ExactMatch	54	398.648	0	0	-399.648
AS-tDR-009394			Pro-TGG-2-1	58	75	GGCTCGTTGGTCTAGGGGTATGATTCTCGGTTTGGGTCCGAGAGGTCCCGGGTTCAAATCCCGGACGAGCCCCCA	75	)))))))..))).........(((.))))).......(((((.....))))).......((((((((((((....	ATCCCGGACGAGCCCCCG	tRF-3	18	18A>G	24	177.177	0	0	-178.177
AS-tDR-010677			Pro-TGG-2-1	59	75	GGCTCGTTGGTCTAGGGGTATGATTCTCGGTTTGGGTCCGAGAGGTCCCGGGTTCAAATCCCGGACGAGCCCCCA	75	)))))))..))).........(((.))))).......(((((.....))))).......((((((((((((....	TCCCGGACGAGCCCCCG	tRF-3	17	17A>G	34	251	0	0	-252
AS-tDR-009394			Pro-TGG-1-1	58	75	GGCTCGTTGGTCTAGTGGTATGATTCTCGCTTTGGGTGCGAGAGGTCCCGGGTTCAAATCCCGGACGAGCCCCCA	75	)))))))..))).........(((.))))).......(((((.....))))).......((((((((((((....	ATCCCGGACGAGCCCCCG	tRF-3	18	18A>G	24	177.177	0	0	-178.177
AS-tDR-010677			Pro-TGG-1-1	59	75	GGCTCGTTGGTCTAGTGGTATGATTCTCGCTTTGGGTGCGAGAGGTCCCGGGTTCAAATCCCGGACGAGCCCCCA	75	)))))))..))).........(((.))))).......(((((.....))))).......((((((((((((....	TCCCGGACGAGCCCCCG	tRF-3	17	17A>G	34	251	0	0	-252
AS-tDR-000098	3019a		Ala-AGC-1-1	58	75	GGGGGTATAGCTCAGTGGTAGAGCGCGTGCTTAGCATGCACGAGGTCCTGGGTTCGATCCCCAGTACCTCCACCA	75	)))))))..)))).......((((.))))).......(((((.....))))).......((((((((((((....	TCCCCAGTACCTCCACCA	tRF-3	18	ExactMatch	478	3528.77	73	1031.58	-3.41839
AS-tDR-010716			Ala-AGC-1-1	58	75	GGGGGTATAGCTCAGTGGTAGAGCGCGTGCTTAGCATGCACGAGGTCCTGGGTTCGATCCCCAGTACCTCCACCA	75	)))))))..)))).......((((.))))).......(((((.....))))).......((((((((((((....	TCCCCAGTACCTCCACCG	tRF-3	18	18A>G	115	848.972	0	0	-849.972
AS-tDR-009885			Ala-AGC-1-1	58	75	GGGGGTATAGCTCAGTGGTAGAGCGCGTGCTTAGCATGCACGAGGTCCTGGGTTCGATCCCCAGTACCTCCACCA	75	)))))))..)))).......((((.))))).......(((((.....))))).......((((((((((((....	TCCCCAGTACCTCCACCT	tRF-3	18	18A>T	17	125.5	0	0	-126.5
AS-tDR-000067	3003a		Cys-GCA-2-1	59	75	GGGGGTATAGCTCAGTGGTAGAGCATTTGACTGCAGATCAAGAGGTCCCCGGTTCAAATCCGGGTGCCCCCTCCA	75	)))))))..)))).......((((.))))).......(((((.....))))).......((((((((((((....	TCCGGGTGCCCCCTCCA	tRF-3	17	ExactMatch	343	2532.15	87	1229.42	-2.05877
AS-tDR-009365			Cys-GCA-2-1	59	75	GGGGGTATAGCTCAGTGGTAGAGCATTTGACTGCAGATCAAGAGGTCCCCGGTTCAAATCCGGGTGCCCCCTCCA	75	)))))))..)))).......((((.))))).......(((((.....))))).......((((((((((((....	TCCGGGTGCCCCCTCCG	tRF-3	17	17A>G	95	701.324	0	0	-702.324
AS-tDR-000067	3003a		Cys-GCA-2-2	59	75	GGGGGTATAGCTCAGTGGTAGAGCATTTGACTGCAGATCAAGAGGTCCCCGGTTCAAATCCGGGTGCCCCCTCCA	75	)))))))..)))).......((((.))))).......(((((.....))))).......((((((((((((....	TCCGGGTGCCCCCTCCA	tRF-3	17	ExactMatch	343	2532.15	87	1229.42	-2.05877
AS-tDR-009365			Cys-GCA-2-2	59	75	GGGGGTATAGCTCAGTGGTAGAGCATTTGACTGCAGATCAAGAGGTCCCCGGTTCAAATCCGGGTGCCCCCTCCA	75	)))))))..)))).......((((.))))).......(((((.....))))).......((((((((((((....	TCCGGGTGCCCCCTCCG	tRF-3	17	17A>G	95	701.324	0	0	-702.324
AS-tDR-000067	3003a		Cys-GCA-2-3	59	75	GGGGGTATAGCTCAGTGGTAGAGCATTTGACTGCAGATCAAGAGGTCCCCGGTTCAAATCCGGGTGCCCCCTCCA	75	)))))))..)))).......((((.))))).......(((((.....))))).......((((((((((((....	TCCGGGTGCCCCCTCCA	tRF-3	17	ExactMatch	343	2532.15	87	1229.42	-2.05877
AS-tDR-009365			Cys-GCA-2-3	59	75	GGGGGTATAGCTCAGTGGTAGAGCATTTGACTGCAGATCAAGAGGTCCCCGGTTCAAATCCGGGTGCCCCCTCCA	75	)))))))..)))).......((((.))))).......(((((.....))))).......((((((((((((....	TCCGGGTGCCCCCTCCG	tRF-3	17	17A>G	95	701.324	0	0	-702.324
AS-tDR-000067	3003a		Cys-GCA-2-4	59	75	GGGGGTATAGCTCAGTGGTAGAGCATTTGACTGCAGATCAAGAGGTCCCCGGTTCAAATCCGGGTGCCCCCTCCA	75	)))))))..)))).......((((.))))).......(((((.....))))).......((((((((((((....	TCCGGGTGCCCCCTCCA	tRF-3	17	ExactMatch	343	2532.15	87	1229.42	-2.05877
AS-tDR-009365			Cys-GCA-2-4	59	75	GGGGGTATAGCTCAGTGGTAGAGCATTTGACTGCAGATCAAGAGGTCCCCGGTTCAAATCCGGGTGCCCCCTCCA	75	)))))))..)))).......((((.))))).......(((((.....))))).......((((((((((((....	TCCGGGTGCCCCCTCCG	tRF-3	17	17A>G	95	701.324	0	0	-702.324
AS-tDR-000067	3003a		Cys-GCA-4-1	59	75	GGGGGTATAGCTCAGTGGTAGAGCATTTGACTGCAGATCAAGAGGTCCCTGGTTCAAATCCGGGTGCCCCCTCCA	75	)))))))..)))).......((((.))))).......(((((.....))))).......((((((((((((....	TCCGGGTGCCCCCTCCA	tRF-3	17	ExactMatch	343	2532.15	87	1229.42	-2.05877
AS-tDR-009365			Cys-GCA-4-1	59	75	GGGGGTATAGCTCAGTGGTAGAGCATTTGACTGCAGATCAAGAGGTCCCTGGTTCAAATCCGGGTGCCCCCTCCA	75	)))))))..)))).......((((.))))).......(((((.....))))).......((((((((((((....	TCCGGGTGCCCCCTCCG	tRF-3	17	17A>G	95	701.324	0	0	-702.324
AS-tDR-000067	3003a		Cys-GCA-11-1	59	75	GGGGGTATAGCTTAGCGGTAGAGCATTTGACTGCAGATCAAGAGGTCCCCGGTTCAAATCCGGGTGCCCCCTCCA	75	)))))))..)))).......((((.))))).......(((((.....))))).......((((((((((((....	TCCGGGTGCCCCCTCCA	tRF-3	17	ExactMatch	343	2532.15	87	1229.42	-2.05877
AS-tDR-009365			Cys-GCA-11-1	59	75	GGGGGTATAGCTTAGCGGTAGAGCATTTGACTGCAGATCAAGAGGTCCCCGGTTCAAATCCGGGTGCCCCCTCCA	75	)))))))..)))).......((((.))))).......(((((.....))))).......((((((((((((....	TCCGGGTGCCCCCTCCG	tRF-3	17	17A>G	95	701.324	0	0	-702.324
AS-tDR-000067	3003a		Cys-GCA-14-1	59	75	GGGGGTATAGCTCAGGGGTAGAGCATTTGACTGCAGATCAAGAAGTCCCCGGTTCAAATCCGGGTGCCCCCTCCA	75	)))))))..)))).......((((.))))).......(((((.....))))).......((((((((((((....	TCCGGGTGCCCCCTCCA	tRF-3	17	ExactMatch	343	2532.15	87	1229.42	-2.05877
AS-tDR-009365			Cys-GCA-14-1	59	75	GGGGGTATAGCTCAGGGGTAGAGCATTTGACTGCAGATCAAGAAGTCCCCGGTTCAAATCCGGGTGCCCCCTCCA	75	)))))))..)))).......((((.))))).......(((((.....))))).......((((((((((((....	TCCGGGTGCCCCCTCCG	tRF-3	17	17A>G	95	701.324	0	0	-702.324
AS-tDR-000067	3003a		Cys-GCA-8-1	59	75	GGGGGTATAGCTCAGGGGTAGAGCATTTGACTGCAGATCAAGAGGTCCCCGGTTCAAATCCGGGTGCCCCCTCCA	75	)))))))..)))).......((((.))))).......(((((.....))))).......((((((((((((....	TCCGGGTGCCCCCTCCA	tRF-3	17	ExactMatch	343	2532.15	87	1229.42	-2.05877
AS-tDR-009365			Cys-GCA-8-1	59	75	GGGGGTATAGCTCAGGGGTAGAGCATTTGACTGCAGATCAAGAGGTCCCCGGTTCAAATCCGGGTGCCCCCTCCA	75	)))))))..)))).......((((.))))).......(((((.....))))).......((((((((((((....	TCCGGGTGCCCCCTCCG	tRF-3	17	17A>G	95	701.324	0	0	-702.324
AS-tDR-007210			Asp-GTC-2-1	32	70	TCCTCGTTAGTATAGTGGTGAGTATCCCCGCCTGTCACGCGGGAGACCGGGGTTCGATTCCCCGACGGGGAGCCA	75	)))))))..))))........((((.))))).......(((((....))))).......((((((((((((....	CTGTCACGCGGGAGACCGGGGTTCGATTCCCCGACGGGG	i-tRF	39	ExactMatch	57	420.795	0	0	-421.795
AS-tDR-007274			Asp-GTC-2-1	32	72	TCCTCGTTAGTATAGTGGTGAGTATCCCCGCCTGTCACGCGGGAGACCGGGGTTCGATTCCCCGACGGGGAGCCA	75	)))))))..))))........((((.))))).......(((((....))))).......((((((((((((....	CTGTCACGCGGGAGACCGGGGTTCGATTCCCCGACGGGGAG	i-tRF	41	ExactMatch	41	302.677	0	0	-303.677
AS-tDR-005857		tRF-37-EH623K7SIR3DR2M	Asp-GTC-2-1	37	73	TCCTCGTTAGTATAGTGGTGAGTATCCCCGCCTGTCACGCGGGAGACCGGGGTTCGATTCCCCGACGGGGAGCCA	75	)))))))..))))........((((.))))).......(((((....))))).......((((((((((((....	ACGCGGGAGACCGGGGTTCGATTCCCCGACGGGGAGC	i-tRF	37	ExactMatch	42	310.059	0	0	-311.059
AS-tDR-005859		tRF-39-EH623K7SIR3DR2I2	Asp-GTC-2-1	37	75	TCCTCGTTAGTATAGTGGTGAGTATCCCCGCCTGTCACGCGGGAGACCGGGGTTCGATTCCCCGACGGGGAGCCA	75	)))))))..))))........((((.))))).......(((((....))))).......((((((((((((....	ACGCGGGAGACCGGGGTTCGATTCCCCGACGGGGAGCCA	tiRNA-3	39	ExactMatch	61	450.324	0	0	-451.324
AS-tDR-007210			Asp-GTC-2-10	32	70	TCCTCGTTAGTATAGTGGTGAGTATCCCCGCCTGTCACGCGGGAGACCGGGGTTCGATTCCCCGACGGGGAGCCA	75	)))))))..))))........((((.))))).......(((((....))))).......((((((((((((....	CTGTCACGCGGGAGACCGGGGTTCGATTCCCCGACGGGG	i-tRF	39	ExactMatch	57	420.795	0	0	-421.795
AS-tDR-007274			Asp-GTC-2-10	32	72	TCCTCGTTAGTATAGTGGTGAGTATCCCCGCCTGTCACGCGGGAGACCGGGGTTCGATTCCCCGACGGGGAGCCA	75	)))))))..))))........((((.))))).......(((((....))))).......((((((((((((....	CTGTCACGCGGGAGACCGGGGTTCGATTCCCCGACGGGGAG	i-tRF	41	ExactMatch	41	302.677	0	0	-303.677
AS-tDR-005857		tRF-37-EH623K7SIR3DR2M	Asp-GTC-2-10	37	73	TCCTCGTTAGTATAGTGGTGAGTATCCCCGCCTGTCACGCGGGAGACCGGGGTTCGATTCCCCGACGGGGAGCCA	75	)))))))..))))........((((.))))).......(((((....))))).......((((((((((((....	ACGCGGGAGACCGGGGTTCGATTCCCCGACGGGGAGC	i-tRF	37	ExactMatch	42	310.059	0	0	-311.059
AS-tDR-005859		tRF-39-EH623K7SIR3DR2I2	Asp-GTC-2-10	37	75	TCCTCGTTAGTATAGTGGTGAGTATCCCCGCCTGTCACGCGGGAGACCGGGGTTCGATTCCCCGACGGGGAGCCA	75	)))))))..))))........((((.))))).......(((((....))))).......((((((((((((....	ACGCGGGAGACCGGGGTTCGATTCCCCGACGGGGAGCCA	tiRNA-3	39	ExactMatch	61	450.324	0	0	-451.324
AS-tDR-007210			Asp-GTC-2-11	32	70	TCCTCGTTAGTATAGTGGTGAGTATCCCCGCCTGTCACGCGGGAGACCGGGGTTCGATTCCCCGACGGGGAGCCA	75	)))))))..))))........((((.))))).......(((((....))))).......((((((((((((....	CTGTCACGCGGGAGACCGGGGTTCGATTCCCCGACGGGG	i-tRF	39	ExactMatch	57	420.795	0	0	-421.795
AS-tDR-007274			Asp-GTC-2-11	32	72	TCCTCGTTAGTATAGTGGTGAGTATCCCCGCCTGTCACGCGGGAGACCGGGGTTCGATTCCCCGACGGGGAGCCA	75	)))))))..))))........((((.))))).......(((((....))))).......((((((((((((....	CTGTCACGCGGGAGACCGGGGTTCGATTCCCCGACGGGGAG	i-tRF	41	ExactMatch	41	302.677	0	0	-303.677
AS-tDR-005857		tRF-37-EH623K7SIR3DR2M	Asp-GTC-2-11	37	73	TCCTCGTTAGTATAGTGGTGAGTATCCCCGCCTGTCACGCGGGAGACCGGGGTTCGATTCCCCGACGGGGAGCCA	75	)))))))..))))........((((.))))).......(((((....))))).......((((((((((((....	ACGCGGGAGACCGGGGTTCGATTCCCCGACGGGGAGC	i-tRF	37	ExactMatch	42	310.059	0	0	-311.059
AS-tDR-005859		tRF-39-EH623K7SIR3DR2I2	Asp-GTC-2-11	37	75	TCCTCGTTAGTATAGTGGTGAGTATCCCCGCCTGTCACGCGGGAGACCGGGGTTCGATTCCCCGACGGGGAGCCA	75	)))))))..))))........((((.))))).......(((((....))))).......((((((((((((....	ACGCGGGAGACCGGGGTTCGATTCCCCGACGGGGAGCCA	tiRNA-3	39	ExactMatch	61	450.324	0	0	-451.324
AS-tDR-007210			Asp-GTC-2-2	32	70	TCCTCGTTAGTATAGTGGTGAGTATCCCCGCCTGTCACGCGGGAGACCGGGGTTCGATTCCCCGACGGGGAGCCA	75	)))))))..))))........((((.))))).......(((((....))))).......((((((((((((....	CTGTCACGCGGGAGACCGGGGTTCGATTCCCCGACGGGG	i-tRF	39	ExactMatch	57	420.795	0	0	-421.795
AS-tDR-007274			Asp-GTC-2-2	32	72	TCCTCGTTAGTATAGTGGTGAGTATCCCCGCCTGTCACGCGGGAGACCGGGGTTCGATTCCCCGACGGGGAGCCA	75	)))))))..))))........((((.))))).......(((((....))))).......((((((((((((....	CTGTCACGCGGGAGACCGGGGTTCGATTCCCCGACGGGGAG	i-tRF	41	ExactMatch	41	302.677	0	0	-303.677
AS-tDR-005857		tRF-37-EH623K7SIR3DR2M	Asp-GTC-2-2	37	73	TCCTCGTTAGTATAGTGGTGAGTATCCCCGCCTGTCACGCGGGAGACCGGGGTTCGATTCCCCGACGGGGAGCCA	75	)))))))..))))........((((.))))).......(((((....))))).......((((((((((((....	ACGCGGGAGACCGGGGTTCGATTCCCCGACGGGGAGC	i-tRF	37	ExactMatch	42	310.059	0	0	-311.059
AS-tDR-005859		tRF-39-EH623K7SIR3DR2I2	Asp-GTC-2-2	37	75	TCCTCGTTAGTATAGTGGTGAGTATCCCCGCCTGTCACGCGGGAGACCGGGGTTCGATTCCCCGACGGGGAGCCA	75	)))))))..))))........((((.))))).......(((((....))))).......((((((((((((....	ACGCGGGAGACCGGGGTTCGATTCCCCGACGGGGAGCCA	tiRNA-3	39	ExactMatch	61	450.324	0	0	-451.324
AS-tDR-007210			Asp-GTC-2-3	32	70	TCCTCGTTAGTATAGTGGTGAGTATCCCCGCCTGTCACGCGGGAGACCGGGGTTCGATTCCCCGACGGGGAGCCA	75	)))))))..))))........((((.))))).......(((((....))))).......((((((((((((....	CTGTCACGCGGGAGACCGGGGTTCGATTCCCCGACGGGG	i-tRF	39	ExactMatch	57	420.795	0	0	-421.795
AS-tDR-007274			Asp-GTC-2-3	32	72	TCCTCGTTAGTATAGTGGTGAGTATCCCCGCCTGTCACGCGGGAGACCGGGGTTCGATTCCCCGACGGGGAGCCA	75	)))))))..))))........((((.))))).......(((((....))))).......((((((((((((....	CTGTCACGCGGGAGACCGGGGTTCGATTCCCCGACGGGGAG	i-tRF	41	ExactMatch	41	302.677	0	0	-303.677
AS-tDR-005857		tRF-37-EH623K7SIR3DR2M	Asp-GTC-2-3	37	73	TCCTCGTTAGTATAGTGGTGAGTATCCCCGCCTGTCACGCGGGAGACCGGGGTTCGATTCCCCGACGGGGAGCCA	75	)))))))..))))........((((.))))).......(((((....))))).......((((((((((((....	ACGCGGGAGACCGGGGTTCGATTCCCCGACGGGGAGC	i-tRF	37	ExactMatch	42	310.059	0	0	-311.059
AS-tDR-005859		tRF-39-EH623K7SIR3DR2I2	Asp-GTC-2-3	37	75	TCCTCGTTAGTATAGTGGTGAGTATCCCCGCCTGTCACGCGGGAGACCGGGGTTCGATTCCCCGACGGGGAGCCA	75	)))))))..))))........((((.))))).......(((((....))))).......((((((((((((....	ACGCGGGAGACCGGGGTTCGATTCCCCGACGGGGAGCCA	tiRNA-3	39	ExactMatch	61	450.324	0	0	-451.324
AS-tDR-007210			Asp-GTC-2-4	32	70	TCCTCGTTAGTATAGTGGTGAGTATCCCCGCCTGTCACGCGGGAGACCGGGGTTCGATTCCCCGACGGGGAGCCA	75	)))))))..))))........((((.))))).......(((((....))))).......((((((((((((....	CTGTCACGCGGGAGACCGGGGTTCGATTCCCCGACGGGG	i-tRF	39	ExactMatch	57	420.795	0	0	-421.795
AS-tDR-007274			Asp-GTC-2-4	32	72	TCCTCGTTAGTATAGTGGTGAGTATCCCCGCCTGTCACGCGGGAGACCGGGGTTCGATTCCCCGACGGGGAGCCA	75	)))))))..))))........((((.))))).......(((((....))))).......((((((((((((....	CTGTCACGCGGGAGACCGGGGTTCGATTCCCCGACGGGGAG	i-tRF	41	ExactMatch	41	302.677	0	0	-303.677
AS-tDR-005857		tRF-37-EH623K7SIR3DR2M	Asp-GTC-2-4	37	73	TCCTCGTTAGTATAGTGGTGAGTATCCCCGCCTGTCACGCGGGAGACCGGGGTTCGATTCCCCGACGGGGAGCCA	75	)))))))..))))........((((.))))).......(((((....))))).......((((((((((((....	ACGCGGGAGACCGGGGTTCGATTCCCCGACGGGGAGC	i-tRF	37	ExactMatch	42	310.059	0	0	-311.059
AS-tDR-005859		tRF-39-EH623K7SIR3DR2I2	Asp-GTC-2-4	37	75	TCCTCGTTAGTATAGTGGTGAGTATCCCCGCCTGTCACGCGGGAGACCGGGGTTCGATTCCCCGACGGGGAGCCA	75	)))))))..))))........((((.))))).......(((((....))))).......((((((((((((....	ACGCGGGAGACCGGGGTTCGATTCCCCGACGGGGAGCCA	tiRNA-3	39	ExactMatch	61	450.324	0	0	-451.324
AS-tDR-007210			Asp-GTC-2-5	32	70	TCCTCGTTAGTATAGTGGTGAGTATCCCCGCCTGTCACGCGGGAGACCGGGGTTCGATTCCCCGACGGGGAGCCA	75	)))))))..))))........((((.))))).......(((((....))))).......((((((((((((....	CTGTCACGCGGGAGACCGGGGTTCGATTCCCCGACGGGG	i-tRF	39	ExactMatch	57	420.795	0	0	-421.795
AS-tDR-007274			Asp-GTC-2-5	32	72	TCCTCGTTAGTATAGTGGTGAGTATCCCCGCCTGTCACGCGGGAGACCGGGGTTCGATTCCCCGACGGGGAGCCA	75	)))))))..))))........((((.))))).......(((((....))))).......((((((((((((....	CTGTCACGCGGGAGACCGGGGTTCGATTCCCCGACGGGGAG	i-tRF	41	ExactMatch	41	302.677	0	0	-303.677
AS-tDR-005857		tRF-37-EH623K7SIR3DR2M	Asp-GTC-2-5	37	73	TCCTCGTTAGTATAGTGGTGAGTATCCCCGCCTGTCACGCGGGAGACCGGGGTTCGATTCCCCGACGGGGAGCCA	75	)))))))..))))........((((.))))).......(((((....))))).......((((((((((((....	ACGCGGGAGACCGGGGTTCGATTCCCCGACGGGGAGC	i-tRF	37	ExactMatch	42	310.059	0	0	-311.059
AS-tDR-005859		tRF-39-EH623K7SIR3DR2I2	Asp-GTC-2-5	37	75	TCCTCGTTAGTATAGTGGTGAGTATCCCCGCCTGTCACGCGGGAGACCGGGGTTCGATTCCCCGACGGGGAGCCA	75	)))))))..))))........((((.))))).......(((((....))))).......((((((((((((....	ACGCGGGAGACCGGGGTTCGATTCCCCGACGGGGAGCCA	tiRNA-3	39	ExactMatch	61	450.324	0	0	-451.324
AS-tDR-007210			Asp-GTC-2-6	32	70	TCCTCGTTAGTATAGTGGTGAGTATCCCCGCCTGTCACGCGGGAGACCGGGGTTCGATTCCCCGACGGGGAGCCA	75	)))))))..))))........((((.))))).......(((((....))))).......((((((((((((....	CTGTCACGCGGGAGACCGGGGTTCGATTCCCCGACGGGG	i-tRF	39	ExactMatch	57	420.795	0	0	-421.795
AS-tDR-007274			Asp-GTC-2-6	32	72	TCCTCGTTAGTATAGTGGTGAGTATCCCCGCCTGTCACGCGGGAGACCGGGGTTCGATTCCCCGACGGGGAGCCA	75	)))))))..))))........((((.))))).......(((((....))))).......((((((((((((....	CTGTCACGCGGGAGACCGGGGTTCGATTCCCCGACGGGGAG	i-tRF	41	ExactMatch	41	302.677	0	0	-303.677
AS-tDR-005857		tRF-37-EH623K7SIR3DR2M	Asp-GTC-2-6	37	73	TCCTCGTTAGTATAGTGGTGAGTATCCCCGCCTGTCACGCGGGAGACCGGGGTTCGATTCCCCGACGGGGAGCCA	75	)))))))..))))........((((.))))).......(((((....))))).......((((((((((((....	ACGCGGGAGACCGGGGTTCGATTCCCCGACGGGGAGC	i-tRF	37	ExactMatch	42	310.059	0	0	-311.059
AS-tDR-005859		tRF-39-EH623K7SIR3DR2I2	Asp-GTC-2-6	37	75	TCCTCGTTAGTATAGTGGTGAGTATCCCCGCCTGTCACGCGGGAGACCGGGGTTCGATTCCCCGACGGGGAGCCA	75	)))))))..))))........((((.))))).......(((((....))))).......((((((((((((....	ACGCGGGAGACCGGGGTTCGATTCCCCGACGGGGAGCCA	tiRNA-3	39	ExactMatch	61	450.324	0	0	-451.324
AS-tDR-007210			Asp-GTC-2-7	32	70	TCCTCGTTAGTATAGTGGTGAGTATCCCCGCCTGTCACGCGGGAGACCGGGGTTCGATTCCCCGACGGGGAGCCA	75	)))))))..))))........((((.))))).......(((((....))))).......((((((((((((....	CTGTCACGCGGGAGACCGGGGTTCGATTCCCCGACGGGG	i-tRF	39	ExactMatch	57	420.795	0	0	-421.795
AS-tDR-007274			Asp-GTC-2-7	32	72	TCCTCGTTAGTATAGTGGTGAGTATCCCCGCCTGTCACGCGGGAGACCGGGGTTCGATTCCCCGACGGGGAGCCA	75	)))))))..))))........((((.))))).......(((((....))))).......((((((((((((....	CTGTCACGCGGGAGACCGGGGTTCGATTCCCCGACGGGGAG	i-tRF	41	ExactMatch	41	302.677	0	0	-303.677
AS-tDR-005857		tRF-37-EH623K7SIR3DR2M	Asp-GTC-2-7	37	73	TCCTCGTTAGTATAGTGGTGAGTATCCCCGCCTGTCACGCGGGAGACCGGGGTTCGATTCCCCGACGGGGAGCCA	75	)))))))..))))........((((.))))).......(((((....))))).......((((((((((((....	ACGCGGGAGACCGGGGTTCGATTCCCCGACGGGGAGC	i-tRF	37	ExactMatch	42	310.059	0	0	-311.059
AS-tDR-005859		tRF-39-EH623K7SIR3DR2I2	Asp-GTC-2-7	37	75	TCCTCGTTAGTATAGTGGTGAGTATCCCCGCCTGTCACGCGGGAGACCGGGGTTCGATTCCCCGACGGGGAGCCA	75	)))))))..))))........((((.))))).......(((((....))))).......((((((((((((....	ACGCGGGAGACCGGGGTTCGATTCCCCGACGGGGAGCCA	tiRNA-3	39	ExactMatch	61	450.324	0	0	-451.324
AS-tDR-007210			Asp-GTC-2-8	32	70	TCCTCGTTAGTATAGTGGTGAGTATCCCCGCCTGTCACGCGGGAGACCGGGGTTCGATTCCCCGACGGGGAGCCA	75	)))))))..))))........((((.))))).......(((((....))))).......((((((((((((....	CTGTCACGCGGGAGACCGGGGTTCGATTCCCCGACGGGG	i-tRF	39	ExactMatch	57	420.795	0	0	-421.795
AS-tDR-007274			Asp-GTC-2-8	32	72	TCCTCGTTAGTATAGTGGTGAGTATCCCCGCCTGTCACGCGGGAGACCGGGGTTCGATTCCCCGACGGGGAGCCA	75	)))))))..))))........((((.))))).......(((((....))))).......((((((((((((....	CTGTCACGCGGGAGACCGGGGTTCGATTCCCCGACGGGGAG	i-tRF	41	ExactMatch	41	302.677	0	0	-303.677
AS-tDR-005857		tRF-37-EH623K7SIR3DR2M	Asp-GTC-2-8	37	73	TCCTCGTTAGTATAGTGGTGAGTATCCCCGCCTGTCACGCGGGAGACCGGGGTTCGATTCCCCGACGGGGAGCCA	75	)))))))..))))........((((.))))).......(((((....))))).......((((((((((((....	ACGCGGGAGACCGGGGTTCGATTCCCCGACGGGGAGC	i-tRF	37	ExactMatch	42	310.059	0	0	-311.059
AS-tDR-005859		tRF-39-EH623K7SIR3DR2I2	Asp-GTC-2-8	37	75	TCCTCGTTAGTATAGTGGTGAGTATCCCCGCCTGTCACGCGGGAGACCGGGGTTCGATTCCCCGACGGGGAGCCA	75	)))))))..))))........((((.))))).......(((((....))))).......((((((((((((....	ACGCGGGAGACCGGGGTTCGATTCCCCGACGGGGAGCCA	tiRNA-3	39	ExactMatch	61	450.324	0	0	-451.324
AS-tDR-007210			Asp-GTC-2-9	32	70	TCCTCGTTAGTATAGTGGTGAGTATCCCCGCCTGTCACGCGGGAGACCGGGGTTCGATTCCCCGACGGGGAGCCA	75	)))))))..))))........((((.))))).......(((((....))))).......((((((((((((....	CTGTCACGCGGGAGACCGGGGTTCGATTCCCCGACGGGG	i-tRF	39	ExactMatch	57	420.795	0	0	-421.795
AS-tDR-007274			Asp-GTC-2-9	32	72	TCCTCGTTAGTATAGTGGTGAGTATCCCCGCCTGTCACGCGGGAGACCGGGGTTCGATTCCCCGACGGGGAGCCA	75	)))))))..))))........((((.))))).......(((((....))))).......((((((((((((....	CTGTCACGCGGGAGACCGGGGTTCGATTCCCCGACGGGGAG	i-tRF	41	ExactMatch	41	302.677	0	0	-303.677
AS-tDR-005857		tRF-37-EH623K7SIR3DR2M	Asp-GTC-2-9	37	73	TCCTCGTTAGTATAGTGGTGAGTATCCCCGCCTGTCACGCGGGAGACCGGGGTTCGATTCCCCGACGGGGAGCCA	75	)))))))..))))........((((.))))).......(((((....))))).......((((((((((((....	ACGCGGGAGACCGGGGTTCGATTCCCCGACGGGGAGC	i-tRF	37	ExactMatch	42	310.059	0	0	-311.059
AS-tDR-005859		tRF-39-EH623K7SIR3DR2I2	Asp-GTC-2-9	37	75	TCCTCGTTAGTATAGTGGTGAGTATCCCCGCCTGTCACGCGGGAGACCGGGGTTCGATTCCCCGACGGGGAGCCA	75	)))))))..))))........((((.))))).......(((((....))))).......((((((((((((....	ACGCGGGAGACCGGGGTTCGATTCCCCGACGGGGAGCCA	tiRNA-3	39	ExactMatch	61	450.324	0	0	-451.324
AS-tDR-000098	3019a		Asp-ATC-chr6-103	58	75	GGGGGTATAGCTCAGTGGTAGAGAGTGTACTTATCATGCACGAGGTCTTGGGCTGATTCCCCAGTACCTCCACCA	75	)))))))...))).......(((..))).).......(.(((.....))))).......((((((((((((....	TCCCCAGTACCTCCACCA	tRF-3	18	ExactMatch	478	3528.77	73	1031.58	-3.41839
AS-tDR-010716			Asp-ATC-chr6-103	58	75	GGGGGTATAGCTCAGTGGTAGAGAGTGTACTTATCATGCACGAGGTCTTGGGCTGATTCCCCAGTACCTCCACCA	75	)))))))...))).......(((..))).).......(.(((.....))))).......((((((((((((....	TCCCCAGTACCTCCACCG	tRF-3	18	18A>G	115	848.972	0	0	-849.972
AS-tDR-009885			Asp-ATC-chr6-103	58	75	GGGGGTATAGCTCAGTGGTAGAGAGTGTACTTATCATGCACGAGGTCTTGGGCTGATTCCCCAGTACCTCCACCA	75	)))))))...))).......(((..))).).......(.(((.....))))).......((((((((((((....	TCCCCAGTACCTCCACCT	tRF-3	18	18A>T	17	125.5	0	0	-126.5
AS-tDR-007210			Asp-GTC-3-1	32	70	TCCTCGTTAGTATAGTGGTGAGTGTCCCCGTCTGTCACGCGGGAGACCGGGGTTCGATTCCCCGACGGGGAGCCA	75	)))))))..))))........((((.))))).......(((((....))))).......((((((((((((....	CTGTCACGCGGGAGACCGGGGTTCGATTCCCCGACGGGG	i-tRF	39	ExactMatch	57	420.795	0	0	-421.795
AS-tDR-007274			Asp-GTC-3-1	32	72	TCCTCGTTAGTATAGTGGTGAGTGTCCCCGTCTGTCACGCGGGAGACCGGGGTTCGATTCCCCGACGGGGAGCCA	75	)))))))..))))........((((.))))).......(((((....))))).......((((((((((((....	CTGTCACGCGGGAGACCGGGGTTCGATTCCCCGACGGGGAG	i-tRF	41	ExactMatch	41	302.677	0	0	-303.677
AS-tDR-005857		tRF-37-EH623K7SIR3DR2M	Asp-GTC-3-1	37	73	TCCTCGTTAGTATAGTGGTGAGTGTCCCCGTCTGTCACGCGGGAGACCGGGGTTCGATTCCCCGACGGGGAGCCA	75	)))))))..))))........((((.))))).......(((((....))))).......((((((((((((....	ACGCGGGAGACCGGGGTTCGATTCCCCGACGGGGAGC	i-tRF	37	ExactMatch	42	310.059	0	0	-311.059
AS-tDR-005859		tRF-39-EH623K7SIR3DR2I2	Asp-GTC-3-1	37	75	TCCTCGTTAGTATAGTGGTGAGTGTCCCCGTCTGTCACGCGGGAGACCGGGGTTCGATTCCCCGACGGGGAGCCA	75	)))))))..))))........((((.))))).......(((((....))))).......((((((((((((....	ACGCGGGAGACCGGGGTTCGATTCCCCGACGGGGAGCCA	tiRNA-3	39	ExactMatch	61	450.324	0	0	-451.324
AS-tDR-001303		tRF-32-QNR8VP94FQFYJ	Gly-TCC-2-1	1	32	GCGTTGGTGGTATAGTGGTGAGCATAGCTGCCTTCCAAGCAGTTGACCCGGGTTCGATTCCCGGCCAACGCACCA	75	)))))))..)).)........(.((.))))).......(((((....))))).......((((((((((((....	GCGTTGGTGGTATAGTGGTGAGCATAGCTGCC	tiRNA-5	32	ExactMatch	36	265.765	0	0	-266.765
AS-tDR-001303		tRF-32-QNR8VP94FQFYJ	Gly-TCC-2-2	1	32	GCGTTGGTGGTATAGTGGTGAGCATAGCTGCCTTCCAAGCAGTTGACCCGGGTTCGATTCCCGGCCAACGCACCA	75	)))))))..)).)........(.((.))))).......(((((....))))).......((((((((((((....	GCGTTGGTGGTATAGTGGTGAGCATAGCTGCC	tiRNA-5	32	ExactMatch	36	265.765	0	0	-266.765
AS-tDR-001303		tRF-32-QNR8VP94FQFYJ	Gly-TCC-2-3	1	32	GCGTTGGTGGTATAGTGGTGAGCATAGCTGCCTTCCAAGCAGTTGACCCGGGTTCGATTCCCGGCCAACGCACCA	75	)))))))..)).)........(.((.))))).......(((((....))))).......((((((((((((....	GCGTTGGTGGTATAGTGGTGAGCATAGCTGCC	tiRNA-5	32	ExactMatch	36	265.765	0	0	-266.765
AS-tDR-001303		tRF-32-QNR8VP94FQFYJ	Gly-TCC-2-4	1	32	GCGTTGGTGGTATAGTGGTGAGCATAGCTGCCTTCCAAGCAGTTGACCCGGGTTCGATTCCCGGCCAACGCACCA	75	)))))))..)).)........(.((.))))).......(((((....))))).......((((((((((((....	GCGTTGGTGGTATAGTGGTGAGCATAGCTGCC	tiRNA-5	32	ExactMatch	36	265.765	0	0	-266.765
AS-tDR-001303		tRF-32-QNR8VP94FQFYJ	Gly-TCC-2-5	1	32	GCGTTGGTGGTATAGTGGTGAGCATAGCTGCCTTCCAAGCAGTTGACCCGGGTTCGATTCCCGGCCAACGCACCA	75	)))))))..)).)........(.((.))))).......(((((....))))).......((((((((((((....	GCGTTGGTGGTATAGTGGTGAGCATAGCTGCC	tiRNA-5	32	ExactMatch	36	265.765	0	0	-266.765
AS-tDR-001303		tRF-32-QNR8VP94FQFYJ	Gly-TCC-2-6	1	32	GCGTTGGTGGTATAGTGGTGAGCATAGCTGCCTTCCAAGCAGTTGACCCGGGTTCGATTCCCGGCCAACGCACCA	75	)))))))..)).)........(.((.))))).......(((((....))))).......((((((((((((....	GCGTTGGTGGTATAGTGGTGAGCATAGCTGCC	tiRNA-5	32	ExactMatch	36	265.765	0	0	-266.765
AS-tDR-007246			Gln-TTG-4-1	1	29	GGTCCCATGGTGTAATGGTTAGCACTCTGGGCTTTGAATCCAGCAATCCGAGTTCGAATCTTGGTGGGACCTCCA	75	)))))))..))))........((((.))))).......(((((....))))).......((((((((((((....	GGTCCCATGGTGTAATGGTTAGCACTCTA	tRF-5	29	29G>A	28	206.706	0	0	-207.706
AS-tDR-000530		tRF-29-RRJ89O9NF5JP	Gln-TTG-4-1	1	29	GGTCCCATGGTGTAATGGTTAGCACTCTGGGCTTTGAATCCAGCAATCCGAGTTCGAATCTTGGTGGGACCTCCA	75	)))))))..))))........((((.))))).......(((((....))))).......((((((((((((....	GGTCCCATGGTGTAATGGTTAGCACTCTG	tRF-5	29	ExactMatch	172	1269.77	37	522.857	-2.42579
AS-tDR-002329		tRF-18-SERXPIDP	Gln-TTG-4-1	12	29	GGTCCCATGGTGTAATGGTTAGCACTCTGGGCTTTGAATCCAGCAATCCGAGTTCGAATCTTGGTGGGACCTCCA	75	)))))))..))))........((((.))))).......(((((....))))).......((((((((((((....	GTAATGGTTAGCACTCTG	i-tRF	18	ExactMatch	24	177.177	0	0	-178.177
AS-tDR-002338		tRF-17-U47P29P	Gln-TTG-4-1	13	29	GGTCCCATGGTGTAATGGTTAGCACTCTGGGCTTTGAATCCAGCAATCCGAGTTCGAATCTTGGTGGGACCTCCA	75	)))))))..))))........((((.))))).......(((((....))))).......((((((((((((....	TAATGGTTAGCACTCTG	i-tRF	17	ExactMatch	60	442.942	12	169.575	-2.60261
AS-tDR-010691			Thr-TGT-6-1	59	75	GGCTCCATAGCTCAGGGGTTAGAGCACTGGTCTTGTAAACCAGGGTCGCGAGTTCAAATCTCGCTGGGGCCTCCA	75	)))))))..))))........((((.))))).......(((((....))))).......((((((((((((....	TCTCGCTGGGGCCTCCG	tRF-3	17	17A>G	24	177.177	0	0	-178.177
AS-tDR-006249		tRF-16-K8KDP1B	Gly-TCC-1-1	60	75	GCGTTGGTGGTATAGTGGTTAGCATAGCTGCCTTCCAAGCAGTTGACCCGGGTTCGATTCCCGGCCAACGCACCA	75	)))))))..)).)........(.((.))))).......(((((....))))).......((((((((((((....	CCCGGCCAACGCACCA	tRF-3	16	ExactMatch	17	125.5	0	0	-126.5
AS-tDR-006249		tRF-16-K8KDP1B	Gly-TCC-3-1	60	75	GCGTTGGTGGTATAGTGGTAAGCATAGCTGCCTTCCAAGCAGTTGACCCGGGTTCGATTCCCGGCCAACGCACCA	75	)))))))..)).)........(.((.))))).......(((((....))))).......((((((((((((....	CCCGGCCAACGCACCA	tRF-3	16	ExactMatch	17	125.5	0	0	-126.5
AS-tDR-003634		tRF-17-V47PU9P	His-GTG-2-1	13	29	GCCATGATCGTATAGTGGTTAGTACTCTGCGCTGTGGCCGCAGCAACCTCGGTTCGAATCCGAGTCACGGCACCA	75	))).)))..))))........((((.))))).......(((((....))))).......((((((((.(((....	TAGTGGTTAGTACTCTG	i-tRF	17	ExactMatch	18	132.883	0	0	-133.883
AS-tDR-003636		tRF-19-V47PU9J8	His-GTG-2-1	13	31	GCCATGATCGTATAGTGGTTAGTACTCTGCGCTGTGGCCGCAGCAACCTCGGTTCGAATCCGAGTCACGGCACCA	75	))).)))..))))........((((.))))).......(((((....))))).......((((((((.(((....	TAGTGGTTAGTACTCTGCG	i-tRF	19	ExactMatch	20	147.647	0	0	-148.647
AS-tDR-010711			nmt-tRNA-Gln-TTG-7-1	43	59	TAGGACGTGGTGTGATAGGTAGCATGGAGAATTTTGGATTCTCAGGGATGGGTTCAATTCCTATAGTCCTAGCCA	75	))))))...))))........((((.))))).......(((((....))))).......(((((.((((((....	CAGGGATGGGTTCGATT	i-tRF	17	14A>G	21	155.03	0	0	-156.03
AS-tDR-010711			nmt-tRNA-Gln-TTG-9-1	43	59	TAGGACGTGGTGTGATAGGTAGCACGGAGAATTTTGGATTCTCAGGGATGGGTTCAATTCCTGTAGTTCTAGCCA	75	))))))...))))........((((.))))).......(((((....))))).......(((((.((((((....	CAGGGATGGGTTCGATT	i-tRF	17	14A>G	21	155.03	0	0	-156.03
AS-tDR-009298			Gly-CCC-1-1	1	32	GCATTGGTGGTTCAGTGGTAGAATTCTCGCCTCCCACGCGGGAGACCCGGGTTCAATTCCCGGCCAATGCACCA	74	)))))))..)))).......((((.))))).......(((((....))))).......((((((((((((....	GCATTGGTGGTTCAGTGGTAGAATTCTCGCCG	tiRNA-5	32	32T>G	1818	13421.1	115	1625.1	-8.2542
AS-tDR-009298			Gly-CCC-1-2	1	32	GCATTGGTGGTTCAGTGGTAGAATTCTCGCCTCCCACGCGGGAGACCCGGGTTCAATTCCCGGCCAATGCACCA	74	)))))))..)))).......((((.))))).......(((((....))))).......((((((((((((....	GCATTGGTGGTTCAGTGGTAGAATTCTCGCCG	tiRNA-5	32	32T>G	1818	13421.1	115	1625.1	-8.2542
AS-tDR-000658		tRF-28-P4R8YP9LOND5	Gly-GCC-1-1	1	28	GCATGGGTGGTTCAGTGGTAGAATTCTCGCCTGCCACGCGGGAGGCCCGGGTTCGATTCCCGGCCCATGCACCA	74	)))))))..)))).......((((.))))).......(((((....))))).......((((((((((((....	GCATGGGTGGTTCAGTGGTAGAATTCTC	tRF-5	28	ExactMatch	381	2812.68	52	734.827	-3.82384
AS-tDR-000659		tRF-29-P4R8YP9LONHK	Gly-GCC-1-1	1	29	GCATGGGTGGTTCAGTGGTAGAATTCTCGCCTGCCACGCGGGAGGCCCGGGTTCGATTCCCGGCCCATGCACCA	74	)))))))..)))).......((((.))))).......(((((....))))).......((((((((((((....	GCATGGGTGGTTCAGTGGTAGAATTCTCG	tRF-5	29	ExactMatch	423	3122.74	67	946.796	-3.29579
AS-tDR-000009	5003c		Gly-GCC-1-1	1	31	GCATGGGTGGTTCAGTGGTAGAATTCTCGCCTGCCACGCGGGAGGCCCGGGTTCGATTCCCGGCCCATGCACCA	74	)))))))..)))).......((((.))))).......(((((....))))).......((((((((((((....	GCATGGGTGGTTCAGTGGTAGAATTCTCGCC	tiRNA-5	31	ExactMatch	1609	11878.2	207	2925.17	-4.05964
AS-tDR-007328			Gly-GCC-1-1	1	31	GCATGGGTGGTTCAGTGGTAGAATTCTCGCCTGCCACGCGGGAGGCCCGGGTTCGATTCCCGGCCCATGCACCA	74	)))))))..)))).......((((.))))).......(((((....))))).......((((((((((((....	GCATGGGTGGTTCAGTGGTAGAATTCTCGCT	tiRNA-5	31	31C>T	911	6725.33	106	1497.92	-4.48747
AS-tDR-001289		tRF-32-P4R8YP9LON4V3	Gly-GCC-1-1	1	32	GCATGGGTGGTTCAGTGGTAGAATTCTCGCCTGCCACGCGGGAGGCCCGGGTTCGATTCCCGGCCCATGCACCA	74	)))))))..)))).......((((.))))).......(((((....))))).......((((((((((((....	GCATGGGTGGTTCAGTGGTAGAATTCTCGCCT	tiRNA-5	32	ExactMatch	966	7131.36	125	1766.41	-4.03549
AS-tDR-000658		tRF-28-P4R8YP9LOND5	Gly-GCC-1-2	1	28	GCATGGGTGGTTCAGTGGTAGAATTCTCGCCTGCCACGCGGGAGGCCCGGGTTCGATTCCCGGCCCATGCACCA	74	)))))))..)))).......((((.))))).......(((((....))))).......((((((((((((....	GCATGGGTGGTTCAGTGGTAGAATTCTC	tRF-5	28	ExactMatch	381	2812.68	52	734.827	-3.82384
AS-tDR-000659		tRF-29-P4R8YP9LONHK	Gly-GCC-1-2	1	29	GCATGGGTGGTTCAGTGGTAGAATTCTCGCCTGCCACGCGGGAGGCCCGGGTTCGATTCCCGGCCCATGCACCA	74	)))))))..)))).......((((.))))).......(((((....))))).......((((((((((((....	GCATGGGTGGTTCAGTGGTAGAATTCTCG	tRF-5	29	ExactMatch	423	3122.74	67	946.796	-3.29579
AS-tDR-000009	5003c		Gly-GCC-1-2	1	31	GCATGGGTGGTTCAGTGGTAGAATTCTCGCCTGCCACGCGGGAGGCCCGGGTTCGATTCCCGGCCCATGCACCA	74	)))))))..)))).......((((.))))).......(((((....))))).......((((((((((((....	GCATGGGTGGTTCAGTGGTAGAATTCTCGCC	tiRNA-5	31	ExactMatch	1609	11878.2	207	2925.17	-4.05964
AS-tDR-007328			Gly-GCC-1-2	1	31	GCATGGGTGGTTCAGTGGTAGAATTCTCGCCTGCCACGCGGGAGGCCCGGGTTCGATTCCCGGCCCATGCACCA	74	)))))))..)))).......((((.))))).......(((((....))))).......((((((((((((....	GCATGGGTGGTTCAGTGGTAGAATTCTCGCT	tiRNA-5	31	31C>T	911	6725.33	106	1497.92	-4.48747
AS-tDR-001289		tRF-32-P4R8YP9LON4V3	Gly-GCC-1-2	1	32	GCATGGGTGGTTCAGTGGTAGAATTCTCGCCTGCCACGCGGGAGGCCCGGGTTCGATTCCCGGCCCATGCACCA	74	)))))))..)))).......((((.))))).......(((((....))))).......((((((((((((....	GCATGGGTGGTTCAGTGGTAGAATTCTCGCCT	tiRNA-5	32	ExactMatch	966	7131.36	125	1766.41	-4.03549
AS-tDR-000658		tRF-28-P4R8YP9LOND5	Gly-GCC-1-3	1	28	GCATGGGTGGTTCAGTGGTAGAATTCTCGCCTGCCACGCGGGAGGCCCGGGTTCGATTCCCGGCCCATGCACCA	74	)))))))..)))).......((((.))))).......(((((....))))).......((((((((((((....	GCATGGGTGGTTCAGTGGTAGAATTCTC	tRF-5	28	ExactMatch	381	2812.68	52	734.827	-3.82384
AS-tDR-000659		tRF-29-P4R8YP9LONHK	Gly-GCC-1-3	1	29	GCATGGGTGGTTCAGTGGTAGAATTCTCGCCTGCCACGCGGGAGGCCCGGGTTCGATTCCCGGCCCATGCACCA	74	)))))))..)))).......((((.))))).......(((((....))))).......((((((((((((....	GCATGGGTGGTTCAGTGGTAGAATTCTCG	tRF-5	29	ExactMatch	423	3122.74	67	946.796	-3.29579
AS-tDR-000009	5003c		Gly-GCC-1-3	1	31	GCATGGGTGGTTCAGTGGTAGAATTCTCGCCTGCCACGCGGGAGGCCCGGGTTCGATTCCCGGCCCATGCACCA	74	)))))))..)))).......((((.))))).......(((((....))))).......((((((((((((....	GCATGGGTGGTTCAGTGGTAGAATTCTCGCC	tiRNA-5	31	ExactMatch	1609	11878.2	207	2925.17	-4.05964
AS-tDR-007328			Gly-GCC-1-3	1	31	GCATGGGTGGTTCAGTGGTAGAATTCTCGCCTGCCACGCGGGAGGCCCGGGTTCGATTCCCGGCCCATGCACCA	74	)))))))..)))).......((((.))))).......(((((....))))).......((((((((((((....	GCATGGGTGGTTCAGTGGTAGAATTCTCGCT	tiRNA-5	31	31C>T	911	6725.33	106	1497.92	-4.48747
AS-tDR-001289		tRF-32-P4R8YP9LON4V3	Gly-GCC-1-3	1	32	GCATGGGTGGTTCAGTGGTAGAATTCTCGCCTGCCACGCGGGAGGCCCGGGTTCGATTCCCGGCCCATGCACCA	74	)))))))..)))).......((((.))))).......(((((....))))).......((((((((((((....	GCATGGGTGGTTCAGTGGTAGAATTCTCGCCT	tiRNA-5	32	ExactMatch	966	7131.36	125	1766.41	-4.03549
AS-tDR-000658		tRF-28-P4R8YP9LOND5	Gly-GCC-1-4	1	28	GCATGGGTGGTTCAGTGGTAGAATTCTCGCCTGCCACGCGGGAGGCCCGGGTTCGATTCCCGGCCCATGCACCA	74	)))))))..)))).......((((.))))).......(((((....))))).......((((((((((((....	GCATGGGTGGTTCAGTGGTAGAATTCTC	tRF-5	28	ExactMatch	381	2812.68	52	734.827	-3.82384
AS-tDR-000659		tRF-29-P4R8YP9LONHK	Gly-GCC-1-4	1	29	GCATGGGTGGTTCAGTGGTAGAATTCTCGCCTGCCACGCGGGAGGCCCGGGTTCGATTCCCGGCCCATGCACCA	74	)))))))..)))).......((((.))))).......(((((....))))).......((((((((((((....	GCATGGGTGGTTCAGTGGTAGAATTCTCG	tRF-5	29	ExactMatch	423	3122.74	67	946.796	-3.29579
AS-tDR-000009	5003c		Gly-GCC-1-4	1	31	GCATGGGTGGTTCAGTGGTAGAATTCTCGCCTGCCACGCGGGAGGCCCGGGTTCGATTCCCGGCCCATGCACCA	74	)))))))..)))).......((((.))))).......(((((....))))).......((((((((((((....	GCATGGGTGGTTCAGTGGTAGAATTCTCGCC	tiRNA-5	31	ExactMatch	1609	11878.2	207	2925.17	-4.05964
AS-tDR-007328			Gly-GCC-1-4	1	31	GCATGGGTGGTTCAGTGGTAGAATTCTCGCCTGCCACGCGGGAGGCCCGGGTTCGATTCCCGGCCCATGCACCA	74	)))))))..)))).......((((.))))).......(((((....))))).......((((((((((((....	GCATGGGTGGTTCAGTGGTAGAATTCTCGCT	tiRNA-5	31	31C>T	911	6725.33	106	1497.92	-4.48747
AS-tDR-001289		tRF-32-P4R8YP9LON4V3	Gly-GCC-1-4	1	32	GCATGGGTGGTTCAGTGGTAGAATTCTCGCCTGCCACGCGGGAGGCCCGGGTTCGATTCCCGGCCCATGCACCA	74	)))))))..)))).......((((.))))).......(((((....))))).......((((((((((((....	GCATGGGTGGTTCAGTGGTAGAATTCTCGCCT	tiRNA-5	32	ExactMatch	966	7131.36	125	1766.41	-4.03549
AS-tDR-000658		tRF-28-P4R8YP9LOND5	Gly-GCC-1-5	1	28	GCATGGGTGGTTCAGTGGTAGAATTCTCGCCTGCCACGCGGGAGGCCCGGGTTCGATTCCCGGCCCATGCACCA	74	)))))))..)))).......((((.))))).......(((((....))))).......((((((((((((....	GCATGGGTGGTTCAGTGGTAGAATTCTC	tRF-5	28	ExactMatch	381	2812.68	52	734.827	-3.82384
AS-tDR-000659		tRF-29-P4R8YP9LONHK	Gly-GCC-1-5	1	29	GCATGGGTGGTTCAGTGGTAGAATTCTCGCCTGCCACGCGGGAGGCCCGGGTTCGATTCCCGGCCCATGCACCA	74	)))))))..)))).......((((.))))).......(((((....))))).......((((((((((((....	GCATGGGTGGTTCAGTGGTAGAATTCTCG	tRF-5	29	ExactMatch	423	3122.74	67	946.796	-3.29579
AS-tDR-000009	5003c		Gly-GCC-1-5	1	31	GCATGGGTGGTTCAGTGGTAGAATTCTCGCCTGCCACGCGGGAGGCCCGGGTTCGATTCCCGGCCCATGCACCA	74	)))))))..)))).......((((.))))).......(((((....))))).......((((((((((((....	GCATGGGTGGTTCAGTGGTAGAATTCTCGCC	tiRNA-5	31	ExactMatch	1609	11878.2	207	2925.17	-4.05964
AS-tDR-007328			Gly-GCC-1-5	1	31	GCATGGGTGGTTCAGTGGTAGAATTCTCGCCTGCCACGCGGGAGGCCCGGGTTCGATTCCCGGCCCATGCACCA	74	)))))))..)))).......((((.))))).......(((((....))))).......((((((((((((....	GCATGGGTGGTTCAGTGGTAGAATTCTCGCT	tiRNA-5	31	31C>T	911	6725.33	106	1497.92	-4.48747
AS-tDR-001289		tRF-32-P4R8YP9LON4V3	Gly-GCC-1-5	1	32	GCATGGGTGGTTCAGTGGTAGAATTCTCGCCTGCCACGCGGGAGGCCCGGGTTCGATTCCCGGCCCATGCACCA	74	)))))))..)))).......((((.))))).......(((((....))))).......((((((((((((....	GCATGGGTGGTTCAGTGGTAGAATTCTCGCCT	tiRNA-5	32	ExactMatch	966	7131.36	125	1766.41	-4.03549
AS-tDR-008337			Lys-CTT-11-1	12	28	CTGCAGCTAGCTCAGTCGGTAGAGCATGAGACTCTTAATCTCAGGGTCATGGGTTCGTGCCCCATGTTGGGCCA	74	)..))))..))))........((((.))))).......(((((.....))))).......((((((((((....	TCAGTCGGTAGAGCATG	i-tRF	17	ExactMatch	95	701.324	14	197.838	-3.53214
AS-tDR-004118		tRF-17-W3FJI01	Lys-CTT-11-1	16	32	CTGCAGCTAGCTCAGTCGGTAGAGCATGAGACTCTTAATCTCAGGGTCATGGGTTCGTGCCCCATGTTGGGCCA	74	)..))))..))))........((((.))))).......(((((.....))))).......((((((((((....	TCGGTAGAGCATGAGAC	i-tRF	17	ExactMatch	147	1085.21	38	536.989	-2.01902
AS-tDR-007304			Glu-TTC-9-1	1	33	GCAATGGTGGTTCAGTGGTAGAATTCTCGCCTTTCACACAGGAGACCCGGGTTCAATTCCTGACCCATGTACCA	74	)))..))..)))).......((((.)).).........(.((.....)))).......((((.((..(((....	GCATTGGTGGTTCAGTGGTAGAATTCTCGCCTT	tiRNA-5	33	4A>T	248	1830.83	30	423.938	-4.3108
AS-tDR-007327			Val-CAC-8-1	1	34	GCACTGGTGGTTCAGTGGTAGAATTCTCGCCTCACACGCGGGACACCCGGGTTCAATTCCCGGTCAAGGCACCA	74	))..)))..)))).......((((.))))).......(((((....))))).......((((((((..((....	GCATTGGTGGTTCAGTGGTAGAATTCTCGCCTCA	tiRNA-5	34	4C>T	38	280.53	0	0	-281.53
AS-tDR-007371			Gly-CCC-4-1	1	31	GCGTTGGTGGTTTAGTGGTAGAATTCTCGCCTCCCATGCGGGAGACCCGGGTTCAATTCCCGGCCACTGCACCA	74	))).)))..)))).......((((.))))).......(((((....))))).......((((((((.(((....	GCGTTGGTGGTTCAGTGGTAGAATTCTCGCC	tiRNA-5	31	13T>C	36	265.765	0	0	-266.765
AS-tDR-003154		tRF-19-9LON4VHJ	Gly-CCC-chr1-16	16	34	GCGTTGGCAGTTCAGTGGTAGAATTCTCGCCTCCCACCCGGGAGACCTGGATTCCATTTCCGGCAAATGCACCA	74	))))).)..)))).......((((.)))).........((((....))))).......((((((.(((((....	TGGTAGAATTCTCGCCTCC	i-tRF	19	ExactMatch	21	155.03	0	0	-156.03
AS-tDR-003154		tRF-19-9LON4VHJ	Gly-CCC-chr1-19	16	34	GCGTTGGCAGTTCAGTGGTAGAATTCTCGCCTCCCACCCGGGAGACCTGGATTCCATTTCCGGCAAATGCACCA	74	))))).)..)))).......((((.)))).........((((....))))).......((((((.(((((....	TGGTAGAATTCTCGCCTCC	i-tRF	19	ExactMatch	21	155.03	0	0	-156.03
AS-tDR-007303			Gly-GCC-4-1	1	28	GCATAGGTGGTTCAGTGGTAGAATTCTTGCCTGCCACGCAGGAGGCCCAGGTTTGATTCCTGGCCCATGCACCA	74	)))).))..)))).......((((.))))).......(((((....))))).......(((((((.((((....	GCATGGGTGGTTCAGTGGTAGAATTCTT	tRF-5	28	5A>G	69	509.383	14	197.838	-2.56683
AS-tDR-008242			Gly-GCC-4-1	8	23	GCATAGGTGGTTCAGTGGTAGAATTCTTGCCTGCCACGCAGGAGGCCCAGGTTTGATTCCTGGCCCATGCACCA	74	)))).))..)))).......((((.))))).......(((((....))))).......(((((((.((((....	TGGTTCAGTGGTAGAA	i-tRF	16	ExactMatch	28	206.706	0	0	-207.706
AS-tDR-003154		tRF-19-9LON4VHJ	Gly-CCC-3-1	16	34	GCATTGGTGGTTCAATGGTAGAATTCTCGCCTCCCACGCAGGAGACCCAGGTTCGATTCCTGGCCAATGCACCA	74	)))))))..)))).......((((.)).)).......((.((....))))).......((((((((((((....	TGGTAGAATTCTCGCCTCC	i-tRF	19	ExactMatch	21	155.03	0	0	-156.03
AS-tDR-001283		tRF-32-Q1Q89P9L8422Q	Gly-CCC-2-1	1	32	GCGCCGCTGGTGTAGTGGTATCATGCAAGATTCCCATTCTTGCGACCCGGGTTCGATTCCCGGGCGGCGCACCA	74	)))))))..))).........(((.))))).......(((((....))))).......((((((((((((....	GCGCCGCTGGTGTAGTGGTATCATGCAAGATT	tiRNA-5	32	ExactMatch	73	538.912	19	268.494	-2.00343
AS-tDR-001284		tRF-33-Q1Q89P9L842205	Gly-CCC-2-1	1	33	GCGCCGCTGGTGTAGTGGTATCATGCAAGATTCCCATTCTTGCGACCCGGGTTCGATTCCCGGGCGGCGCACCA	74	)))))))..))).........(((.))))).......(((((....))))).......((((((((((((....	GCGCCGCTGGTGTAGTGGTATCATGCAAGATTC	tiRNA-5	33	ExactMatch	153	1129.5	0	0	-1130.5
AS-tDR-008104			Gly-CCC-2-1	1	33	GCGCCGCTGGTGTAGTGGTATCATGCAAGATTCCCATTCTTGCGACCCGGGTTCGATTCCCGGGCGGCGCACCA	74	)))))))..))).........(((.))))).......(((((....))))).......((((((((((((....	GCGCCGCTGGTGTAGTGGTATCATGCAAGATTT	tiRNA-5	33	33C>T	32	236.236	0	0	-237.236
AS-tDR-008138			Gly-CCC-2-1	1	51	GCGCCGCTGGTGTAGTGGTATCATGCAAGATTCCCATTCTTGCGACCCGGGTTCGATTCCCGGGCGGCGCACCA	74	)))))))..))).........(((.))))).......(((((....))))).......((((((((((((....	GCGCCGCTGGTGTAGTGGTATCATGCAAGATTCCCATTCTTGCGACCCGGG	tRF-5	51	ExactMatch	43	317.442	0	0	-318.442
AS-tDR-008077			Gly-CCC-2-1	36	74	GCGCCGCTGGTGTAGTGGTATCATGCAAGATTCCCATTCTTGCGACCCGGGTTCGATTCCCGGGCGGCGCACCA	74	)))))))..))).........(((.))))).......(((((....))))).......((((((((((((....	ATTCTTGCGACCCGGGTTCGTTTCCCGGGCGGCGCACCA	tiRNA-3	39	21A>T	92	679.177	14	197.838	-3.42076
AS-tDR-001283		tRF-32-Q1Q89P9L8422Q	Gly-CCC-2-2	1	32	GCGCCGCTGGTGTAGTGGTATCATGCAAGATTCCCATTCTTGCGACCCGGGTTCGATTCCCGGGCGGCGCACCA	74	)))))))..))).........(((.))))).......(((((....))))).......((((((((((((....	GCGCCGCTGGTGTAGTGGTATCATGCAAGATT	tiRNA-5	32	ExactMatch	73	538.912	19	268.494	-2.00343
AS-tDR-001284		tRF-33-Q1Q89P9L842205	Gly-CCC-2-2	1	33	GCGCCGCTGGTGTAGTGGTATCATGCAAGATTCCCATTCTTGCGACCCGGGTTCGATTCCCGGGCGGCGCACCA	74	)))))))..))).........(((.))))).......(((((....))))).......((((((((((((....	GCGCCGCTGGTGTAGTGGTATCATGCAAGATTC	tiRNA-5	33	ExactMatch	153	1129.5	0	0	-1130.5
AS-tDR-008104			Gly-CCC-2-2	1	33	GCGCCGCTGGTGTAGTGGTATCATGCAAGATTCCCATTCTTGCGACCCGGGTTCGATTCCCGGGCGGCGCACCA	74	)))))))..))).........(((.))))).......(((((....))))).......((((((((((((....	GCGCCGCTGGTGTAGTGGTATCATGCAAGATTT	tiRNA-5	33	33C>T	32	236.236	0	0	-237.236
AS-tDR-008138			Gly-CCC-2-2	1	51	GCGCCGCTGGTGTAGTGGTATCATGCAAGATTCCCATTCTTGCGACCCGGGTTCGATTCCCGGGCGGCGCACCA	74	)))))))..))).........(((.))))).......(((((....))))).......((((((((((((....	GCGCCGCTGGTGTAGTGGTATCATGCAAGATTCCCATTCTTGCGACCCGGG	tRF-5	51	ExactMatch	43	317.442	0	0	-318.442
AS-tDR-008077			Gly-CCC-2-2	36	74	GCGCCGCTGGTGTAGTGGTATCATGCAAGATTCCCATTCTTGCGACCCGGGTTCGATTCCCGGGCGGCGCACCA	74	)))))))..))).........(((.))))).......(((((....))))).......((((((((((((....	ATTCTTGCGACCCGGGTTCGTTTCCCGGGCGGCGCACCA	tiRNA-3	39	21A>T	92	679.177	14	197.838	-3.42076
AS-tDR-007329			Lys-CTT-12-1	30	50	CCAGCATGTCTCAGTCGGTATAGTGTGAGACTCTTAATCTCAGGGTCGTGGGTTCAAGCCCCACATTGGGCCA	73	)))).....))..........((..))))).......(((((.....))))).......(((((.((((....	ACTCTTAATCTCAGGGTCGTG	i-tRF	21	ExactMatch	38	280.53	0	0	-281.53
AS-tDR-008595			Lys-CTT-12-1	31	50	CCAGCATGTCTCAGTCGGTATAGTGTGAGACTCTTAATCTCAGGGTCGTGGGTTCAAGCCCCACATTGGGCCA	73	)))).....))..........((..))))).......(((((.....))))).......(((((.((((....	CTCTTAATCTCAGGGTCGTG	i-tRF	20	ExactMatch	32	236.236	0	0	-237.236
AS-tDR-007312			Und-NNN-4-1	1	29	TCCCTGGTAGTCTAGTGGTTAGGATTCCGCGCTCGCCATCACGACCCGGGTTCGATTCCTGGTCAGGGAACCA	73	)))))))..))))........((((...)))..(((.........))))).......((((((((((((....	TCCCTGGTGGTCTAGTGGTTAGGATTCCG	tRF-5	29	9A>G	30	221.471	0	0	-222.471
AS-tDR-001418		tRF-31-ROD8N0X0JYOYE	Tyr-GTA-chr1-127	1	31	GGTAAAATGGCTGAGTGAAGCATTGGACTGTAAATCTAAAGACAGGGGTTAAGCCTCTTTTTACCACCA	69	)))))))..)))......(((.))))).......(((((....))))).....((((((((((((....	GGTAAAATGGCTGAGTGAAGCATTGGACTGT	tiRNA-5	31	ExactMatch	71	524.148	0	0	-525.148
AS-tDR-001080		tRF-32-ROD8N0X0JYOYO	Tyr-GTA-chr1-127	1	32	GGTAAAATGGCTGAGTGAAGCATTGGACTGTAAATCTAAAGACAGGGGTTAAGCCTCTTTTTACCACCA	69	)))))))..)))......(((.))))).......(((((....))))).....((((((((((((....	GGTAAAATGGCTGAGTGAAGCATTGGACTGTA	tiRNA-5	32	ExactMatch	282	2081.83	21	296.757	-6.99506
AS-tDR-008198			Tyr-GTA-chr1-127	1	32	GGTAAAATGGCTGAGTGAAGCATTGGACTGTAAATCTAAAGACAGGGGTTAAGCCTCTTTTTACCACCA	69	)))))))..)))......(((.))))).......(((((....))))).....((((((((((((....	GGTAAAATTGCTGAGTGAAGCATTGGACTGTA	tiRNA-5	32	9G>T	70	516.765	9	127.182	-4.03931
AS-tDR-007670			Tyr-GTA-chr1-127	1	51	GGTAAAATGGCTGAGTGAAGCATTGGACTGTAAATCTAAAGACAGGGGTTAAGCCTCTTTTTACCACCA	69	)))))))..)))......(((.))))).......(((((....))))).....((((((((((((....	GGTAAAATGGCTGAGTGAAGCATTGGACTGTAAATCTAAAGACAGGGGTTA	tRF-5	51	ExactMatch	197	1454.33	16	226.1	-6.40829
AS-tDR-005208		tRF-19-54DFZ2HN	Tyr-GTA-chr1-127	13	31	GGTAAAATGGCTGAGTGAAGCATTGGACTGTAAATCTAAAGACAGGGGTTAAGCCTCTTTTTACCACCA	69	)))))))..)))......(((.))))).......(((((....))))).....((((((((((((....	GAGTGAAGCATTGGACTGT	i-tRF	19	ExactMatch	55	406.03	10	141.313	-2.86011
AS-tDR-005209		tRF-20-54DFZ2NL	Tyr-GTA-chr1-127	13	32	GGTAAAATGGCTGAGTGAAGCATTGGACTGTAAATCTAAAGACAGGGGTTAAGCCTCTTTTTACCACCA	69	)))))))..)))......(((.))))).......(((((....))))).....((((((((((((....	GAGTGAAGCATTGGACTGTA	i-tRF	20	ExactMatch	80	590.589	19	268.494	-2.19518
AS-tDR-001418		tRF-31-ROD8N0X0JYOYE	Tyr-GTA-chr21-2	1	31	GGTAAAATGGCTGAGTGAAGCATTGGACTGTAAATCTAAAGACAGGGGTTAAGCCTCTTTTTACCACCA	69	)))))))..)))......(((.))))).......(((((....))))).....((((((((((((....	GGTAAAATGGCTGAGTGAAGCATTGGACTGT	tiRNA-5	31	ExactMatch	71	524.148	0	0	-525.148
AS-tDR-001080		tRF-32-ROD8N0X0JYOYO	Tyr-GTA-chr21-2	1	32	GGTAAAATGGCTGAGTGAAGCATTGGACTGTAAATCTAAAGACAGGGGTTAAGCCTCTTTTTACCACCA	69	)))))))..)))......(((.))))).......(((((....))))).....((((((((((((....	GGTAAAATGGCTGAGTGAAGCATTGGACTGTA	tiRNA-5	32	ExactMatch	282	2081.83	21	296.757	-6.99506
AS-tDR-008198			Tyr-GTA-chr21-2	1	32	GGTAAAATGGCTGAGTGAAGCATTGGACTGTAAATCTAAAGACAGGGGTTAAGCCTCTTTTTACCACCA	69	)))))))..)))......(((.))))).......(((((....))))).....((((((((((((....	GGTAAAATTGCTGAGTGAAGCATTGGACTGTA	tiRNA-5	32	9G>T	70	516.765	9	127.182	-4.03931
AS-tDR-007670			Tyr-GTA-chr21-2	1	51	GGTAAAATGGCTGAGTGAAGCATTGGACTGTAAATCTAAAGACAGGGGTTAAGCCTCTTTTTACCACCA	69	)))))))..)))......(((.))))).......(((((....))))).....((((((((((((....	GGTAAAATGGCTGAGTGAAGCATTGGACTGTAAATCTAAAGACAGGGGTTA	tRF-5	51	ExactMatch	197	1454.33	16	226.1	-6.40829
AS-tDR-005208		tRF-19-54DFZ2HN	Tyr-GTA-chr21-2	13	31	GGTAAAATGGCTGAGTGAAGCATTGGACTGTAAATCTAAAGACAGGGGTTAAGCCTCTTTTTACCACCA	69	)))))))..)))......(((.))))).......(((((....))))).....((((((((((((....	GAGTGAAGCATTGGACTGT	i-tRF	19	ExactMatch	55	406.03	10	141.313	-2.86011
AS-tDR-005209		tRF-20-54DFZ2NL	Tyr-GTA-chr21-2	13	32	GGTAAAATGGCTGAGTGAAGCATTGGACTGTAAATCTAAAGACAGGGGTTAAGCCTCTTTTTACCACCA	69	)))))))..)))......(((.))))).......(((((....))))).....((((((((((((....	GAGTGAAGCATTGGACTGTA	i-tRF	20	ExactMatch	80	590.589	19	268.494	-2.19518
AS-tDR-001418		tRF-31-ROD8N0X0JYOYE	Tyr-GTA-chr14-8	1	31	GGTAAAATGGCTGAGTGAAGCATTGGACTGTAAATCTAAAGACAGGGGCTAAGCCTCTTTTTACCACCA	69	)))))))..)))......(((.))))).......(((((....))))).....((((((((((((....	GGTAAAATGGCTGAGTGAAGCATTGGACTGT	tiRNA-5	31	ExactMatch	71	524.148	0	0	-525.148
AS-tDR-001080		tRF-32-ROD8N0X0JYOYO	Tyr-GTA-chr14-8	1	32	GGTAAAATGGCTGAGTGAAGCATTGGACTGTAAATCTAAAGACAGGGGCTAAGCCTCTTTTTACCACCA	69	)))))))..)))......(((.))))).......(((((....))))).....((((((((((((....	GGTAAAATGGCTGAGTGAAGCATTGGACTGTA	tiRNA-5	32	ExactMatch	282	2081.83	21	296.757	-6.99506
AS-tDR-010675			Tyr-GTA-chr14-8	1	32	GGTAAAATGGCTGAGTGAAGCATTGGACTGTAAATCTAAAGACAGGGGCTAAGCCTCTTTTTACCACCA	69	)))))))..)))......(((.))))).......(((((....))))).....((((((((((((....	GGTAAAATGGCTGAGTGAAGCATTGGACTGTG	tiRNA-5	32	32A>G	63	465.089	0	0	-466.089
AS-tDR-008198			Tyr-GTA-chr14-8	1	32	GGTAAAATGGCTGAGTGAAGCATTGGACTGTAAATCTAAAGACAGGGGCTAAGCCTCTTTTTACCACCA	69	)))))))..)))......(((.))))).......(((((....))))).....((((((((((((....	GGTAAAATTGCTGAGTGAAGCATTGGACTGTA	tiRNA-5	32	9G>T	70	516.765	9	127.182	-4.03931
AS-tDR-005208		tRF-19-54DFZ2HN	Tyr-GTA-chr14-8	13	31	GGTAAAATGGCTGAGTGAAGCATTGGACTGTAAATCTAAAGACAGGGGCTAAGCCTCTTTTTACCACCA	69	)))))))..)))......(((.))))).......(((((....))))).....((((((((((((....	GAGTGAAGCATTGGACTGT	i-tRF	19	ExactMatch	55	406.03	10	141.313	-2.86011
AS-tDR-005209		tRF-20-54DFZ2NL	Tyr-GTA-chr14-8	13	32	GGTAAAATGGCTGAGTGAAGCATTGGACTGTAAATCTAAAGACAGGGGCTAAGCCTCTTTTTACCACCA	69	)))))))..)))......(((.))))).......(((((....))))).....((((((((((((....	GAGTGAAGCATTGGACTGTA	i-tRF	20	ExactMatch	80	590.589	19	268.494	-2.19518
AS-tDR-003958		tRF-16-JUO9YED	Lys-CTT-chr7-30	17	32	GCGCTAGTCAGTAGAGCATGAGACTCTTAATCTCAGGGTCGTGGGTTCGAGCCCCACATCGGGCGCCA	68	))))).........(((.))))).......(((((.....))))).......(((((.....((....	CATGAGACTCTTAATC	i-tRF	16	ExactMatch	48	354.353	0	0	-355.353
AS-tDR-007329			Lys-CTT-chr7-30	23	43	GCGCTAGTCAGTAGAGCATGAGACTCTTAATCTCAGGGTCGTGGGTTCGAGCCCCACATCGGGCGCCA	68	))))).........(((.))))).......(((((.....))))).......(((((.....((....	ACTCTTAATCTCAGGGTCGTG	i-tRF	21	ExactMatch	38	280.53	0	0	-281.53
AS-tDR-008595			Lys-CTT-chr7-30	24	43	GCGCTAGTCAGTAGAGCATGAGACTCTTAATCTCAGGGTCGTGGGTTCGAGCCCCACATCGGGCGCCA	68	))))).........(((.))))).......(((((.....))))).......(((((.....((....	CTCTTAATCTCAGGGTCGTG	i-tRF	20	ExactMatch	32	236.236	0	0	-237.236
AS-tDR-008242			Gly-CCC-6-1	3	18	GGTGGTTCAGTGGTAGAATTCTCGCCTCCCACGCGGGAGACCCGGGTTTAATTCCCGGTCACCA	64	))..)))).......((((.))))).......(((((....))))).......(((((((....	TGGTTCAGTGGTAGAA	i-tRF	16	ExactMatch	28	206.706	0	0	-207.706
