# Supplementary material for: Identification of tRNA‐derived small noncoding RNAs as potential biomarkers for prediction of recurrence in triple‐negative breast cancer
Source: Cancer Med. 2018 Sep 21;7(10):5130–44. doi: 10.1002/cam4.1761 (PMC6198211; doi:10.1002/cam4.1761)
Supplement: Supplementary file 3 [file CAM4-7-5130-s003.xlsx]

## Sheet: Sheet1
up regulated	down regulated
AS-tDR-007326	AS-tDR-007255
AS-tDR-001324	AS-tDR-010687
AS-tDR-008549	AS-tDR-001284
AS-tDR-010710	AS-tDR-000618
AS-tDR-010676	AS-tDR-000620
AS-tDR-007247	AS-tDR-010716
AS-tDR-007322	AS-tDR-000106
AS-tDR-008177	AS-tDR-007536
AS-tDR-001260	AS-tDR-009265
AS-tDR-001262	AS-tDR-007257
AS-tDR-001266	AS-tDR-004010
AS-tDR-007301	AS-tDR-001362
AS-tDR-001267	AS-tDR-009298
AS-tDR-001268	AS-tDR-001080
AS-tDR-000396	AS-tDR-009320
AS-tDR-006049	AS-tDR-009341
AS-tDR-001271	AS-tDR-007224
AS-tDR-004535	AS-tDR-007670
	AS-tDR-004019
	AS-tDR-009349
	AS-tDR-009217
	AS-tDR-000742
	AS-tDR-007341
	AS-tDR-007328
	AS-tDR-007304
	AS-tDR-000009
	AS-tDR-001289
	AS-tDR-000602
	AS-tDR-000060
	AS-tDR-000658
	AS-tDR-005835
	AS-tDR-000098
	AS-tDR-000659
	AS-tDR-000821
	AS-tDR-000080
	AS-tDR-000076
	AS-tDR-008460
	AS-tDR-007309
	AS-tDR-000103
	AS-tDR-009214
	AS-tDR-000494
	AS-tDR-007306
	AS-tDR-001138
	AS-tDR-000545
	AS-tDR-000530
	AS-tDR-000744
	AS-tDR-000102
	AS-tDR-006237
	AS-tDR-000601
	AS-tDR-001359
	AS-tDR-000084
	AS-tDR-000067
	AS-tDR-000600
	AS-tDR-004118
