# Supplementary material for: Identification of tRNA‐derived small noncoding RNAs as potential biomarkers for prediction of recurrence in triple‐negative breast cancer
Source: Cancer Med. 2018 Sep 21;7(10):5130–44. doi: 10.1002/cam4.1761 (PMC6198211; doi:10.1002/cam4.1761)
Supplement: Supplementary file 4 [file CAM4-7-5130-s004.xlsx]

## Sheet: Sheet1
tDRs_ID	tRNA	tRFs&tiRNA Region	tRFs&tiRNA Region	tRNASeq	tRNALength	tRNASecondStructure	AlignmentSequence	tDR_Type	AlignmentLength	AlignmentInformation	TagCount	tRF_TPM	TagCount	tRF_TPM	fold_change
		Left	Right								csc-mcf-7	csc-mcf-7	csc-231	csc-231	csc-mcf-7_csc-231
AS-tDR-010710	Met-CAT-1-1	33	50	GCCTCGTTAGCGCAGTAGGTAGCGCGTCAGTCTCATAATCTGAAGGTCGTGAGTTCGATCCTCACACGGGGCACCA	76	)))))))..))))........((((.)))).........((((.....))))).......((((((((((((....	TCATAATCCGAAGGTCGT	i-tRF	18	9T>C	0	0	276	3900.23	3901.23
AS-tDR-010676	Met-CAT-1-1	34	50	GCCTCGTTAGCGCAGTAGGTAGCGCGTCAGTCTCATAATCTGAAGGTCGTGAGTTCGATCCTCACACGGGGCACCA	76	)))))))..))))........((((.)))).........((((.....))))).......((((((((((((....	CATAATCCGAAGGTCGT	i-tRF	17	8T>C	0	0	177	2501.24	2502.24
AS-tDR-001324	pre-His-GTG-1-5	40	73	GCAAAGGAAGAGCCCCACAAGCAGCGGCCTCTGGTGGCGTGCCGTGATCGTATAGTGGTTAGTACTCTGCGTTGTGGCCGCAGCAACCTCGGTTCGAATCCGAGTCACGGCAGTACCTTGATGTCGCCTCAATTTCTCAACGTACTGAGCAG	152	((...(((.(((((......((.((((((.(..(..(.((((..((((((.....)))))))))).)..)...).)))))).))......)))))...))).........((((((.((((...............)))).)))))).))..	GGCCGTGATCGTATAGTGGTTAGTACTCTGCGTT	tRF-1	34	1T>G	39	287.912	214	3024.09	10.4706
AS-tDR-001262	Glu-CTC-2-1	1	35	TCCCTGGTGGTCTAGTGGTTAGGATTCGGCGCTCTCACCGCCGCGGCCCGGGTTCGATTCCCGGTCAGGAAACCA	75	).)))))..))))........((((.))))).......(((((....))))).......((((((((((.(....	TCCCTGGTGGTCTAGTGGTTAGGATTCGGCGCTCT	tiRNA-5	35	ExactMatch	380	2805.3	1726	24390.6	8.69173
AS-tDR-008549	Val-CAC-2-1	1	41	GCTTCTGTAGTGTAGTGGTTATCACGTTCGCCTCACACGCGAAAGGTCCCCGGTTCGAAACCGGGCAGAAGCACCA	76	)))))))..)))..........(((.))))).......(((((.....))))).......((((((((((((....	GCTTCTGTAGTGTAGTGGTTATCACGTTCGCCTCACACGCG	tRF-5	41	ExactMatch	34	251	138	1950.12	7.74252
AS-tDR-007301	Glu-TTC-2-2	1	33	TCCCACATGGTCTAGCGGTTAGGATTCCTGGTTTTCACCCAGGCGGCCCGGGTTCGACTCCCGGTGTGGGAACCA	75	)))))))..))))........((((.))))).......(((((....))))).......((((((((((((....	TCCCACATGGTCTAGCGGTTAGGATTCCTGGTC	tiRNA-5	33	33T>C	88	649.648	332	4691.58	7.21217
AS-tDR-001267	Glu-TTC-2-2	1	33	TCCCACATGGTCTAGCGGTTAGGATTCCTGGTTTTCACCCAGGCGGCCCGGGTTCGACTCCCGGTGTGGGAACCA	75	)))))))..))))........((((.))))).......(((((....))))).......((((((((((((....	TCCCACATGGTCTAGCGGTTAGGATTCCTGGTT	tiRNA-5	33	ExactMatch	781	5765.62	2940	41546	7.20473
AS-tDR-001266	Glu-TTC-2-2	1	32	TCCCACATGGTCTAGCGGTTAGGATTCCTGGTTTTCACCCAGGCGGCCCGGGTTCGACTCCCGGTGTGGGAACCA	75	)))))))..))))........((((.))))).......(((((....))))).......((((((((((((....	TCCCACATGGTCTAGCGGTTAGGATTCCTGGT	tiRNA-5	32	ExactMatch	80	590.589	169	2388.19	4.03859
AS-tDR-001268	Glu-TTC-2-2	1	34	TCCCACATGGTCTAGCGGTTAGGATTCCTGGTTTTCACCCAGGCGGCCCGGGTTCGACTCCCGGTGTGGGAACCA	75	)))))))..))))........((((.))))).......(((((....))))).......((((((((((((....	TCCCACATGGTCTAGCGGTTAGGATTCCTGGTTT	tiRNA-5	34	ExactMatch	113	834.207	196	2769.73	3.31742
AS-tDR-000396	Ala-CGC-1-1	1	19	GGGGATGTAGCTCAGTGGTAGAGCGCATGCTTCGCATGTATGAGGTCCCGGGTTCGATCCCCGGCATCTCCACCA	75	)))))))..)))).......((((.))))).......(((((.....))))).......((((((((((((....	GGGGATGTAGCTCAGTGGT	tRF-5	19	ExactMatch	60	442.942	101	1427.26	3.21722
AS-tDR-001271	Glu-TTC-1-1	1	33	TCCCATATGGTCTAGCGGTTAGGATTCCTGGTTTTCACCCAGGTGGCCCGGGTTCGACTCCCGGTATGGGAACCA	75	)))))))..))))........((((.))))).......(((((....))))).......((((((((((((....	TCCCATATGGTCTAGCGGTTAGGATTCCTGGTT	tiRNA-5	33	ExactMatch	366	2701.94	603	8521.16	3.15292
AS-tDR-006049	Gln-CTG-1-1	58	75	GGTTCCATGGTGTAATGGTTAGCACTCTGGACTCTGAATCCAGCGATCCGAGTTCAAATCTCGGTGGAACCTCCA	75	)))))))..))))........((((.))))).......(((((....))))).......((((((((((((....	ATCTCGGTGGAACCTCCA	tRF-3	18	ExactMatch	69	509.383	111	1568.57	3.07528
AS-tDR-004535	iMet-CAT-2-1	16	31	AGCAGAGTGGCGCAGCGGAAGCGTGCTGGGCCCATAACCCAGAGGTCGATGGATCTAAACCATCCTCTGCTACCA	75	)))))))..)))).......((((.))))).......(((((.....))))).......((((((((((((....	CGGAAGCGTGCTGGGC	i-tRF	16	ExactMatch	106	782.53	170	2402.32	3.06729
AS-tDR-001260	Glu-CTC-2-1	1	33	TCCCTGGTGGTCTAGTGGTTAGGATTCGGCGCTCTCACCGCCGCGGCCCGGGTTCGATTCCCGGTCAGGAAACCA	75	).)))))..))))........((((.))))).......(((((....))))).......((((((((((.(....	TCCCTGGTGGTCTAGTGGTTAGGATTCGGCGCT	tiRNA-5	33	ExactMatch	4205	31042.8	5256	74274	2.39258
AS-tDR-008177	Glu-CTC-1-4	1	33	TCCCTGGTGGTCTAGTGGTTAGGATTCGGCGCTCTCACCGCCGCGGCCCGGGTTCGATTCCCGGTCAGGGAACCA	75	)))))))..))))........((((.))))).......(((((....))))).......((((((((((((....	TCCCTGGTGGTCTAGTGGTTAGGATTCGGCGCA	tiRNA-5	33	33T>A	502	3705.95	622	8789.66	2.3714
AS-tDR-007322	Glu-CTC-1-3	1	33	TCCCTGGTGGTCTAGTGGTTAGGATTCGGCGCTCTCACCGCCGCGGCCCGGGTTCGATTCCCGGTCAGGGAACCA	75	)))))))..))))........((((.))))).......(((((....))))).......((((((((((((....	TCCCTGGTGGTCTAGTGGTTAGGATTCGGCGCC	tiRNA-5	33	33T>C	544	4016	652	9213.59	2.2939
AS-tDR-007326	pre-Ser-TGA-1-1	123	140	TGTTACACTAAAGTGTCTCCGCCTGTCGAATATTCTCGTGGCAGCGATGGCCGAGTGGTTAAGGCGTTGGACTTGAAATCCAATGGGGTCTCCCCGCGCAGGTTCGAACCCTGCTCGCTGCGGAAGCGGGTGCTCTTATTTTTTCTATTTTTTTAAATAAAC	162	..........(((.((..((((....(((......)))..(((((((.((((....)))).(((..(((((((((........(((((...)))))..)))))))))..)))..)))))))....))))..)).))).........................	GAAGCGGGTGCTCTTATT	tRF-1	18	ExactMatch	1687	12454	1887	26665.7	2.14104
AS-tDR-007247	Glu-CTC-1-1	1	32	TCCCTGGTGGTCTAGTGGTTAGGATTCGGCGCTCTCACCGCCGCGGCCCGGGTTCGATTCCCGGTCAGGGAACCA	75	)))))))..))))........((((.))))).......(((((....))))).......((((((((((((....	TCCCTGTGGTCTAGTGGTTAGGATTCGGCGCT	tiRNA-5	32	6-G	2269	16750.6	2371	33505.3	2.00019
AS-tDR-007255	pre-Arg-ACG-1-1	114	134	TTTTTTTCTATAGGTATAACGCCTGTCTTCGTTCGTCAGAGGGCCAGTGGCGCAATGGATAACGCGTCTGACTACGGATCAGAAGATTCCAGGTTCGACTCCTGGCTGGCTCGTTCGACTTTAGTGGAAACTTTGAGGTTTACATAAATGCCC	153	............(((((...(((...((((........))))(((((..(((...((((...(...((((((....).))))).)..))))....)).)..))))).)))..((..((((((((.(....).)))))))).))....))))).	TTCGACTTTAGTGGAAACTTT	tRF-1	21	ExactMatch	451	3329.45	0	0	-3330.45
AS-tDR-010687	Val-AAC-chr6-84	60	76	GTTTCCATAGCGTAGTAATTATCAAGTTTGCCTAACACGCGAAATGTCCCCGGTTCAAAACCGGGCGGAAACACCA	76	)))))).....)..........(...))))).......(((((.....))))).......(((((.((((((....	ACCGGGCGGAAACACCG	tRF-3	17	17A>G	175	1291.91	0	0	-1292.91
AS-tDR-001284	Gly-CCC-2-2	1	33	GCGCCGCTGGTGTAGTGGTATCATGCAAGATTCCCATTCTTGCGACCCGGGTTCGATTCCCGGGCGGCGCACCA	74	)))))))..))).........(((.))))).......(((((....))))).......((((((((((((....	GCGCCGCTGGTGTAGTGGTATCATGCAAGATTC	tiRNA-5	33	ExactMatch	153	1129.5	0	0	-1130.5
AS-tDR-000618	Glu-TTC-8-1	1	29	TCCCTGGTGGTCTAGTGGCTAGGATTCGGCGCTTTCACCGCCTGCAGCTCGAGTTCGATTCCTGGTCAGGGAACCA	76	)))))))..))))........((((..)))).......((((......))).).......(.((((((((((....	TCCCTGGTGGTCTAGTGGCTAGGATTCGG	tRF-5	29	ExactMatch	132	974.472	0	0	-975.472
AS-tDR-000620	Glu-TTC-8-1	1	31	TCCCTGGTGGTCTAGTGGCTAGGATTCGGCGCTTTCACCGCCTGCAGCTCGAGTTCGATTCCTGGTCAGGGAACCA	76	)))))))..))))........((((..)))).......((((......))).).......(.((((((((((....	TCCCTGGTGGTCTAGTGGCTAGGATTCGGCG	tiRNA-5	31	ExactMatch	119	878.501	0	0	-879.501
AS-tDR-010716	Asp-ATC-chr6-103	58	75	GGGGGTATAGCTCAGTGGTAGAGAGTGTACTTATCATGCACGAGGTCTTGGGCTGATTCCCCAGTACCTCCACCA	75	)))))))...))).......(((..))).).......(.(((.....))))).......((((((((((((....	TCCCCAGTACCTCCACCG	tRF-3	18	18A>G	115	848.972	0	0	-849.972
AS-tDR-000106	Phe-GAA-1-1	60	76	GCCGAAATAGCTCAGTTGGGAGAGCGTTAGACTGAAGATCTAAAGGTCCCTGGTTCGATCCCGGGTTTCGGCACCA	76	)))))))..))))........((((.))))).......(((((.....))))).......((((((((((((....	CCCGGGTTTCGGCACCA	tRF-3	17	ExactMatch	110	812.06	0	0	-813.06
AS-tDR-007536	Lys-CTT-3-1	1	33	GCCCGGCTAGCTCAGTCGGTAGAGCATGAGACCCTTAATCTCAGGGTCGTGGGTTCGAGCCCCACGTTGGGCGCCA	76	)))))))..))))........((((.))))).......(((((.....))))).......((((((((((((....	GCCCGGCTAGCTCAGTCGGTAGAGCATGAGACG	tiRNA-5	33	33C>G	109	804.677	0	0	-805.677
AS-tDR-009265	Ala-TGC-3-2	58	75	GGGGATGTAGCTCAGTGGTAGAGCGCATGCTTTGCATGTATGAGGCCCCGGGTTCGATCCCCGGCATCTCCACCA	75	)))))))..)))).......((((.))))).......(((((.....))))).......((((((((((((....	TCCCCGGCATCTCCACCG	tRF-3	18	18A>G	437	3226.09	9	127.182	-25.176
AS-tDR-007257	Thr-CGT-4-1	41	56	GGCGCGGTGGCCAAGTGGTAAGGCGTCGGTCTCGTAAACCGAAGATCGCGGGTTCGAACCCCGTCCGTGCCTCCA	75	)))))))..))).........(((.))))).......(((((.....))))).......((((((((((((....	GAAGATCGCGGGTTCG	i-tRF	16	ExactMatch	1058	7810.54	55	777.22	-10.0377
AS-tDR-004010	Lys-CTT-2-5	4	33	GCCCGGCTAGCTCAGTCGGTAGAGCATGAGACTCTTAATCTCAGGGTCGTGGGTTCGAGCCCCACGTTGGGCGCCA	76	)))))))..))))........((((.))))).......(((((.....))))).......((((((((((((....	CGGCTAGCTCAGTCGGTAGAGCATGAGACT	i-tRF	30	ExactMatch	224	1653.65	13	183.707	-8.95825
AS-tDR-001362	Lys-CTT-1-2	1	34	GCCCGGCTAGCTCAGTCGGTAGAGCATGGGACTCTTAATCCCAGGGTCGTGGGTTCGAGCCCCACGTTGGGCGCCA	76	)))))))..))))........((((.))))).......(((((.....))))).......((((((((((((....	GCCCGGCTAGCTCAGTCGGTAGAGCATGGGACTC	tiRNA-5	34	ExactMatch	361	2665.03	22	310.888	-8.54804
AS-tDR-009298	Gly-CCC-1-1	1	32	GCATTGGTGGTTCAGTGGTAGAATTCTCGCCTCCCACGCGGGAGACCCGGGTTCAATTCCCGGCCAATGCACCA	74	)))))))..)))).......((((.))))).......(((((....))))).......((((((((((((....	GCATTGGTGGTTCAGTGGTAGAATTCTCGCCG	tiRNA-5	32	32T>G	1818	13421.1	115	1625.1	-8.2542
AS-tDR-001080	Tyr-GTA-chr14-8	1	32	GGTAAAATGGCTGAGTGAAGCATTGGACTGTAAATCTAAAGACAGGGGCTAAGCCTCTTTTTACCACCA	69	)))))))..)))......(((.))))).......(((((....))))).....((((((((((((....	GGTAAAATGGCTGAGTGAAGCATTGGACTGTA	tiRNA-5	32	ExactMatch	282	2081.83	21	296.757	-6.99506
AS-tDR-009320	Val-CAC-2-1	1	51	GCTTCTGTAGTGTAGTGGTTATCACGTTCGCCTCACACGCGAAAGGTCCCCGGTTCGAAACCGGGCAGAAGCACCA	76	)))))))..)))..........(((.))))).......(((((.....))))).......((((((((((((....	GCTTCTGTAGTGTAGTGGTTATCACGTTCGCCTCACACGCGAAAGGTCCCC	tRF-5	51	ExactMatch	117	863.736	9	127.182	-6.74619
AS-tDR-009341	His-GTG-1-3	1	33	GCCGTGATCGTATAGTGGTTAGTACTCTGCGTTGTGGCCGCAGCAACCTCGGTTCGAATCCGAGTCACGGCACCA	75	)))))))..))))........((((.))))).......(((((....))))).......((((((((((((....	GCCGTGATCGTATAGTGGTTAGTACTCTGCGTG	tiRNA-5	33	33T>G	181	1336.21	14	197.838	-6.72511
AS-tDR-007224	Ala-AGC-2-1	58	75	GGGGGTGTAGCTCAGTGGTAGAGCGCGTGCTTAGCATGCACGAGGCCCCGGGTTCAATCCCCGGCACCTCCACCA	75	)))))))..)))).......((((.))))).......(((((.....))))).......((((((((((((....	TCCCCGGCACCTCCACCG	tRF-3	18	18A>G	282	2081.83	22	310.888	-6.67812
AS-tDR-007670	Tyr-GTA-chr21-2	1	51	GGTAAAATGGCTGAGTGAAGCATTGGACTGTAAATCTAAAGACAGGGGTTAAGCCTCTTTTTACCACCA	69	)))))))..)))......(((.))))).......(((((....))))).....((((((((((((....	GGTAAAATGGCTGAGTGAAGCATTGGACTGTAAATCTAAAGACAGGGGTTA	tRF-5	51	ExactMatch	197	1454.33	16	226.1	-6.40829
AS-tDR-004019	Lys-CTT-1-2	4	33	GCCCGGCTAGCTCAGTCGGTAGAGCATGGGACTCTTAATCCCAGGGTCGTGGGTTCGAGCCCCACGTTGGGCGCCA	76	)))))))..))))........((((.))))).......(((((.....))))).......((((((((((((....	CGGCTAGCTCAGTCGGTAGAGCATGGGACT	i-tRF	30	ExactMatch	372	2746.24	36	508.726	-5.38964
AS-tDR-009349	Gln-CTG-1-1	59	75	GGTTCCATGGTGTAATGGTTAGCACTCTGGACTCTGAATCCAGCGATCCGAGTTCAAATCTCGGTGGAACCTCCA	75	)))))))..))))........((((.))))).......(((((....))))).......((((((((((((....	TCTCGGTGGAACCTCCG	tRF-3	17	17A>G	124	915.413	12	169.575	-5.37248
AS-tDR-009217	Val-CAC-4-1	1	51	GTTTCCGTAGTGTAGTGGTTATCACGTTCGCCTCACACGCGAAAGGTCCCCGGTTCGAAACTGGGCGGAAACACCA	76	)))))))..)))..........(((.))))).......(((((.....))))).......((((((((((((....	GTTTCCGTAGTGTAGTGGTTATCACGTTCGCCTGACACGCGAAAGGTCCCC	tRF-5	51	34C>G	285	2103.97	28	395.676	-5.30653
AS-tDR-000742	His-GTG-1-1	1	29	GCCGTGATCGTATAGTGGTTAGTACTCTGCGTTGTGGCCGCAGCAACCTCGGTTCGAATCCGAGTCACGGCACCA	75	)))))))..))))........((((.))))).......(((((....))))).......((((((((((((....	GCCGTGATCGTATAGTGGTTAGTACTCTG	tRF-5	29	ExactMatch	541	3993.86	59	833.745	-4.78572
AS-tDR-007341	Glu-CTC-2-1	1	30	TCCCTGGTGGTCTAGTGGTTAGGATTCGGCGCTCTCACCGCCGCGGCCCGGGTTCGATTCCCGGTCAGGAAACCA	75	).)))))..))))........((((.))))).......(((((....))))).......((((((((((.(....	TCCCTGTGGTCTAGTGGTTAGGATTCGGCG	tRF-5	30	6-G	1132	8356.83	125	1766.41	-4.72886
AS-tDR-007328	Gly-GCC-1-3	1	31	GCATGGGTGGTTCAGTGGTAGAATTCTCGCCTGCCACGCGGGAGGCCCGGGTTCGATTCCCGGCCCATGCACCA	74	)))))))..)))).......((((.))))).......(((((....))))).......((((((((((((....	GCATGGGTGGTTCAGTGGTAGAATTCTCGCT	tiRNA-5	31	31C>T	911	6725.33	106	1497.92	-4.48747
AS-tDR-007304	Glu-TTC-9-1	1	33	GCAATGGTGGTTCAGTGGTAGAATTCTCGCCTTTCACACAGGAGACCCGGGTTCAATTCCTGACCCATGTACCA	74	)))..))..)))).......((((.)).).........(.((.....)))).......((((.((..(((....	GCATTGGTGGTTCAGTGGTAGAATTCTCGCCTT	tiRNA-5	33	4A>T	248	1830.83	30	423.938	-4.3108
AS-tDR-000009	Gly-GCC-1-5	1	31	GCATGGGTGGTTCAGTGGTAGAATTCTCGCCTGCCACGCGGGAGGCCCGGGTTCGATTCCCGGCCCATGCACCA	74	)))))))..)))).......((((.))))).......(((((....))))).......((((((((((((....	GCATGGGTGGTTCAGTGGTAGAATTCTCGCC	tiRNA-5	31	ExactMatch	1609	11878.2	207	2925.17	-4.05964
AS-tDR-001289	Gly-GCC-1-5	1	32	GCATGGGTGGTTCAGTGGTAGAATTCTCGCCTGCCACGCGGGAGGCCCGGGTTCGATTCCCGGCCCATGCACCA	74	)))))))..)))).......((((.))))).......(((((....))))).......((((((((((((....	GCATGGGTGGTTCAGTGGTAGAATTCTCGCCT	tiRNA-5	32	ExactMatch	966	7131.36	125	1766.41	-4.03549
AS-tDR-000602	Glu-TTC-1-1	1	31	TCCCATATGGTCTAGCGGTTAGGATTCCTGGTTTTCACCCAGGTGGCCCGGGTTCGACTCCCGGTATGGGAACCA	75	)))))))..))))........((((.))))).......(((((....))))).......((((((((((((....	TCCCATATGGTCTAGCGGTTAGGATTCCTGG	tRF-5	31	ExactMatch	347	2561.68	46	650.039	-3.93629
AS-tDR-000060	Glu-CTC-1-1	1	31	TCCCTGGTGGTCTAGTGGTTAGGATTCGGCGCTCTCACCGCCGCGGCCCGGGTTCGATTCCCGGTCAGGGAACCA	75	)))))))..))))........((((.))))).......(((((....))))).......((((((((((((....	TCCCTGGTGGTCTAGTGGTTAGGATTCGGCG	tRF-5	31	ExactMatch	2268	16743.2	302	4267.65	-3.9226
AS-tDR-000658	Gly-GCC-1-5	1	28	GCATGGGTGGTTCAGTGGTAGAATTCTCGCCTGCCACGCGGGAGGCCCGGGTTCGATTCCCGGCCCATGCACCA	74	)))))))..)))).......((((.))))).......(((((....))))).......((((((((((((....	GCATGGGTGGTTCAGTGGTAGAATTCTC	tRF-5	28	ExactMatch	381	2812.68	52	734.827	-3.82384
AS-tDR-005835	Val-AAC-chr6-84	60	75	GTTTCCATAGCGTAGTAATTATCAAGTTTGCCTAACACGCGAAATGTCCCCGGTTCAAAACCGGGCGGAAACACCA	76	)))))).....)..........(...))))).......(((((.....))))).......(((((.((((((....	ACCGGGCGGAAACACC	tRF-3	16	ExactMatch	747	5514.62	114	1610.97	-3.42168
AS-tDR-000098	Ala-AGC-1-1	58	75	GGGGGTATAGCTCAGTGGTAGAGCGCGTGCTTAGCATGCACGAGGTCCTGGGTTCGATCCCCAGTACCTCCACCA	75	)))))))..)))).......((((.))))).......(((((.....))))).......((((((((((((....	TCCCCAGTACCTCCACCA	tRF-3	18	ExactMatch	478	3528.77	73	1031.58	-3.41839
AS-tDR-000659	Gly-GCC-1-5	1	29	GCATGGGTGGTTCAGTGGTAGAATTCTCGCCTGCCACGCGGGAGGCCCGGGTTCGATTCCCGGCCCATGCACCA	74	)))))))..)))).......((((.))))).......(((((....))))).......((((((((((((....	GCATGGGTGGTTCAGTGGTAGAATTCTCG	tRF-5	29	ExactMatch	423	3122.74	67	946.796	-3.29579
AS-tDR-000821	Leu-CAG-1-1	1	25	GTCAGGATGGCCGAGCGGTCTAAGGCGCTGCGTTCAGGTCGCAGTCTCCCCTGGAGGCGTGGGTTCGAATCCCACTCCTGACACCA	86	)))))))..)))...........(((.))))).......(((((.))))...((((..))))).......((((((((((((....	GTCAGGATGGCCGAGCGGTCTAAGG	tRF-5	25	ExactMatch	158	1166.41	28	395.676	-2.94299
AS-tDR-000080	Leu-TAG-2-1	68	85	GGTAGTGTGGCCGAGCGGTCTAAGGCGCTGGATTTAGGCTCCAGTCTCTTCGGGGGCGTGGGTTCGAATCCCACCACTGCCACCA	85	)))))))..)))...........(((.))))).......(((((.)))....(((..))))).......((((((((((((....	ATCCCACCACTGCCACCA	tRF-3	18	ExactMatch	100	738.236	18	254.363	-2.89484
AS-tDR-000076	Val-CAC-1-3	60	76	GTTTCCGTAGTGTAGTGGTTATCACGTTCGCCTCACACGCGAAAGGTCCCCGGTTCGAAACCGGGCGGAAACACCA	76	)))))))..)))..........(((.))))).......(((((.....))))).......((((((((((((....	ACCGGGCGGAAACACCA	tRF-3	17	ExactMatch	616	4547.54	113	1596.83	-2.84669
AS-tDR-008460	pre-Val-AAC-1-1	100	115	TTACATATCAAGGACTTTACAAAACCCTCTCCAAAGTGGGGTTTCCGTAGTGTAGTGGTTATCACGTTCGCCTAACACGCGAAAGGTCCCCGGTTCGAAACCGGGCGGAAACACACTAAAAAATCCCTTTTTTTTTTTTTTTTTTTTTCCTTC	153	.........(((((..((((.(((((((((....)).)))))))..))))..((((((((.((...(((((.......))))).....((((((.....)))))).)).))).))))).............................))))).	ACCGGGCGGAAACACA	tRF-1	16	ExactMatch	120	885.883	22	310.888	-2.8436
AS-tDR-007309	Leu-AAG-1-1	68	85	GGTAGCGTGGCCGAGCGGTCTAAGGCGCTGGATTAAGGCTCCAGTCTCTTCGGAGGCGTGGGTTCGAATCCCACCGCTGCCACCA	85	)))))))..)))...........(((.))))).......(((((.)))....(((..))))).......((((((((((((....	ATCCCACCGCTGCCACCG	tRF-3	18	18A>G	152	1122.12	28	395.676	-2.83133
AS-tDR-000103	Ala-TGC-2-1	54	75	GGGGATGTAGCTCAGTGGTAGAGCGCATGCTTTGCATGTATGAGGTCCCGGGTTCGATCCCCGGCATCTCCACCA	75	)))))))..)))).......((((.))))).......(((((.....))))).......((((((((((((....	TCGATCCCCGGCATCTCCACCA	tRF-3	22	ExactMatch	141	1040.91	26	367.413	-2.82811
AS-tDR-009214	Val-AAC-2-1	1	51	GTTTCCGTAGTGTAGTGGTCATCACGTTCGCCTAACACGCGAAAGGTCCCCGGTTCGAAACCGGGCGGAAACACCA	76	)))))))..)))..........(((.))))).......(((((.....))))).......((((((((((((....	GTTTCCGTAGTGTAGTGGTCATCACGTTCGCCTGACACGCGAAAGGTCCCC	tRF-5	51	34A>G	208	1535.53	39	551.12	-2.78297
AS-tDR-000494	Gln-CTG-1-1	1	29	GGTTCCATGGTGTAATGGTTAGCACTCTGGACTCTGAATCCAGCGATCCGAGTTCAAATCTCGGTGGAACCTCCA	75	)))))))..))))........((((.))))).......(((((....))))).......((((((((((((....	GGTTCCATGGTGTAATGGTTAGCACTCTG	tRF-5	29	ExactMatch	328	2421.41	66	932.664	-2.59452
AS-tDR-007306	Val-AAC-5-1	1	29	GTTTCCGTAGTGTAGTGGTTATCACGTTTGCCTAACACGCGAAAGGTCCCCGGTTCGAAACCGGGCAGAAACACCA	76	))))).)..)))..........(((.))))).......(((((.....))))).......((((((.(((((....	GTTTCCGTAGTGTAGTGGTTATCACGTTT	tRF-5	29	ExactMatch	193	1424.8	40	565.251	-2.51796
AS-tDR-001138	Val-AAC-3-1	1	29	GTTTCCGTAGTGTAGTGGTTATCACGTTCGCCTAACACGCGAAAGGTCCCTGGATCAAAACCAGGCGGAAACACCA	76	)))))))..)))..........(((.))))).......(((((.....))))).......((((((((((((....	GTTTCCGTAGTGTAGTGGTTATCACGTTC	tRF-5	29	ExactMatch	853	6297.15	183	2586.02	-2.43452
AS-tDR-000545	Glu-CTC-2-1	1	29	TCCCTGGTGGTCTAGTGGTTAGGATTCGGCGCTCTCACCGCCGCGGCCCGGGTTCGATTCCCGGTCAGGAAACCA	75	).)))))..))))........((((.))))).......(((((....))))).......((((((((((.(....	TCCCTGGTGGTCTAGTGGTTAGGATTCGG	tRF-5	29	ExactMatch	1593	11760.1	343	4847.03	-2.42596
AS-tDR-000530	Gln-TTG-4-1	1	29	GGTCCCATGGTGTAATGGTTAGCACTCTGGGCTTTGAATCCAGCAATCCGAGTTCGAATCTTGGTGGGACCTCCA	75	)))))))..))))........((((.))))).......(((((....))))).......((((((((((((....	GGTCCCATGGTGTAATGGTTAGCACTCTG	tRF-5	29	ExactMatch	172	1269.77	37	522.857	-2.42579
AS-tDR-000744	His-GTG-1-1	1	31	GCCGTGATCGTATAGTGGTTAGTACTCTGCGTTGTGGCCGCAGCAACCTCGGTTCGAATCCGAGTCACGGCACCA	75	)))))))..))))........((((.))))).......(((((....))))).......((((((((((((....	GCCGTGATCGTATAGTGGTTAGTACTCTGCG	tRF-5	31	ExactMatch	1270	9375.6	275	3886.1	-2.41223
AS-tDR-000102	Ala-TGC-2-1	58	75	GGGGATGTAGCTCAGTGGTAGAGCGCATGCTTTGCATGTATGAGGTCCCGGGTTCGATCCCCGGCATCTCCACCA	75	)))))))..)))).......((((.))))).......(((((.....))))).......((((((((((((....	TCCCCGGCATCTCCACCA	tRF-3	18	ExactMatch	1722	12712.4	374	5285.1	-2.40507
AS-tDR-006237	Ala-TGC-3-1	59	75	GGGGATGTAGCTCAGTGGTAGAGCGCATGCTTTGCATGTATGAGGCCCCGGGTTCGATCCCCGGCATCTCCACCA	75	)))))))..)))).......((((.))))).......(((((.....))))).......((((((((((((....	CCCCGGCATCTCCACCA	tRF-3	17	ExactMatch	393	2901.27	92	1300.08	-2.23067
AS-tDR-000601	Glu-TTC-1-1	1	30	TCCCATATGGTCTAGCGGTTAGGATTCCTGGTTTTCACCCAGGTGGCCCGGGTTCGACTCCCGGTATGGGAACCA	75	)))))))..))))........((((.))))).......(((((....))))).......((((((((((((....	TCCCATATGGTCTAGCGGTTAGGATTCCTG	tRF-5	30	ExactMatch	145	1070.44	35	494.595	-2.16193
AS-tDR-001359	Lys-CTT-2-5	1	34	GCCCGGCTAGCTCAGTCGGTAGAGCATGAGACTCTTAATCTCAGGGTCGTGGGTTCGAGCCCCACGTTGGGCGCCA	76	)))))))..))))........((((.))))).......(((((.....))))).......((((((((((((....	GCCCGGCTAGCTCAGTCGGTAGAGCATGAGACTC	tiRNA-5	34	ExactMatch	167	1232.85	41	579.382	-2.12593
AS-tDR-000084	Leu-CAA-4-1	70	87	GTCAGGATGGCCGAGTGGTCTAAGGCGCCAGACTCAAGTTCTGGTCTCCGGATGGAGGCGTGGGTTCGAATCCCACTTCTGACACCA	87	)))))))..)))...........(((.))))).......(((((.))))....((((..))))).......((((((((((((....	ATCCCACTTCTGACACCA	tRF-3	18	ExactMatch	232	1712.71	58	819.614	-2.08832
AS-tDR-000067	Cys-GCA-2-1	59	75	GGGGGTATAGCTCAGTGGTAGAGCATTTGACTGCAGATCAAGAGGTCCCCGGTTCAAATCCGGGTGCCCCCTCCA	75	)))))))..)))).......((((.))))).......(((((.....))))).......((((((((((((....	TCCGGGTGCCCCCTCCA	tRF-3	17	ExactMatch	343	2532.15	87	1229.42	-2.05877
AS-tDR-000600	Glu-TTC-1-1	1	29	TCCCATATGGTCTAGCGGTTAGGATTCCTGGTTTTCACCCAGGTGGCCCGGGTTCGACTCCCGGTATGGGAACCA	75	)))))))..))))........((((.))))).......(((((....))))).......((((((((((((....	TCCCATATGGTCTAGCGGTTAGGATTCCT	tRF-5	29	ExactMatch	290	2140.88	75	1059.85	-2.01904
AS-tDR-004118	Lys-CTT-3-1	16	32	GCCCGGCTAGCTCAGTCGGTAGAGCATGAGACCCTTAATCTCAGGGTCGTGGGTTCGAGCCCCACGTTGGGCGCCA	76	)))))))..))))........((((.))))).......(((((.....))))).......((((((((((((....	TCGGTAGAGCATGAGAC	i-tRF	17	ExactMatch	147	1085.21	38	536.989	-2.01902
